# Supplementary material for: Maternal metabolic status and in-vitro culture conditions during embryonic genome activation deregulate the expression of energy-related genes in the bovine 16-cells embryo
Source: PLoS One. 2023 Aug 25;18(8):e0290689. doi: 10.1371/journal.pone.0290689 (PMC10456174; doi:10.1371/journal.pone.0290689)
Supplement: S1 Table — Differentially expressed genes were determined between Day-2 and Day-4 embryos that underwent embryonic genome activation under different conditions (see Fig 2). (XLSX) [file pone.0290689.s005.xlsx]

## Sheet: Sheet1
ENSEMBL_ID	Group	Cluster	p-value_regression	R-squared_regression	p.value_DRYvsIVP	p.value_LactvsIVP
ENSBTAG00000000040	EGA	1	5.18139e-05	0.757314
ENSBTAG00000000099	EGA	1	0.00021688	0.693759
ENSBTAG00000000105	EGA	1	4.0013e-06	0.840481
ENSBTAG00000000125	EGA	1	5.65857e-06	0.831128
ENSBTAG00000000146	EGA	1	4.51404e-05	0.762711
ENSBTAG00000000162	EGA	1	0.00016901	0.705879
ENSBTAG00000000213	EGA	1	5.74107e-06	0.830726
ENSBTAG00000000215	EGA	1	0.000136595	0.715862
ENSBTAG00000000238	EGA	1	0.00102906	0.606601
ENSBTAG00000000245	EGA	1	2.89023e-07	0.896588
ENSBTAG00000000260	EGA	1	2.24264e-06	0.854981
ENSBTAG00000000271	EGA	1	1.07889e-05	0.812253
ENSBTAG00000000275	EGA	1	4.8546e-05	0.759879
ENSBTAG00000000287	EGA	1	4.16188e-05	0.765836
ENSBTAG00000000288	EGA	1	0.000482494	0.651587
ENSBTAG00000000297	EGA	1	0.000573285	0.641795
ENSBTAG00000000347	EGA	1	5.49596e-07	0.885001
ENSBTAG00000000357	EGA	1	0.000296817	0.677827
ENSBTAG00000000369	EGA	1	3.0889e-05	0.776965
ENSBTAG00000000372	EGA	1	1.47234e-05	0.802434
ENSBTAG00000000379	EGA	1	2.21747e-05	0.788732
ENSBTAG00000000382	EGA	1	0.000273714	0.682016
ENSBTAG00000000392	EGA	1	0.000496659	0.649961
ENSBTAG00000000421	EGA	1	0.000275091	0.681758
ENSBTAG00000000422	EGA	1	0.000279541	0.680932
ENSBTAG00000000445	EGA	1	3.05633e-09	0.951347
ENSBTAG00000000446	EGA	1	0.000208361	0.695738
ENSBTAG00000000460	EGA	1	7.82508e-10	0.961202
ENSBTAG00000000502	EGA	1	6.52593e-06	0.827124
ENSBTAG00000000507	EGA	1	2.79839e-08	0.929744
ENSBTAG00000000561	EGA	1	7.3006e-06	0.82391
ENSBTAG00000000565	EGA	1	0.00067976	0.631866
ENSBTAG00000000569	EGA	1	8.14682e-07	0.87728
ENSBTAG00000000579	EGA	1	0.000128469	0.718676
ENSBTAG00000000607	EGA	1	1.27653e-05	0.807002
ENSBTAG00000000676	EGA	1	3.50464e-07	0.89324
ENSBTAG00000000687	EGA	1	1.06754e-07	0.912297
ENSBTAG00000000721	EGA	1	0.000299735	0.677318
ENSBTAG00000000725	EGA	1	0.00019635	0.698648
ENSBTAG00000000727	EGA	1	0.000429065	0.658105
ENSBTAG00000000770	EGA	1	3.29136e-06	0.845525
ENSBTAG00000000801	EGA	1	2.93972e-13	0.989557
ENSBTAG00000000815	EGA	1	0.000736396	0.627112
ENSBTAG00000000830	EGA	1	1.59894e-10	0.970205
ENSBTAG00000000838	EGA	1	4.86359e-05	0.759806
ENSBTAG00000000895	EGA	1	0.000251312	0.686374
ENSBTAG00000000897	EGA	1	8.4808e-11	0.973187
ENSBTAG00000000919	EGA	1	0.00016436	0.707206
ENSBTAG00000000937	EGA	1	3.99031e-05	0.767439
ENSBTAG00000000941	EGA	1	5.83931e-08	0.920636
ENSBTAG00000000942	EGA	1	8.43778e-07	0.876567
ENSBTAG00000000955	EGA	1	0.000147796	0.712206
ENSBTAG00000000958	EGA	1	0.00042806	0.658235
ENSBTAG00000000985	EGA	1	6.2659e-08	0.919704
ENSBTAG00000000991	EGA	1	0.00024655	0.687342
ENSBTAG00000001002	EGA	1	0.000170038	0.70559
ENSBTAG00000001010	EGA	1	5.29761e-06	0.832947
ENSBTAG00000001042	EGA	1	8.15329e-05	0.738715
ENSBTAG00000001068	EGA	1	3.4822e-07	0.893353
ENSBTAG00000001090	EGA	1	0.000911632	0.614147
ENSBTAG00000001094	EGA	1	0.000193994	0.699237
ENSBTAG00000001114	EGA	1	2.50449e-05	0.784483
ENSBTAG00000001123	EGA	1	0.000185932	0.701297
ENSBTAG00000001185	EGA	1	8.23493e-09	0.942646
ENSBTAG00000001192	EGA	1	3.3155e-07	0.894214
ENSBTAG00000001219	EGA	1	6.05025e-10	0.962826
ENSBTAG00000001279	EGA	1	0.000515683	0.647839
ENSBTAG00000001290	EGA	1	0.00101918	0.607207
ENSBTAG00000001320	EGA	1	5.47635e-05	0.755114
ENSBTAG00000001333	EGA	1	3.93131e-09	0.94927
ENSBTAG00000001343	EGA	1	0.000357708	0.66798
ENSBTAG00000001352	EGA	1	2.50066e-05	0.784537
ENSBTAG00000001393	EGA	1	1.00385e-05	0.81446
ENSBTAG00000001398	EGA	1	0.000175518	0.704073
ENSBTAG00000001439	EGA	1	6.48101e-05	0.748299
ENSBTAG00000001457	EGA	1	2.34051e-06	0.853957
ENSBTAG00000001464	EGA	1	0.00113698	0.600287
ENSBTAG00000001470	EGA	1	5.58625e-05	0.754319
ENSBTAG00000001484	EGA	1	6.44869e-05	0.748504
ENSBTAG00000001497	EGA	1	1.4276e-06	0.865382
ENSBTAG00000001510	EGA	1	8.1723e-11	0.973352
ENSBTAG00000001514	EGA	1	4.35295e-08	0.924406
ENSBTAG00000001522	EGA	1	5.4107e-11	0.975119
ENSBTAG00000001533	EGA	1	5.03522e-06	0.834337
ENSBTAG00000001537	EGA	1	6.60873e-05	0.747497
ENSBTAG00000001558	EGA	1	2.71662e-05	0.781598
ENSBTAG00000001564	EGA	1	3.19037e-06	0.846316
ENSBTAG00000001597	EGA	1	4.01193e-05	0.767234
ENSBTAG00000001598	EGA	1	1.63429e-06	0.862348
ENSBTAG00000001619	EGA	1	0.000765544	0.624785
ENSBTAG00000001651	EGA	1	0.00111736	0.601396
ENSBTAG00000001652	EGA	1	0.000288273	0.679343
ENSBTAG00000001654	EGA	1	5.96052e-06	0.829679
ENSBTAG00000001668	EGA	1	4.15222e-05	0.765925
ENSBTAG00000001686	EGA	1	8.97696e-07	0.875299
ENSBTAG00000001693	EGA	1	2.76934e-07	0.897316
ENSBTAG00000001696	EGA	1	0.000816828	0.620868
ENSBTAG00000001712	EGA	1	1.04467e-06	0.87214
ENSBTAG00000001729	EGA	1	7.42685e-08	0.917411
ENSBTAG00000001741	EGA	1	0.000962877	0.610758
ENSBTAG00000001768	EGA	1	3.96603e-08	0.925564
ENSBTAG00000001771	EGA	1	4.43393e-08	0.924175
ENSBTAG00000001804	EGA	1	0.000486781	0.65109
ENSBTAG00000001812	EGA	1	1.0845e-07	0.912068
ENSBTAG00000001814	EGA	1	2.71375e-05	0.781636
ENSBTAG00000001842	EGA	1	1.86421e-05	0.794648
ENSBTAG00000001861	EGA	1	5.94086e-09	0.945671
ENSBTAG00000001902	EGA	1	0.000211186	0.695074
ENSBTAG00000001919	EGA	1	2.58081e-07	0.898506
ENSBTAG00000002006	EGA	1	0.000870916	0.616957
ENSBTAG00000002058	EGA	1	3.11645e-05	0.776641
ENSBTAG00000002073	EGA	1	4.06702e-06	0.840053
ENSBTAG00000002076	EGA	1	2.10482e-07	0.901871
ENSBTAG00000002121	EGA	1	1.5582e-07	0.906633
ENSBTAG00000002126	EGA	1	0.000999754	0.608413
ENSBTAG00000002175	EGA	1	1.67932e-07	0.905469
ENSBTAG00000002178	EGA	1	0.000419106	0.659396
ENSBTAG00000002199	EGA	1	0.000968349	0.610405
ENSBTAG00000002214	EGA	1	0.000147303	0.712362
ENSBTAG00000002215	EGA	1	1.79896e-09	0.955447
ENSBTAG00000002224	EGA	1	3.45136e-09	0.950355
ENSBTAG00000002227	EGA	1	3.04947e-07	0.895667
ENSBTAG00000002233	EGA	1	0.000108162	0.726428
ENSBTAG00000002242	EGA	1	1.37056e-09	0.957416
ENSBTAG00000002271	EGA	1	2.51601e-05	0.784321
ENSBTAG00000002278	EGA	1	4.40424e-09	0.948305
ENSBTAG00000002289	EGA	1	6.3166e-10	0.962559
ENSBTAG00000002295	EGA	1	2.09974e-06	0.856545
ENSBTAG00000002315	EGA	1	4.53011e-08	0.923905
ENSBTAG00000002348	EGA	1	0.000131511	0.717605
ENSBTAG00000002382	EGA	1	8.42102e-07	0.876608
ENSBTAG00000002395	EGA	1	0.000244374	0.68779
ENSBTAG00000002411	EGA	1	6.50238e-06	0.827227
ENSBTAG00000002417	EGA	1	0.000830724	0.619843
ENSBTAG00000002422	EGA	1	3.60419e-05	0.771272
ENSBTAG00000002431	EGA	1	9.62238e-06	0.815744
ENSBTAG00000002444	EGA	1	6.79214e-08	0.918624
ENSBTAG00000002476	EGA	1	1.80622e-06	0.86006
ENSBTAG00000002495	EGA	1	0.000135949	0.71608
ENSBTAG00000002505	EGA	1	0.000257142	0.685209
ENSBTAG00000002512	EGA	1	6.91914e-11	0.97408
ENSBTAG00000002570	EGA	1	0.000230431	0.690742
ENSBTAG00000002578	EGA	1	1.34962e-08	0.937747
ENSBTAG00000002586	EGA	1	0.000113403	0.724317
ENSBTAG00000002614	EGA	1	4.98215e-08	0.922696
ENSBTAG00000002630	EGA	1	0.000171871	0.705078
ENSBTAG00000002640	EGA	1	0.000327473	0.672676
ENSBTAG00000002646	EGA	1	1.75359e-13	0.990418
ENSBTAG00000002685	EGA	1	2.96007e-05	0.778513
ENSBTAG00000002689	EGA	1	9.13319e-05	0.733846
ENSBTAG00000002699	EGA	1	3.12674e-10	0.96669
ENSBTAG00000002714	EGA	1	7.60734e-07	0.87866
ENSBTAG00000002718	EGA	1	1.29322e-06	0.867559
ENSBTAG00000002736	EGA	1	6.80577e-08	0.918597
ENSBTAG00000002746	EGA	1	0.000118205	0.722454
ENSBTAG00000002756	EGA	1	1.26475e-06	0.868044
ENSBTAG00000002813	EGA	1	1.86399e-05	0.794652
ENSBTAG00000002820	EGA	1	5.8298e-05	0.752604
ENSBTAG00000002822	EGA	1	2.52487e-05	0.784197
ENSBTAG00000002826	EGA	1	5.79823e-09	0.94589
ENSBTAG00000002836	EGA	1	4.22438e-05	0.765265
ENSBTAG00000002842	EGA	1	3.60476e-10	0.965892
ENSBTAG00000002922	EGA	1	1.08669e-05	0.812031
ENSBTAG00000002931	EGA	1	3.96136e-05	0.767716
ENSBTAG00000002935	EGA	1	2.58028e-06	0.851592
ENSBTAG00000002951	EGA	1	0.000171946	0.705057
ENSBTAG00000002999	EGA	1	9.79214e-07	0.873498
ENSBTAG00000003015	EGA	1	1.39887e-05	0.804084
ENSBTAG00000003036	EGA	1	3.84847e-06	0.841499
ENSBTAG00000003051	EGA	1	3.81458e-06	0.84173
ENSBTAG00000003097	EGA	1	8.47361e-07	0.876481
ENSBTAG00000003102	EGA	1	0.000767229	0.624653
ENSBTAG00000003103	EGA	1	0.00059216	0.639927
ENSBTAG00000003171	EGA	1	0.000805593	0.621708
ENSBTAG00000003176	EGA	1	0.00102478	0.606863
ENSBTAG00000003178	EGA	1	5.84351e-06	0.830233
ENSBTAG00000003218	EGA	1	0.00099081	0.608975
ENSBTAG00000003222	EGA	1	9.84308e-06	0.815057
ENSBTAG00000003276	EGA	1	1.67826e-08	0.935455
ENSBTAG00000003381	EGA	1	1.13111e-08	0.939544
ENSBTAG00000003390	EGA	1	4.8602e-05	0.759834
ENSBTAG00000003415	EGA	1	3.72863e-11	0.976613
ENSBTAG00000003424	EGA	1	0.000105072	0.727713
ENSBTAG00000003439	EGA	1	3.66423e-05	0.770654
ENSBTAG00000003455	EGA	1	0.000227369	0.69141
ENSBTAG00000003462	EGA	1	1.36627e-07	0.908641
ENSBTAG00000003474	EGA	1	2.57928e-06	0.851602
ENSBTAG00000003501	EGA	1	9.2255e-05	0.73341
ENSBTAG00000003511	EGA	1	0.000216871	0.693761
ENSBTAG00000003527	EGA	1	0.000203337	0.696938
ENSBTAG00000003530	EGA	1	0.00016105	0.70817
ENSBTAG00000003531	EGA	1	1.37194e-05	0.804708
ENSBTAG00000003532	EGA	1	6.7724e-06	0.826068
ENSBTAG00000003559	EGA	1	5.03553e-06	0.834335
ENSBTAG00000003568	EGA	1	1.68597e-05	0.798
ENSBTAG00000003569	EGA	1	1.06201e-07	0.912373
ENSBTAG00000003587	EGA	1	6.67214e-06	0.826494
ENSBTAG00000003588	EGA	1	1.10788e-05	0.811434
ENSBTAG00000003610	EGA	1	8.59392e-05	0.736468
ENSBTAG00000003619	EGA	1	1.87302e-07	0.903746
ENSBTAG00000003639	EGA	1	2.78329e-06	0.84973
ENSBTAG00000003652	EGA	1	1.67501e-06	0.861788
ENSBTAG00000003653	EGA	1	3.5775e-07	0.892876
ENSBTAG00000003667	EGA	1	2.53606e-08	0.930881
ENSBTAG00000003669	EGA	1	1.03449e-06	0.872346
ENSBTAG00000003693	EGA	1	0.00015722	0.709307
ENSBTAG00000003718	EGA	1	0.000360268	0.667598
ENSBTAG00000003719	EGA	1	1.69094e-12	0.986025
ENSBTAG00000003727	EGA	1	0.000217472	0.693624
ENSBTAG00000003748	EGA	1	3.32579e-05	0.774256
ENSBTAG00000003751	EGA	1	7.09108e-06	0.82475
ENSBTAG00000003762	EGA	1	6.17741e-05	0.750258
ENSBTAG00000003763	EGA	1	9.52839e-08	0.913932
ENSBTAG00000003798	EGA	1	1.4266e-06	0.865398
ENSBTAG00000003801	EGA	1	1.03529e-05	0.813519
ENSBTAG00000003827	EGA	1	4.2298e-05	0.765216
ENSBTAG00000003836	EGA	1	3.78681e-06	0.84192
ENSBTAG00000003865	EGA	1	8.82036e-08	0.915025
ENSBTAG00000003878	EGA	1	8.58265e-06	0.81917
ENSBTAG00000003880	EGA	1	1.08728e-07	0.912031
ENSBTAG00000003884	EGA	1	4.26868e-06	0.838775
ENSBTAG00000003889	EGA	1	0.000184587	0.701648
ENSBTAG00000003901	EGA	1	4.21404e-08	0.924812
ENSBTAG00000003908	EGA	1	1.02187e-09	0.959443
ENSBTAG00000003959	EGA	1	0.00101647	0.607374
ENSBTAG00000003960	EGA	1	2.36954e-10	0.96819
ENSBTAG00000003994	EGA	1	3.84395e-07	0.891597
ENSBTAG00000004011	EGA	1	5.77711e-10	0.96311
ENSBTAG00000004015	EGA	1	3.78926e-07	0.891853
ENSBTAG00000004022	EGA	1	6.71066e-07	0.881146
ENSBTAG00000004023	EGA	1	4.27059e-06	0.838763
ENSBTAG00000004034	EGA	1	0.000355975	0.66824
ENSBTAG00000004036	EGA	1	4.91465e-10	0.964089
ENSBTAG00000004051	EGA	1	6.49947e-11	0.974348
ENSBTAG00000004124	EGA	1	0.000826104	0.620182
ENSBTAG00000004139	EGA	1	0.000401343	0.661764
ENSBTAG00000004145	EGA	1	1.24751e-06	0.868342
ENSBTAG00000004161	EGA	1	0.000708311	0.629429
ENSBTAG00000004184	EGA	1	1.01903e-08	0.940582
ENSBTAG00000004190	EGA	1	4.33157e-11	0.976023
ENSBTAG00000004194	EGA	1	0.000494385	0.65022
ENSBTAG00000004227	EGA	1	1.89806e-05	0.794042
ENSBTAG00000004240	EGA	1	0.000138082	0.715362
ENSBTAG00000004249	EGA	1	4.81532e-05	0.760197
ENSBTAG00000004271	EGA	1	3.90634e-06	0.84111
ENSBTAG00000004275	EGA	1	2.179e-05	0.789336
ENSBTAG00000004279	EGA	1	4.14975e-05	0.765947
ENSBTAG00000004280	EGA	1	1.77915e-07	0.904561
ENSBTAG00000004282	EGA	1	0.000684227	0.631479
ENSBTAG00000004283	EGA	1	5.42366e-07	0.885253
ENSBTAG00000004305	EGA	1	2.54605e-06	0.851918
ENSBTAG00000004342	EGA	1	9.76477e-07	0.873556
ENSBTAG00000004368	EGA	1	2.44685e-07	0.899396
ENSBTAG00000004383	EGA	1	3.5737e-09	0.950067
ENSBTAG00000004475	EGA	1	1.23524e-05	0.808039
ENSBTAG00000004484	EGA	1	3.68884e-05	0.770403
ENSBTAG00000004502	EGA	1	2.01428e-09	0.954603
ENSBTAG00000004540	EGA	1	1.28424e-08	0.938257
ENSBTAG00000004612	EGA	1	0.000235684	0.689612
ENSBTAG00000004654	EGA	1	2.77818e-06	0.849776
ENSBTAG00000004672	EGA	1	6.18315e-05	0.750221
ENSBTAG00000004705	EGA	1	7.89305e-11	0.973505
ENSBTAG00000004723	EGA	1	0.000130322	0.718021
ENSBTAG00000004732	EGA	1	0.000347181	0.669575
ENSBTAG00000004769	EGA	1	6.68205e-06	0.826452
ENSBTAG00000004780	EGA	1	0.000171359	0.705221
ENSBTAG00000004791	EGA	1	5.27244e-07	0.885787
ENSBTAG00000004801	EGA	1	5.14567e-05	0.757588
ENSBTAG00000004814	EGA	1	7.528e-05	0.742086
ENSBTAG00000004834	EGA	1	0.000592724	0.639872
ENSBTAG00000004855	EGA	1	0.000196809	0.698534
ENSBTAG00000004862	EGA	1	0.000147189	0.712398
ENSBTAG00000004864	EGA	1	0.000203307	0.696945
ENSBTAG00000004871	EGA	1	2.24175e-05	0.788355
ENSBTAG00000004876	EGA	1	2.87132e-07	0.8967
ENSBTAG00000004886	EGA	1	5.55831e-05	0.75452
ENSBTAG00000004899	EGA	1	4.62557e-05	0.761764
ENSBTAG00000004912	EGA	1	7.56198e-11	0.973694
ENSBTAG00000004953	EGA	1	6.95519e-09	0.944231
ENSBTAG00000004961	EGA	1	0.000962527	0.610781
ENSBTAG00000004965	EGA	1	0.000264785	0.683715
ENSBTAG00000004976	EGA	1	0.00105424	0.605079
ENSBTAG00000005017	EGA	1	8.46845e-05	0.737097
ENSBTAG00000005026	EGA	1	9.68809e-05	0.731281
ENSBTAG00000005110	EGA	1	1.52401e-05	0.801315
ENSBTAG00000005124	EGA	1	7.87395e-09	0.943071
ENSBTAG00000005129	EGA	1	6.09292e-06	0.829063
ENSBTAG00000005136	EGA	1	1.67041e-06	0.861851
ENSBTAG00000005145	EGA	1	3.48866e-05	0.772486
ENSBTAG00000005150	EGA	1	5.56235e-05	0.754491
ENSBTAG00000005209	EGA	1	5.47778e-07	0.885064
ENSBTAG00000005227	EGA	1	0.000987335	0.609194
ENSBTAG00000005238	EGA	1	0.000276526	0.681491
ENSBTAG00000005301	EGA	1	0.000767219	0.624654
ENSBTAG00000005314	EGA	1	3.14877e-05	0.776264
ENSBTAG00000005316	EGA	1	0.000815052	0.621
ENSBTAG00000005328	EGA	1	4.96574e-05	0.758991
ENSBTAG00000005377	EGA	1	1.97827e-05	0.792642
ENSBTAG00000005393	EGA	1	1.18851e-07	0.910725
ENSBTAG00000005412	EGA	1	3.90949e-08	0.925741
ENSBTAG00000005429	EGA	1	2.73646e-05	0.781338
ENSBTAG00000005446	EGA	1	1.80176e-05	0.795791
ENSBTAG00000005453	EGA	1	4.55782e-11	0.975819
ENSBTAG00000005456	EGA	1	1.66272e-05	0.798459
ENSBTAG00000005501	EGA	1	9.69103e-06	0.815529
ENSBTAG00000005524	EGA	1	3.79334e-05	0.769354
ENSBTAG00000005562	EGA	1	2.15926e-06	0.855883
ENSBTAG00000005564	EGA	1	1.13903e-06	0.870303
ENSBTAG00000005633	EGA	1	1.98142e-09	0.954726
ENSBTAG00000005639	EGA	1	4.62996e-05	0.761728
ENSBTAG00000005661	EGA	1	2.27521e-05	0.787841
ENSBTAG00000005665	EGA	1	0.000121867	0.721075
ENSBTAG00000005682	EGA	1	0.000296617	0.677862
ENSBTAG00000005708	EGA	1	0.000739738	0.626841
ENSBTAG00000005711	EGA	1	0.000607032	0.63849
ENSBTAG00000005824	EGA	1	2.82182e-10	0.967253
ENSBTAG00000005825	EGA	1	0.000483663	0.651451
ENSBTAG00000005844	EGA	1	0.000106686	0.727038
ENSBTAG00000005863	EGA	1	2.83902e-06	0.849239
ENSBTAG00000005865	EGA	1	1.35066e-05	0.805207
ENSBTAG00000005888	EGA	1	0.000492163	0.650473
ENSBTAG00000005938	EGA	1	0.000594839	0.639666
ENSBTAG00000005946	EGA	1	5.37356e-09	0.946569
ENSBTAG00000005960	EGA	1	1.71717e-05	0.797392
ENSBTAG00000005961	EGA	1	1.2899e-06	0.867615
ENSBTAG00000005984	EGA	1	6.84732e-06	0.825754
ENSBTAG00000005994	EGA	1	0.000309908	0.675575
ENSBTAG00000006001	EGA	1	0.000280081	0.680833
ENSBTAG00000006003	EGA	1	0.000474222	0.652554
ENSBTAG00000006021	EGA	1	3.57341e-07	0.892896
ENSBTAG00000006027	EGA	1	0.000607468	0.638448
ENSBTAG00000006054	EGA	1	2.29376e-05	0.787559
ENSBTAG00000006132	EGA	1	1.27331e-05	0.807081
ENSBTAG00000006158	EGA	1	0.0011293	0.600719
ENSBTAG00000006159	EGA	1	0.000594367	0.639712
ENSBTAG00000006186	EGA	1	5.51626e-06	0.831833
ENSBTAG00000006188	EGA	1	2.96445e-08	0.929069
ENSBTAG00000006194	EGA	1	0.000410184	0.660574
ENSBTAG00000006209	EGA	1	3.32694e-07	0.894154
ENSBTAG00000006253	EGA	1	6.6929e-07	0.881198
ENSBTAG00000006322	EGA	1	1.01826e-06	0.872679
ENSBTAG00000006323	EGA	1	1.0975e-07	0.911895
ENSBTAG00000006378	EGA	1	0.000362105	0.667325
ENSBTAG00000006428	EGA	1	0.000155794	0.709736
ENSBTAG00000006439	EGA	1	0.00013957	0.714867
ENSBTAG00000006463	EGA	1	1.95747e-05	0.793
ENSBTAG00000006495	EGA	1	0.000406339	0.661089
ENSBTAG00000006501	EGA	1	4.70774e-07	0.887905
ENSBTAG00000006506	EGA	1	3.86386e-08	0.925885
ENSBTAG00000006523	EGA	1	0.000163813	0.707364
ENSBTAG00000006551	EGA	1	9.77081e-05	0.73091
ENSBTAG00000006579	EGA	1	3.25705e-07	0.894525
ENSBTAG00000006611	EGA	1	5.33259e-05	0.756173
ENSBTAG00000006639	EGA	1	0.000462261	0.65398
ENSBTAG00000006640	EGA	1	0.00019332	0.699406
ENSBTAG00000006654	EGA	1	3.50174e-06	0.843942
ENSBTAG00000006657	EGA	1	0.000895381	0.615256
ENSBTAG00000006689	EGA	1	5.51921e-10	0.963389
ENSBTAG00000006691	EGA	1	0.00018832	0.700679
ENSBTAG00000006708	EGA	1	3.41895e-06	0.844555
ENSBTAG00000006718	EGA	1	5.05367e-09	0.947111
ENSBTAG00000006724	EGA	1	1.65825e-06	0.862017
ENSBTAG00000006771	EGA	1	2.60272e-06	0.85138
ENSBTAG00000006777	EGA	1	3.36767e-05	0.773794
ENSBTAG00000006818	EGA	1	0.000146397	0.712649
ENSBTAG00000006855	EGA	1	1.70789e-07	0.905205
ENSBTAG00000006860	EGA	1	0.00029684	0.677823
ENSBTAG00000006886	EGA	1	0.00112072	0.601205
ENSBTAG00000006894	EGA	1	2.26134e-06	0.854782
ENSBTAG00000006907	EGA	1	5.02619e-06	0.834385
ENSBTAG00000006945	EGA	1	3.31962e-11	0.977061
ENSBTAG00000006972	EGA	1	1.09498e-05	0.811796
ENSBTAG00000006985	EGA	1	2.17657e-06	0.855693
ENSBTAG00000007003	EGA	1	5.49956e-05	0.754945
ENSBTAG00000007007	EGA	1	1.07227e-06	0.871589
ENSBTAG00000007066	EGA	1	1.27668e-05	0.806998
ENSBTAG00000007071	EGA	1	8.24766e-09	0.942631
ENSBTAG00000007090	EGA	1	1.21843e-05	0.80847
ENSBTAG00000007112	EGA	1	6.23765e-06	0.828403
ENSBTAG00000007118	EGA	1	2.28689e-06	0.854513
ENSBTAG00000007127	EGA	1	3.37982e-05	0.773661
ENSBTAG00000007129	EGA	1	3.32476e-09	0.950663
ENSBTAG00000007192	EGA	1	2.57929e-07	0.898516
ENSBTAG00000007208	EGA	1	0.000168195	0.70611
ENSBTAG00000007299	EGA	1	4.59022e-05	0.762062
ENSBTAG00000007306	EGA	1	4.61519e-05	0.761852
ENSBTAG00000007371	EGA	1	2.61436e-06	0.851271
ENSBTAG00000007382	EGA	1	7.1179e-06	0.824641
ENSBTAG00000007399	EGA	1	0.000101553	0.729216
ENSBTAG00000007403	EGA	1	0.000128878	0.718531
ENSBTAG00000007476	EGA	1	8.64811e-06	0.818944
ENSBTAG00000007488	EGA	1	3.41639e-05	0.773263
ENSBTAG00000007490	EGA	1	3.57726e-07	0.892877
ENSBTAG00000007494	EGA	1	2.02656e-09	0.954557
ENSBTAG00000007515	EGA	1	5.39689e-12	0.983046
ENSBTAG00000007578	EGA	1	1.4217e-07	0.908038
ENSBTAG00000007586	EGA	1	2.18784e-05	0.789196
ENSBTAG00000007591	EGA	1	4.29372e-05	0.764641
ENSBTAG00000007593	EGA	1	0.00011987	0.721822
ENSBTAG00000007614	EGA	1	0.000692742	0.630747
ENSBTAG00000007617	EGA	1	7.44164e-05	0.742569
ENSBTAG00000007634	EGA	1	5.47146e-10	0.963442
ENSBTAG00000007643	EGA	1	9.10856e-05	0.733963
ENSBTAG00000007709	EGA	1	5.67908e-05	0.753658
ENSBTAG00000007732	EGA	1	0.000159263	0.708697
ENSBTAG00000007761	EGA	1	3.16455e-05	0.776082
ENSBTAG00000007767	EGA	1	0.000468673	0.653212
ENSBTAG00000007778	EGA	1	9.04358e-05	0.734272
ENSBTAG00000007797	EGA	1	6.23762e-05	0.749863
ENSBTAG00000007844	EGA	1	0.000271523	0.682429
ENSBTAG00000007898	EGA	1	0.000217535	0.693609
ENSBTAG00000007909	EGA	1	0.000284562	0.680013
ENSBTAG00000007930	EGA	1	0.0010591	0.604789
ENSBTAG00000007931	EGA	1	0.00103957	0.605962
ENSBTAG00000007937	EGA	1	2.11873e-05	0.790301
ENSBTAG00000007960	EGA	1	0.000995392	0.608686
ENSBTAG00000007970	EGA	1	2.3641e-05	0.786507
ENSBTAG00000008003	EGA	1	3.409e-06	0.84463
ENSBTAG00000008005	EGA	1	2.61361e-06	0.851278
ENSBTAG00000008016	EGA	1	7.83308e-06	0.821862
ENSBTAG00000008100	EGA	1	0.000394256	0.662733
ENSBTAG00000008103	EGA	1	8.5392e-06	0.81932
ENSBTAG00000008172	EGA	1	0.000166794	0.706508
ENSBTAG00000008173	EGA	1	5.31373e-08	0.921867
ENSBTAG00000008175	EGA	1	0.000950769	0.611545
ENSBTAG00000008198	EGA	1	0.000996611	0.60861
ENSBTAG00000008248	EGA	1	1.00737e-05	0.814353
ENSBTAG00000008267	EGA	1	0.000337555	0.671071
ENSBTAG00000008307	EGA	1	1.18982e-10	0.971634
ENSBTAG00000008321	EGA	1	2.14748e-10	0.968707
ENSBTAG00000008351	EGA	1	0.00105259	0.605178
ENSBTAG00000008431	EGA	1	5.76061e-06	0.830631
ENSBTAG00000008436	EGA	1	4.46596e-06	0.837572
ENSBTAG00000008446	EGA	1	3.18603e-10	0.966585
ENSBTAG00000008470	EGA	1	2.21156e-10	0.968553
ENSBTAG00000008494	EGA	1	0.000733944	0.627311
ENSBTAG00000008518	EGA	1	0.000400811	0.661836
ENSBTAG00000008520	EGA	1	0.000195795	0.698786
ENSBTAG00000008571	EGA	1	1.14918e-05	0.810299
ENSBTAG00000008575	EGA	1	2.33139e-05	0.786993
ENSBTAG00000008654	EGA	1	0.000545928	0.644598
ENSBTAG00000008673	EGA	1	8.97053e-07	0.875314
ENSBTAG00000008683	EGA	1	7.9579e-12	0.981914
ENSBTAG00000008728	EGA	1	6.24057e-06	0.828389
ENSBTAG00000008762	EGA	1	9.33847e-08	0.914219
ENSBTAG00000008810	EGA	1	0.000492969	0.650381
ENSBTAG00000008839	EGA	1	0.000323947	0.673247
ENSBTAG00000008845	EGA	1	2.75794e-07	0.897386
ENSBTAG00000008905	EGA	1	0.000119658	0.721902
ENSBTAG00000008921	EGA	1	0.000203264	0.696955
ENSBTAG00000008939	EGA	1	1.34722e-07	0.908854
ENSBTAG00000008966	EGA	1	6.55428e-08	0.919103
ENSBTAG00000008991	EGA	1	5.41217e-08	0.921629
ENSBTAG00000009021	EGA	1	1.94043e-07	0.903182
ENSBTAG00000009042	EGA	1	0.000614237	0.637805
ENSBTAG00000009055	EGA	1	2.83525e-07	0.896916
ENSBTAG00000009103	EGA	1	1.03985e-11	0.98109
ENSBTAG00000009104	EGA	1	7.97766e-05	0.739639
ENSBTAG00000009112	EGA	1	3.53984e-08	0.926953
ENSBTAG00000009126	EGA	1	3.33868e-06	0.845162
ENSBTAG00000009150	EGA	1	7.73419e-05	0.740949
ENSBTAG00000009178	EGA	1	4.43876e-06	0.837735
ENSBTAG00000009194	EGA	1	5.84909e-07	0.883813
ENSBTAG00000009308	EGA	1	1.02191e-06	0.872604
ENSBTAG00000009332	EGA	1	0.000188494	0.700634
ENSBTAG00000009355	EGA	1	0.000924867	0.613257
ENSBTAG00000009368	EGA	1	5.14428e-10	0.963815
ENSBTAG00000009443	EGA	1	0.000293419	0.678426
ENSBTAG00000009469	EGA	1	6.69586e-06	0.826393
ENSBTAG00000009472	EGA	1	3.0108e-07	0.895887
ENSBTAG00000009477	EGA	1	5.17893e-06	0.833568
ENSBTAG00000009478	EGA	1	1.81859e-10	0.96956
ENSBTAG00000009488	EGA	1	0.000311529	0.675302
ENSBTAG00000009522	EGA	1	1.91023e-06	0.858763
ENSBTAG00000009541	EGA	1	0.00013733	0.715614
ENSBTAG00000009543	EGA	1	8.01214e-05	0.739456
ENSBTAG00000009545	EGA	1	7.31048e-05	0.743314
ENSBTAG00000009565	EGA	1	7.97012e-09	0.942956
ENSBTAG00000009569	EGA	1	0.000128867	0.718535
ENSBTAG00000009579	EGA	1	4.01703e-05	0.767186
ENSBTAG00000009596	EGA	1	0.000389972	0.663326
ENSBTAG00000009679	EGA	1	2.51011e-08	0.930999
ENSBTAG00000009698	EGA	1	2.3765e-07	0.89988
ENSBTAG00000009726	EGA	1	6.56778e-06	0.826943
ENSBTAG00000009732	EGA	1	4.71372e-05	0.76103
ENSBTAG00000009738	EGA	1	0.000241985	0.688285
ENSBTAG00000009739	EGA	1	8.92844e-05	0.734826
ENSBTAG00000009744	EGA	1	5.43484e-09	0.946468
ENSBTAG00000009749	EGA	1	2.14001e-09	0.954144
ENSBTAG00000009760	EGA	1	2.36911e-06	0.853664
ENSBTAG00000009773	EGA	1	6.87205e-05	0.745886
ENSBTAG00000009777	EGA	1	9.99648e-07	0.873066
ENSBTAG00000009822	EGA	1	0.000585157	0.640614
ENSBTAG00000009902	EGA	1	7.72674e-08	0.916868
ENSBTAG00000009916	EGA	1	3.09354e-06	0.847093
ENSBTAG00000009918	EGA	1	2.868e-11	0.977612
ENSBTAG00000009942	EGA	1	0.000113469	0.724291
ENSBTAG00000009950	EGA	1	1.71517e-05	0.797431
ENSBTAG00000009985	EGA	1	0.000370955	0.666028
ENSBTAG00000009990	EGA	1	1.74348e-05	0.796887
ENSBTAG00000010023	EGA	1	0.000612842	0.637937
ENSBTAG00000010042	EGA	1	4.54672e-10	0.96455
ENSBTAG00000010065	EGA	1	1.96203e-08	0.933761
ENSBTAG00000010085	EGA	1	0.000101862	0.729083
ENSBTAG00000010119	EGA	1	0.000723779	0.628143
ENSBTAG00000010136	EGA	1	9.87752e-08	0.913418
ENSBTAG00000010178	EGA	1	1.912e-06	0.858741
ENSBTAG00000010192	EGA	1	2.07061e-06	0.856875
ENSBTAG00000010210	EGA	1	5.5206e-08	0.921371
ENSBTAG00000010217	EGA	1	0.00019782	0.698284
ENSBTAG00000010220	EGA	1	3.83644e-06	0.841581
ENSBTAG00000010252	EGA	1	0.000279538	0.680933
ENSBTAG00000010255	EGA	1	0.00032896	0.672436
ENSBTAG00000010292	EGA	1	8.86481e-07	0.875557
ENSBTAG00000010321	EGA	1	2.63647e-11	0.977924
ENSBTAG00000010350	EGA	1	5.0474e-07	0.886607
ENSBTAG00000010351	EGA	1	5.37524e-10	0.96355
ENSBTAG00000010357	EGA	1	1.46085e-06	0.86487
ENSBTAG00000010365	EGA	1	8.96158e-05	0.734666
ENSBTAG00000010371	EGA	1	0.000100868	0.729514
ENSBTAG00000010372	EGA	1	0.000124083	0.720258
ENSBTAG00000010375	EGA	1	8.07041e-07	0.877471
ENSBTAG00000010382	EGA	1	3.94382e-06	0.84086
ENSBTAG00000010388	EGA	1	2.9344e-09	0.951675
ENSBTAG00000010392	EGA	1	3.40163e-11	0.976968
ENSBTAG00000010395	EGA	1	4.52236e-06	0.837237
ENSBTAG00000010422	EGA	1	2.47636e-05	0.784881
ENSBTAG00000010423	EGA	1	0.000722012	0.628289
ENSBTAG00000010450	EGA	1	2.47237e-05	0.784938
ENSBTAG00000010452	EGA	1	8.4104e-10	0.960735
ENSBTAG00000010456	EGA	1	4.87277e-07	0.887265
ENSBTAG00000010465	EGA	1	0.000370466	0.666099
ENSBTAG00000010496	EGA	1	0.000343526	0.670139
ENSBTAG00000010533	EGA	1	9.02246e-07	0.875195
ENSBTAG00000010541	EGA	1	3.29364e-06	0.845508
ENSBTAG00000010542	EGA	1	3.94563e-07	0.891128
ENSBTAG00000010547	EGA	1	0.000440395	0.656668
ENSBTAG00000010581	EGA	1	4.35235e-06	0.838259
ENSBTAG00000010582	EGA	1	8.20364e-08	0.916039
ENSBTAG00000010597	EGA	1	3.10405e-10	0.96673
ENSBTAG00000010641	EGA	1	3.97826e-08	0.925526
ENSBTAG00000010672	EGA	1	2.9491e-05	0.778647
ENSBTAG00000010677	EGA	1	2.17181e-07	0.901361
ENSBTAG00000010681	EGA	1	0.000460081	0.654243
ENSBTAG00000010693	EGA	1	3.92394e-05	0.768075
ENSBTAG00000010696	EGA	1	0.000301407	0.677028
ENSBTAG00000010704	EGA	1	1.17389e-05	0.809636
ENSBTAG00000010717	EGA	1	2.62351e-05	0.78284
ENSBTAG00000010718	EGA	1	0.000630335	0.636297
ENSBTAG00000010735	EGA	1	0.000440348	0.656674
ENSBTAG00000010745	EGA	1	5.81727e-05	0.752691
ENSBTAG00000010774	EGA	1	2.82405e-10	0.967249
ENSBTAG00000010788	EGA	1	0.000408819	0.660756
ENSBTAG00000010809	EGA	1	3.95358e-05	0.76779
ENSBTAG00000010875	EGA	1	1.38441e-09	0.957344
ENSBTAG00000010922	EGA	1	0.000295229	0.678106
ENSBTAG00000010935	EGA	1	3.97097e-08	0.925548
ENSBTAG00000010947	EGA	1	6.4172e-06	0.827601
ENSBTAG00000010949	EGA	1	7.27556e-06	0.824009
ENSBTAG00000010976	EGA	1	1.46509e-05	0.802594
ENSBTAG00000010977	EGA	1	2.10541e-05	0.790517
ENSBTAG00000011041	EGA	1	2.29085e-06	0.854472
ENSBTAG00000011044	EGA	1	4.17168e-09	0.948768
ENSBTAG00000011108	EGA	1	0.000354506	0.668461
ENSBTAG00000011150	EGA	1	8.90445e-07	0.875466
ENSBTAG00000011172	EGA	1	2.30859e-05	0.787335
ENSBTAG00000011173	EGA	1	0.000739466	0.626863
ENSBTAG00000011178	EGA	1	0.000494044	0.650258
ENSBTAG00000011207	EGA	1	0.000430321	0.657945
ENSBTAG00000011234	EGA	1	3.99778e-07	0.890892
ENSBTAG00000011250	EGA	1	4.69128e-06	0.836252
ENSBTAG00000011257	EGA	1	3.87219e-06	0.841339
ENSBTAG00000011287	EGA	1	5.05101e-06	0.834251
ENSBTAG00000011298	EGA	1	5.64141e-06	0.831212
ENSBTAG00000011350	EGA	1	2.92866e-10	0.96705
ENSBTAG00000011397	EGA	1	1.81455e-06	0.859954
ENSBTAG00000011409	EGA	1	0.000100193	0.729809
ENSBTAG00000011417	EGA	1	8.347e-07	0.876787
ENSBTAG00000011439	EGA	1	8.61643e-05	0.736355
ENSBTAG00000011524	EGA	1	0.000857632	0.617898
ENSBTAG00000011531	EGA	1	5.13589e-06	0.833797
ENSBTAG00000011540	EGA	1	6.37378e-05	0.748982
ENSBTAG00000011580	EGA	1	8.91851e-06	0.818027
ENSBTAG00000011587	EGA	1	0.00113928	0.600158
ENSBTAG00000011614	EGA	1	8.39131e-07	0.876679
ENSBTAG00000011639	EGA	1	0.000942948	0.612057
ENSBTAG00000011651	EGA	1	3.42409e-06	0.844517
ENSBTAG00000011767	EGA	1	1.53471e-05	0.801087
ENSBTAG00000011779	EGA	1	1.49088e-07	0.907312
ENSBTAG00000011785	EGA	1	5.60926e-06	0.831371
ENSBTAG00000011793	EGA	1	6.07263e-08	0.920119
ENSBTAG00000011839	EGA	1	2.6052e-08	0.930572
ENSBTAG00000011851	EGA	1	3.33205e-09	0.950645
ENSBTAG00000011860	EGA	1	7.70246e-07	0.878411
ENSBTAG00000011892	EGA	1	9.64814e-09	0.941118
ENSBTAG00000011904	EGA	1	2.59901e-05	0.783173
ENSBTAG00000011905	EGA	1	1.0892e-08	0.939922
ENSBTAG00000011916	EGA	1	1.22554e-07	0.91027
ENSBTAG00000011966	EGA	1	1.92401e-05	0.793584
ENSBTAG00000012048	EGA	1	2.23395e-09	0.953815
ENSBTAG00000012053	EGA	1	2.42129e-08	0.93141
ENSBTAG00000012060	EGA	1	1.42563e-08	0.937178
ENSBTAG00000012120	EGA	1	0.000168243	0.706096
ENSBTAG00000012137	EGA	1	2.35219e-09	0.953418
ENSBTAG00000012142	EGA	1	4.2983e-08	0.924565
ENSBTAG00000012184	EGA	1	1.60278e-08	0.935946
ENSBTAG00000012216	EGA	1	0.000782265	0.623484
ENSBTAG00000012262	EGA	1	2.4023e-07	0.899702
ENSBTAG00000012278	EGA	1	8.33073e-09	0.942536
ENSBTAG00000012299	EGA	1	2.27556e-06	0.854632
ENSBTAG00000012341	EGA	1	0.000737032	0.62706
ENSBTAG00000012342	EGA	1	1.68708e-06	0.861625
ENSBTAG00000012353	EGA	1	2.91835e-05	0.779026
ENSBTAG00000012365	EGA	1	1.93928e-06	0.858411
ENSBTAG00000012371	EGA	1	0.000184324	0.701717
ENSBTAG00000012382	EGA	1	3.84783e-05	0.768816
ENSBTAG00000012383	EGA	1	0.000346959	0.669609
ENSBTAG00000012408	EGA	1	5.67038e-06	0.83107
ENSBTAG00000012434	EGA	1	9.68635e-08	0.913698
ENSBTAG00000012442	EGA	1	1.04898e-05	0.813116
ENSBTAG00000012449	EGA	1	0.00107888	0.60362
ENSBTAG00000012463	EGA	1	0.000272947	0.68216
ENSBTAG00000012497	EGA	1	0.000747058	0.626252
ENSBTAG00000012507	EGA	1	2.96147e-06	0.848187
ENSBTAG00000012537	EGA	1	1.23495e-05	0.808047
ENSBTAG00000012544	EGA	1	1.07886e-05	0.812254
ENSBTAG00000012550	EGA	1	4.17523e-10	0.965049
ENSBTAG00000012585	EGA	1	0.000274433	0.681881
ENSBTAG00000012599	EGA	1	7.37752e-05	0.742932
ENSBTAG00000012626	EGA	1	3.04724e-07	0.895679
ENSBTAG00000012630	EGA	1	1.60471e-05	0.799628
ENSBTAG00000012647	EGA	1	0.000473998	0.652581
ENSBTAG00000012656	EGA	1	0.000623569	0.636927
ENSBTAG00000012657	EGA	1	5.60494e-07	0.884628
ENSBTAG00000012677	EGA	1	4.86084e-10	0.964154
ENSBTAG00000012691	EGA	1	0.000215099	0.694167
ENSBTAG00000012789	EGA	1	0.000782868	0.623438
ENSBTAG00000012798	EGA	1	0.000274336	0.681899
ENSBTAG00000012818	EGA	1	1.27215e-06	0.867917
ENSBTAG00000012826	EGA	1	0.000950677	0.611551
ENSBTAG00000012838	EGA	1	0.000715038	0.628867
ENSBTAG00000012844	EGA	1	3.66537e-06	0.842765
ENSBTAG00000012852	EGA	1	9.30569e-06	0.816753
ENSBTAG00000012857	EGA	1	1.40965e-08	0.937296
ENSBTAG00000012921	EGA	1	6.12262e-07	0.882932
ENSBTAG00000012925	EGA	1	2.14543e-06	0.856035
ENSBTAG00000012939	EGA	1	8.37368e-07	0.876722
ENSBTAG00000012976	EGA	1	2.05244e-10	0.968941
ENSBTAG00000012982	EGA	1	0.000128182	0.718778
ENSBTAG00000012995	EGA	1	1.3678e-06	0.866329
ENSBTAG00000012998	EGA	1	4.92082e-09	0.947344
ENSBTAG00000013011	EGA	1	4.05577e-06	0.840126
ENSBTAG00000013057	EGA	1	2.85625e-05	0.779801
ENSBTAG00000013060	EGA	1	0.00021608	0.693942
ENSBTAG00000013081	EGA	1	6.28278e-06	0.828199
ENSBTAG00000013113	EGA	1	3.06699e-08	0.928669
ENSBTAG00000013114	EGA	1	4.29959e-07	0.889572
ENSBTAG00000013120	EGA	1	7.10768e-08	0.91801
ENSBTAG00000013128	EGA	1	1.94437e-07	0.903149
ENSBTAG00000013138	EGA	1	1.17239e-05	0.809676
ENSBTAG00000013184	EGA	1	3.8249e-06	0.841659
ENSBTAG00000013212	EGA	1	0.000444511	0.656153
ENSBTAG00000013219	EGA	1	2.27322e-11	0.978462
ENSBTAG00000013271	EGA	1	1.54496e-07	0.906764
ENSBTAG00000013314	EGA	1	0.000138217	0.715317
ENSBTAG00000013406	EGA	1	0.000822403	0.620455
ENSBTAG00000013439	EGA	1	5.69022e-07	0.88434
ENSBTAG00000013513	EGA	1	6.30143e-10	0.962574
ENSBTAG00000013528	EGA	1	4.54894e-06	0.83708
ENSBTAG00000013562	EGA	1	6.66267e-09	0.944627
ENSBTAG00000013589	EGA	1	7.79923e-07	0.87816
ENSBTAG00000013611	EGA	1	3.6463e-08	0.926593
ENSBTAG00000013620	EGA	1	9.07173e-07	0.875083
ENSBTAG00000013631	EGA	1	0.000142336	0.713958
ENSBTAG00000013652	EGA	1	3.55419e-06	0.84356
ENSBTAG00000013689	EGA	1	3.23014e-06	0.846002
ENSBTAG00000013699	EGA	1	1.83566e-05	0.795166
ENSBTAG00000013706	EGA	1	5.2116e-05	0.757084
ENSBTAG00000013715	EGA	1	0.000123733	0.720386
ENSBTAG00000013716	EGA	1	1.34729e-06	0.866661
ENSBTAG00000013735	EGA	1	2.2424e-07	0.900838
ENSBTAG00000013750	EGA	1	0.000950056	0.611591
ENSBTAG00000013773	EGA	1	1.31339e-10	0.971164
ENSBTAG00000013802	EGA	1	0.000593913	0.639756
ENSBTAG00000013825	EGA	1	0.000953175	0.611388
ENSBTAG00000013830	EGA	1	5.97421e-11	0.974705
ENSBTAG00000013837	EGA	1	2.16079e-05	0.789625
ENSBTAG00000013861	EGA	1	6.24926e-08	0.919739
ENSBTAG00000013905	EGA	1	3.41822e-06	0.844561
ENSBTAG00000013920	EGA	1	2.41979e-06	0.853153
ENSBTAG00000013937	EGA	1	0.000197153	0.698449
ENSBTAG00000013942	EGA	1	3.64413e-05	0.77086
ENSBTAG00000013992	EGA	1	0.000140757	0.714475
ENSBTAG00000014011	EGA	1	6.7148e-08	0.918778
ENSBTAG00000014014	EGA	1	7.3454e-05	0.743114
ENSBTAG00000014017	EGA	1	5.65386e-05	0.753837
ENSBTAG00000014020	EGA	1	9.78024e-06	0.815252
ENSBTAG00000014030	EGA	1	0.000714846	0.628883
ENSBTAG00000014076	EGA	1	1.0323e-06	0.872391
ENSBTAG00000014079	EGA	1	2.67342e-05	0.78217
ENSBTAG00000014083	EGA	1	6.53309e-08	0.919147
ENSBTAG00000014091	EGA	1	3.77499e-05	0.769536
ENSBTAG00000014138	EGA	1	1.03005e-05	0.813674
ENSBTAG00000014153	EGA	1	9.80635e-06	0.815171
ENSBTAG00000014161	EGA	1	2.63607e-05	0.782671
ENSBTAG00000014171	EGA	1	2.07883e-09	0.954364
ENSBTAG00000014179	EGA	1	1.62653e-09	0.956187
ENSBTAG00000014181	EGA	1	2.41693e-05	0.785734
ENSBTAG00000014192	EGA	1	0.000267247	0.683242
ENSBTAG00000014217	EGA	1	7.85997e-06	0.821762
ENSBTAG00000014230	EGA	1	0.000669102	0.632798
ENSBTAG00000014267	EGA	1	1.5595e-08	0.936236
ENSBTAG00000014295	EGA	1	2.26279e-06	0.854767
ENSBTAG00000014302	EGA	1	7.09499e-07	0.880048
ENSBTAG00000014326	EGA	1	0.00022041	0.692958
ENSBTAG00000014375	EGA	1	3.90099e-07	0.891333
ENSBTAG00000014376	EGA	1	1.89153e-07	0.90359
ENSBTAG00000014399	EGA	1	0.00024326	0.68802
ENSBTAG00000014401	EGA	1	2.08516e-06	0.856709
ENSBTAG00000014405	EGA	1	1.13564e-05	0.810667
ENSBTAG00000014433	EGA	1	1.5393e-06	0.8637
ENSBTAG00000014443	EGA	1	0.000102533	0.728793
ENSBTAG00000014461	EGA	1	3.40045e-05	0.773436
ENSBTAG00000014479	EGA	1	4.48695e-06	0.837447
ENSBTAG00000014493	EGA	1	1.75741e-09	0.95562
ENSBTAG00000014495	EGA	1	0.000157242	0.7093
ENSBTAG00000014501	EGA	1	7.37225e-10	0.961585
ENSBTAG00000014523	EGA	1	9.39263e-07	0.874364
ENSBTAG00000014567	EGA	1	0.000389914	0.663334
ENSBTAG00000014602	EGA	1	8.65155e-07	0.876056
ENSBTAG00000014606	EGA	1	0.000328443	0.672519
ENSBTAG00000014609	EGA	1	2.1479e-05	0.789831
ENSBTAG00000014611	EGA	1	2.04638e-06	0.857152
ENSBTAG00000014619	EGA	1	1.48521e-05	0.802152
ENSBTAG00000014659	EGA	1	0.000834406	0.619574
ENSBTAG00000014677	EGA	1	7.72108e-07	0.878362
ENSBTAG00000014679	EGA	1	0.000542367	0.644972
ENSBTAG00000014687	EGA	1	1.32786e-05	0.80575
ENSBTAG00000014689	EGA	1	0.000302168	0.676897
ENSBTAG00000014700	EGA	1	0.000581144	0.641011
ENSBTAG00000014713	EGA	1	2.95326e-05	0.778596
ENSBTAG00000014750	EGA	1	2.04642e-06	0.857151
ENSBTAG00000014752	EGA	1	1.4682e-09	0.956926
ENSBTAG00000014758	EGA	1	4.68207e-06	0.836305
ENSBTAG00000014786	EGA	1	2.41066e-07	0.899644
ENSBTAG00000014825	EGA	1	1.06242e-06	0.871784
ENSBTAG00000014900	EGA	1	1.08393e-07	0.912076
ENSBTAG00000014936	EGA	1	1.08428e-05	0.812099
ENSBTAG00000014984	EGA	1	0.000524497	0.646878
ENSBTAG00000015007	EGA	1	4.73386e-05	0.760863
ENSBTAG00000015012	EGA	1	5.63976e-09	0.946138
ENSBTAG00000015034	EGA	1	0.00038556	0.663943
ENSBTAG00000015036	EGA	1	4.34574e-08	0.924427
ENSBTAG00000015038	EGA	1	1.07818e-06	0.871472
ENSBTAG00000015066	EGA	1	0.000109259	0.725979
ENSBTAG00000015105	EGA	1	4.75659e-09	0.94764
ENSBTAG00000015119	EGA	1	7.50962e-08	0.917259
ENSBTAG00000015142	EGA	1	0.000236736	0.689388
ENSBTAG00000015169	EGA	1	9.32892e-10	0.960052
ENSBTAG00000015177	EGA	1	3.83677e-05	0.768924
ENSBTAG00000015196	EGA	1	2.08012e-05	0.790931
ENSBTAG00000015235	EGA	1	0.000722361	0.62826
ENSBTAG00000015251	EGA	1	4.2946e-09	0.948521
ENSBTAG00000015291	EGA	1	0.000604526	0.63873
ENSBTAG00000015308	EGA	1	2.23086e-06	0.855106
ENSBTAG00000015315	EGA	1	1.05205e-05	0.813027
ENSBTAG00000015325	EGA	1	1.92049e-07	0.903347
ENSBTAG00000015327	EGA	1	2.91729e-08	0.929258
ENSBTAG00000015398	EGA	1	5.45067e-06	0.832164
ENSBTAG00000015415	EGA	1	0.000133394	0.716953
ENSBTAG00000015434	EGA	1	6.57735e-10	0.962306
ENSBTAG00000015460	EGA	1	6.54864e-05	0.747873
ENSBTAG00000015483	EGA	1	0.000433643	0.657521
ENSBTAG00000015498	EGA	1	1.45968e-07	0.907636
ENSBTAG00000015513	EGA	1	2.27191e-08	0.93213
ENSBTAG00000015526	EGA	1	0.000562915	0.642844
ENSBTAG00000015527	EGA	1	5.57895e-06	0.831521
ENSBTAG00000015588	EGA	1	0.000427785	0.65827
ENSBTAG00000015602	EGA	1	0.000919318	0.613629
ENSBTAG00000015607	EGA	1	0.00111967	0.601264
ENSBTAG00000015609	EGA	1	0.000922412	0.613421
ENSBTAG00000015648	EGA	1	0.000672844	0.632469
ENSBTAG00000015663	EGA	1	1.4307e-06	0.865334
ENSBTAG00000015692	EGA	1	5.78936e-06	0.830493
ENSBTAG00000015717	EGA	1	3.88658e-10	0.965463
ENSBTAG00000015728	EGA	1	0.000326271	0.67287
ENSBTAG00000015737	EGA	1	2.1014e-08	0.933003
ENSBTAG00000015763	EGA	1	2.96924e-11	0.977483
ENSBTAG00000015767	EGA	1	0.000199154	0.697956
ENSBTAG00000015778	EGA	1	1.39324e-05	0.804214
ENSBTAG00000015788	EGA	1	8.26218e-09	0.942614
ENSBTAG00000015805	EGA	1	0.000624127	0.636875
ENSBTAG00000015821	EGA	1	0.000194673	0.699067
ENSBTAG00000015824	EGA	1	3.09343e-07	0.89542
ENSBTAG00000015840	EGA	1	0.000254066	0.685821
ENSBTAG00000015860	EGA	1	1.28436e-07	0.909571
ENSBTAG00000015904	EGA	1	8.69571e-05	0.735962
ENSBTAG00000015905	EGA	1	1.97026e-07	0.902937
ENSBTAG00000015973	EGA	1	0.000755938	0.625543
ENSBTAG00000015976	EGA	1	0.000242982	0.688078
ENSBTAG00000015982	EGA	1	5.02161e-08	0.922595
ENSBTAG00000016070	EGA	1	1.04731e-05	0.813165
ENSBTAG00000016074	EGA	1	1.31981e-05	0.805944
ENSBTAG00000016094	EGA	1	1.2652e-05	0.807284
ENSBTAG00000016103	EGA	1	8.61153e-05	0.73638
ENSBTAG00000016164	EGA	1	3.28517e-08	0.927851
ENSBTAG00000016199	EGA	1	0.000260295	0.684588
ENSBTAG00000016221	EGA	1	1.95809e-06	0.858186
ENSBTAG00000016228	EGA	1	3.43102e-08	0.92733
ENSBTAG00000016250	EGA	1	2.12456e-08	0.932881
ENSBTAG00000016255	EGA	1	6.99025e-05	0.745179
ENSBTAG00000016265	EGA	1	8.80893e-07	0.875687
ENSBTAG00000016269	EGA	1	2.70583e-09	0.952322
ENSBTAG00000016297	EGA	1	3.25697e-09	0.950831
ENSBTAG00000016298	EGA	1	2.14027e-05	0.789953
ENSBTAG00000016387	EGA	1	2.0749e-05	0.791017
ENSBTAG00000016397	EGA	1	6.6173e-05	0.747444
ENSBTAG00000016406	EGA	1	0.000302978	0.676757
ENSBTAG00000016430	EGA	1	4.93855e-05	0.759206
ENSBTAG00000016462	EGA	1	0.000348185	0.669422
ENSBTAG00000016512	EGA	1	3.15719e-07	0.895066
ENSBTAG00000016557	EGA	1	7.71923e-08	0.916881
ENSBTAG00000016589	EGA	1	0.00111486	0.601538
ENSBTAG00000016595	EGA	1	0.000279511	0.680938
ENSBTAG00000016635	EGA	1	1.0787e-06	0.871462
ENSBTAG00000016650	EGA	1	5.1497e-06	0.833723
ENSBTAG00000016662	EGA	1	9.06045e-08	0.914647
ENSBTAG00000016675	EGA	1	0.000379907	0.664742
ENSBTAG00000016691	EGA	1	8.6044e-06	0.819095
ENSBTAG00000016740	EGA	1	9.06739e-06	0.817532
ENSBTAG00000016747	EGA	1	6.9255e-06	0.825429
ENSBTAG00000016772	EGA	1	1.73194e-05	0.797108
ENSBTAG00000016791	EGA	1	0.000623736	0.636911
ENSBTAG00000016805	EGA	1	1.03223e-09	0.959375
ENSBTAG00000016823	EGA	1	0.000840337	0.619142
ENSBTAG00000016836	EGA	1	2.06372e-07	0.90219
ENSBTAG00000016838	EGA	1	3.83124e-09	0.949487
ENSBTAG00000016869	EGA	1	0.000107773	0.726588
ENSBTAG00000016874	EGA	1	0.000165037	0.707011
ENSBTAG00000016882	EGA	1	3.13459e-05	0.776429
ENSBTAG00000016891	EGA	1	0.000813274	0.621133
ENSBTAG00000016915	EGA	1	3.28185e-05	0.774746
ENSBTAG00000016980	EGA	1	6.82042e-08	0.918568
ENSBTAG00000016984	EGA	1	0.000627762	0.636536
ENSBTAG00000017021	EGA	1	3.01235e-09	0.951464
ENSBTAG00000017026	EGA	1	1.99487e-05	0.792358
ENSBTAG00000017039	EGA	1	6.4027e-07	0.882064
ENSBTAG00000017053	EGA	1	0.000344578	0.669976
ENSBTAG00000017095	EGA	1	3.47293e-07	0.8934
ENSBTAG00000017116	EGA	1	0.000147335	0.712352
ENSBTAG00000017123	EGA	1	4.56081e-07	0.88849
ENSBTAG00000017128	EGA	1	1.3958e-08	0.937398
ENSBTAG00000017139	EGA	1	0.000886757	0.615851
ENSBTAG00000017140	EGA	1	8.84857e-05	0.735213
ENSBTAG00000017162	EGA	1	2.36289e-06	0.853728
ENSBTAG00000017222	EGA	1	1.79942e-06	0.860147
ENSBTAG00000017223	EGA	1	9.68933e-05	0.731276
ENSBTAG00000017244	EGA	1	2.75835e-06	0.849953
ENSBTAG00000017271	EGA	1	3.0304e-08	0.92881
ENSBTAG00000017279	EGA	1	1.27384e-08	0.93834
ENSBTAG00000017339	EGA	1	4.26755e-06	0.838782
ENSBTAG00000017349	EGA	1	5.17487e-07	0.886139
ENSBTAG00000017354	EGA	1	6.30193e-10	0.962573
ENSBTAG00000017370	EGA	1	1.67117e-08	0.9355
ENSBTAG00000017391	EGA	1	0.00107809	0.603666
ENSBTAG00000017395	EGA	1	4.5877e-05	0.762084
ENSBTAG00000017420	EGA	1	2.45259e-06	0.852827
ENSBTAG00000017442	EGA	1	8.05415e-11	0.973416
ENSBTAG00000017452	EGA	1	2.92434e-09	0.951703
ENSBTAG00000017465	EGA	1	2.50713e-07	0.898991
ENSBTAG00000017478	EGA	1	0.00104743	0.605488
ENSBTAG00000017492	EGA	1	3.38878e-08	0.927479
ENSBTAG00000017527	EGA	1	1.69929e-08	0.935322
ENSBTAG00000017540	EGA	1	0.000268596	0.682984
ENSBTAG00000017580	EGA	1	0.000201015	0.697501
ENSBTAG00000017610	EGA	1	0.000151853	0.710939
ENSBTAG00000017613	EGA	1	1.07131e-06	0.871608
ENSBTAG00000017626	EGA	1	4.3933e-08	0.924291
ENSBTAG00000017628	EGA	1	8.59973e-05	0.736439
ENSBTAG00000017636	EGA	1	3.71574e-05	0.770131
ENSBTAG00000017642	EGA	1	0.000254434	0.685747
ENSBTAG00000017676	EGA	1	4.51881e-06	0.837258
ENSBTAG00000017677	EGA	1	8.94425e-05	0.734749
ENSBTAG00000017709	EGA	1	6.44397e-05	0.748534
ENSBTAG00000017713	EGA	1	1.79361e-06	0.860221
ENSBTAG00000017719	EGA	1	6.30964e-08	0.919611
ENSBTAG00000017741	EGA	1	0.00108574	0.603218
ENSBTAG00000017804	EGA	1	3.60601e-05	0.771253
ENSBTAG00000017824	EGA	1	9.39203e-05	0.732634
ENSBTAG00000017860	EGA	1	0.000136736	0.715814
ENSBTAG00000017905	EGA	1	1.50064e-06	0.86427
ENSBTAG00000017919	EGA	1	5.1891e-08	0.922173
ENSBTAG00000017942	EGA	1	4.089e-05	0.76651
ENSBTAG00000017976	EGA	1	6.60145e-07	0.881468
ENSBTAG00000018025	EGA	1	0.000150915	0.711229
ENSBTAG00000018033	EGA	1	0.000414936	0.659944
ENSBTAG00000018036	EGA	1	1.66549e-06	0.861918
ENSBTAG00000018048	EGA	1	0.00070979	0.629305
ENSBTAG00000018053	EGA	1	2.54843e-06	0.851895
ENSBTAG00000018057	EGA	1	0.000181094	0.70257
ENSBTAG00000018060	EGA	1	0.00029104	0.678848
ENSBTAG00000018063	EGA	1	0.000421996	0.659019
ENSBTAG00000018074	EGA	1	2.647e-05	0.782524
ENSBTAG00000018084	EGA	1	3.34918e-09	0.950603
ENSBTAG00000018108	EGA	1	0.000136245	0.71598
ENSBTAG00000018125	EGA	1	4.28161e-05	0.764749
ENSBTAG00000018126	EGA	1	9.49545e-06	0.816145
ENSBTAG00000018127	EGA	1	0.000307198	0.676034
ENSBTAG00000018205	EGA	1	2.45711e-07	0.899327
ENSBTAG00000018225	EGA	1	0.000203174	0.696977
ENSBTAG00000018237	EGA	1	0.000181769	0.702391
ENSBTAG00000018249	EGA	1	2.01627e-08	0.933461
ENSBTAG00000018253	EGA	1	9.60337e-05	0.731665
ENSBTAG00000018261	EGA	1	0.000111138	0.725219
ENSBTAG00000018263	EGA	1	2.9731e-07	0.896103
ENSBTAG00000018270	EGA	1	8.12337e-05	0.738871
ENSBTAG00000018277	EGA	1	0.000468359	0.653249
ENSBTAG00000018282	EGA	1	2.15212e-05	0.789763
ENSBTAG00000018292	EGA	1	0.000743914	0.626504
ENSBTAG00000018310	EGA	1	0.00068053	0.631799
ENSBTAG00000018361	EGA	1	4.73189e-06	0.83602
ENSBTAG00000018382	EGA	1	1.81533e-05	0.79554
ENSBTAG00000018385	EGA	1	5.76519e-07	0.884089
ENSBTAG00000018399	EGA	1	2.0463e-07	0.902327
ENSBTAG00000018404	EGA	1	3.72609e-05	0.770026
ENSBTAG00000018413	EGA	1	8.63607e-06	0.818985
ENSBTAG00000018415	EGA	1	1.51733e-07	0.907042
ENSBTAG00000018417	EGA	1	7.31991e-05	0.74326
ENSBTAG00000018427	EGA	1	1.09991e-09	0.958944
ENSBTAG00000018446	EGA	1	1.28109e-07	0.90961
ENSBTAG00000018488	EGA	1	0.000115196	0.723614
ENSBTAG00000018527	EGA	1	3.98777e-06	0.84057
ENSBTAG00000018538	EGA	1	3.21077e-09	0.950948
ENSBTAG00000018562	EGA	1	0.000208055	0.695811
ENSBTAG00000018600	EGA	1	0.000460267	0.65422
ENSBTAG00000018643	EGA	1	1.37421e-06	0.866225
ENSBTAG00000018644	EGA	1	0.000868818	0.617105
ENSBTAG00000018653	EGA	1	2.37891e-07	0.899864
ENSBTAG00000018656	EGA	1	2.34369e-05	0.78681
ENSBTAG00000018689	EGA	1	9.85511e-05	0.730534
ENSBTAG00000018705	EGA	1	4.96569e-05	0.758991
ENSBTAG00000018722	EGA	1	4.03312e-05	0.767034
ENSBTAG00000018747	EGA	1	0.000289821	0.679066
ENSBTAG00000018753	EGA	1	4.13763e-07	0.89027
ENSBTAG00000018795	EGA	1	1.28971e-05	0.806676
ENSBTAG00000018841	EGA	1	0.000123733	0.720386
ENSBTAG00000018846	EGA	1	7.09461e-06	0.824735
ENSBTAG00000018854	EGA	1	4.55372e-07	0.888519
ENSBTAG00000018863	EGA	1	5.56049e-07	0.884779
ENSBTAG00000018864	EGA	1	6.88198e-09	0.944329
ENSBTAG00000018877	EGA	1	1.61165e-07	0.90611
ENSBTAG00000018902	EGA	1	4.79926e-09	0.947562
ENSBTAG00000018942	EGA	1	1.00807e-06	0.87289
ENSBTAG00000019012	EGA	1	7.55543e-06	0.822915
ENSBTAG00000019024	EGA	1	8.8967e-07	0.875484
ENSBTAG00000019028	EGA	1	2.2646e-05	0.788004
ENSBTAG00000019044	EGA	1	3.47485e-08	0.927177
ENSBTAG00000019052	EGA	1	0.000201065	0.697489
ENSBTAG00000019062	EGA	1	0.000108959	0.726101
ENSBTAG00000019070	EGA	1	0.000967727	0.610445
ENSBTAG00000019138	EGA	1	3.05136e-06	0.847438
ENSBTAG00000019145	EGA	1	2.0549e-05	0.791348
ENSBTAG00000019146	EGA	1	4.98442e-09	0.947232
ENSBTAG00000019174	EGA	1	6.26628e-06	0.828273
ENSBTAG00000019220	EGA	1	0.000242943	0.688086
ENSBTAG00000019234	EGA	1	0.000688211	0.631135
ENSBTAG00000019237	EGA	1	8.53451e-06	0.819337
ENSBTAG00000019250	EGA	1	8.58297e-06	0.819169
ENSBTAG00000019251	EGA	1	0.000181121	0.702563
ENSBTAG00000019290	EGA	1	8.2097e-12	0.98182
ENSBTAG00000019298	EGA	1	4.58639e-05	0.762095
ENSBTAG00000019299	EGA	1	0.000265049	0.683664
ENSBTAG00000019342	EGA	1	3.23462e-09	0.950887
ENSBTAG00000019373	EGA	1	9.86113e-09	0.940905
ENSBTAG00000019376	EGA	1	5.14886e-09	0.946946
ENSBTAG00000019406	EGA	1	7.23692e-09	0.943862
ENSBTAG00000019410	EGA	1	1.16881e-06	0.86975
ENSBTAG00000019427	EGA	1	7.08985e-05	0.744591
ENSBTAG00000019429	EGA	1	0.000194172	0.699192
ENSBTAG00000019455	EGA	1	3.04608e-08	0.928749
ENSBTAG00000019456	EGA	1	6.0786e-07	0.883072
ENSBTAG00000019488	EGA	1	1.7025e-10	0.969892
ENSBTAG00000019514	EGA	1	9.1206e-06	0.817356
ENSBTAG00000019536	EGA	1	1.42268e-08	0.9372
ENSBTAG00000019568	EGA	1	6.19506e-05	0.750142
ENSBTAG00000019581	EGA	1	2.81214e-09	0.952016
ENSBTAG00000019611	EGA	1	1.9322e-07	0.90325
ENSBTAG00000019674	EGA	1	2.34392e-06	0.853922
ENSBTAG00000019707	EGA	1	1.11089e-05	0.81135
ENSBTAG00000019746	EGA	1	9.08694e-09	0.941701
ENSBTAG00000019757	EGA	1	2.73524e-06	0.85016
ENSBTAG00000019795	EGA	1	0.00035179	0.668872
ENSBTAG00000019808	EGA	1	0.000128664	0.718607
ENSBTAG00000019838	EGA	1	7.76178e-07	0.878257
ENSBTAG00000019839	EGA	1	5.89029e-07	0.883678
ENSBTAG00000019847	EGA	1	0.000132861	0.717137
ENSBTAG00000019853	EGA	1	1.59397e-05	0.799848
ENSBTAG00000019855	EGA	1	2.73671e-09	0.952232
ENSBTAG00000019857	EGA	1	9.86863e-05	0.730474
ENSBTAG00000019895	EGA	1	3.51938e-05	0.77216
ENSBTAG00000019937	EGA	1	1.2779e-07	0.909647
ENSBTAG00000019946	EGA	1	2.26904e-09	0.953696
ENSBTAG00000019983	EGA	1	3.77105e-05	0.769575
ENSBTAG00000019989	EGA	1	2.47662e-08	0.931153
ENSBTAG00000020012	EGA	1	3.06762e-08	0.928666
ENSBTAG00000020055	EGA	1	1.31929e-07	0.909169
ENSBTAG00000020089	EGA	1	1.75717e-05	0.796627
ENSBTAG00000020125	EGA	1	2.38289e-06	0.853524
ENSBTAG00000020126	EGA	1	2.02508e-07	0.902495
ENSBTAG00000020142	EGA	1	8.75441e-07	0.875814
ENSBTAG00000020148	EGA	1	0.000118127	0.722483
ENSBTAG00000020193	EGA	1	1.4689e-06	0.864748
ENSBTAG00000020212	EGA	1	0.000268308	0.683039
ENSBTAG00000020214	EGA	1	1.95182e-06	0.858261
ENSBTAG00000020233	EGA	1	6.51279e-07	0.881732
ENSBTAG00000020243	EGA	1	3.93307e-06	0.840931
ENSBTAG00000020266	EGA	1	4.33533e-07	0.88942
ENSBTAG00000020281	EGA	1	2.03184e-06	0.85732
ENSBTAG00000020312	EGA	1	1.35857e-10	0.971001
ENSBTAG00000020334	EGA	1	8.39454e-07	0.876672
ENSBTAG00000020346	EGA	1	0.000677081	0.632099
ENSBTAG00000020348	EGA	1	3.5525e-05	0.771811
ENSBTAG00000020359	EGA	1	0.000665852	0.633084
ENSBTAG00000020367	EGA	1	5.86349e-08	0.920582
ENSBTAG00000020376	EGA	1	1.08779e-09	0.95902
ENSBTAG00000020399	EGA	1	0.000549117	0.644266
ENSBTAG00000020403	EGA	1	0.000615791	0.637658
ENSBTAG00000020407	EGA	1	8.3672e-07	0.876738
ENSBTAG00000020425	EGA	1	0.00106801	0.60426
ENSBTAG00000020441	EGA	1	0.000197858	0.698275
ENSBTAG00000020458	EGA	1	4.40645e-08	0.924253
ENSBTAG00000020465	EGA	1	0.000159087	0.70875
ENSBTAG00000020475	EGA	1	1.33852e-06	0.866805
ENSBTAG00000020491	EGA	1	3.37863e-05	0.773674
ENSBTAG00000020525	EGA	1	0.000404696	0.66131
ENSBTAG00000020530	EGA	1	0.000428853	0.658133
ENSBTAG00000020548	EGA	1	0.0001186	0.722303
ENSBTAG00000020616	EGA	1	8.8335e-06	0.818313
ENSBTAG00000020620	EGA	1	1.23134e-09	0.958167
ENSBTAG00000020630	EGA	1	4.60706e-09	0.947917
ENSBTAG00000020632	EGA	1	0.000309289	0.675679
ENSBTAG00000020634	EGA	1	1.81501e-05	0.795545
ENSBTAG00000020635	EGA	1	8.35779e-07	0.876761
ENSBTAG00000020641	EGA	1	4.53891e-06	0.837139
ENSBTAG00000020642	EGA	1	2.17733e-07	0.901319
ENSBTAG00000020644	EGA	1	8.34169e-06	0.820013
ENSBTAG00000020653	EGA	1	8.43653e-06	0.819679
ENSBTAG00000020664	EGA	1	0.000405066	0.66126
ENSBTAG00000020681	EGA	1	0.000904066	0.614661
ENSBTAG00000020748	EGA	1	2.07382e-08	0.933149
ENSBTAG00000020764	EGA	1	0.000707777	0.629474
ENSBTAG00000020797	EGA	1	5.16372e-05	0.757449
ENSBTAG00000020800	EGA	1	0.000271138	0.682501
ENSBTAG00000020815	EGA	1	1.54688e-06	0.86359
ENSBTAG00000020843	EGA	1	0.000610506	0.638159
ENSBTAG00000020930	EGA	1	0.000540837	0.645133
ENSBTAG00000020933	EGA	1	8.79135e-05	0.735492
ENSBTAG00000020938	EGA	1	3.87338e-05	0.768566
ENSBTAG00000020964	EGA	1	5.48976e-08	0.921444
ENSBTAG00000020984	EGA	1	0.000516354	0.647766
ENSBTAG00000020999	EGA	1	0.000488661	0.650874
ENSBTAG00000021071	EGA	1	0.000668926	0.632813
ENSBTAG00000021073	EGA	1	0.000236859	0.689363
ENSBTAG00000021091	EGA	1	0.000390198	0.663295
ENSBTAG00000021133	EGA	1	0.000230962	0.690626
ENSBTAG00000021134	EGA	1	1.71808e-05	0.797375
ENSBTAG00000021151	EGA	1	5.7819e-08	0.920766
ENSBTAG00000021164	EGA	1	6.416e-05	0.748712
ENSBTAG00000021170	EGA	1	3.24471e-10	0.966484
ENSBTAG00000021172	EGA	1	1.70183e-06	0.861426
ENSBTAG00000021201	EGA	1	2.08679e-06	0.856691
ENSBTAG00000021204	EGA	1	6.68294e-05	0.747038
ENSBTAG00000021214	EGA	1	1.59859e-11	0.979687
ENSBTAG00000021219	EGA	1	0.00070676	0.629559
ENSBTAG00000021245	EGA	1	0.000280828	0.680695
ENSBTAG00000021250	EGA	1	8.37872e-08	0.915745
ENSBTAG00000021260	EGA	1	0.000536026	0.645642
ENSBTAG00000021289	EGA	1	4.04788e-05	0.766895
ENSBTAG00000021313	EGA	1	9.00971e-07	0.875224
ENSBTAG00000021339	EGA	1	4.5223e-05	0.76264
ENSBTAG00000021364	EGA	1	3.91968e-05	0.768117
ENSBTAG00000021413	EGA	1	0.000840167	0.619154
ENSBTAG00000021433	EGA	1	0.00020179	0.697312
ENSBTAG00000021469	EGA	1	4.96155e-05	0.759024
ENSBTAG00000021483	EGA	1	0.000381253	0.664551
ENSBTAG00000021523	EGA	1	9.77497e-10	0.959741
ENSBTAG00000021538	EGA	1	1.24979e-07	0.909979
ENSBTAG00000021553	EGA	1	9.88945e-08	0.913401
ENSBTAG00000021556	EGA	1	4.50245e-07	0.888727
ENSBTAG00000021565	EGA	1	2.94281e-07	0.896279
ENSBTAG00000021573	EGA	1	9.32992e-07	0.874503
ENSBTAG00000021575	EGA	1	6.60131e-05	0.747544
ENSBTAG00000021594	EGA	1	7.27756e-07	0.879544
ENSBTAG00000021601	EGA	1	0.0011195	0.601274
ENSBTAG00000021637	EGA	1	5.52195e-09	0.946327
ENSBTAG00000021645	EGA	1	1.41101e-08	0.937286
ENSBTAG00000021661	EGA	1	6.35176e-05	0.749123
ENSBTAG00000021675	EGA	1	7.024e-09	0.94414
ENSBTAG00000021694	EGA	1	1.00972e-06	0.872856
ENSBTAG00000021742	EGA	1	3.1647e-06	0.84652
ENSBTAG00000021761	EGA	1	4.67983e-06	0.836318
ENSBTAG00000021786	EGA	1	0.00106741	0.604295
ENSBTAG00000021838	EGA	1	3.44663e-07	0.893534
ENSBTAG00000021841	EGA	1	5.52201e-07	0.884911
ENSBTAG00000021844	EGA	1	0.000204168	0.696738
ENSBTAG00000021849	EGA	1	2.81402e-05	0.780337
ENSBTAG00000021869	EGA	1	5.93102e-05	0.751909
ENSBTAG00000021870	EGA	1	6.34048e-05	0.749196
ENSBTAG00000021874	EGA	1	7.07372e-06	0.82482
ENSBTAG00000021896	EGA	1	0.000476517	0.652284
ENSBTAG00000021910	EGA	1	0.000129636	0.718263
ENSBTAG00000021912	EGA	1	1.55514e-10	0.970342
ENSBTAG00000021945	EGA	1	1.36247e-05	0.804929
ENSBTAG00000021949	EGA	1	0.00111359	0.601611
ENSBTAG00000021963	EGA	1	6.33308e-07	0.882277
ENSBTAG00000022006	EGA	1	0.000998551	0.608488
ENSBTAG00000022007	EGA	1	7.3299e-05	0.743203
ENSBTAG00000022150	EGA	1	0.000501406	0.649425
ENSBTAG00000022155	EGA	1	1.76096e-05	0.796555
ENSBTAG00000022160	EGA	1	0.000786326	0.623172
ENSBTAG00000022204	EGA	1	0.000196316	0.698657
ENSBTAG00000022360	EGA	1	8.38732e-05	0.737509
ENSBTAG00000022381	EGA	1	8.55125e-05	0.736681
ENSBTAG00000022450	EGA	1	7.61253e-08	0.917073
ENSBTAG00000022689	EGA	1	0.00113272	0.600526
ENSBTAG00000022777	EGA	1	2.71542e-08	0.930094
ENSBTAG00000022801	EGA	1	5.71853e-07	0.884245
ENSBTAG00000023054	EGA	1	1.9e-08	0.934113
ENSBTAG00000023106	EGA	1	0.000374936	0.665453
ENSBTAG00000023172	EGA	1	1.11074e-08	0.939726
ENSBTAG00000023279	EGA	1	0.000243943	0.687879
ENSBTAG00000023283	EGA	1	0.000515387	0.647872
ENSBTAG00000023398	EGA	1	0.000760141	0.625211
ENSBTAG00000023453	EGA	1	0.000313154	0.675029
ENSBTAG00000023600	EGA	1	0.000299712	0.677322
ENSBTAG00000023666	EGA	1	7.87458e-09	0.94307
ENSBTAG00000023752	EGA	1	0.00023823	0.689072
ENSBTAG00000023765	EGA	1	0.00104381	0.605706
ENSBTAG00000023929	EGA	1	9.32618e-09	0.941449
ENSBTAG00000023963	EGA	1	0.000723483	0.628168
ENSBTAG00000023976	EGA	1	3.13622e-06	0.846748
ENSBTAG00000024042	EGA	1	7.15484e-05	0.744211
ENSBTAG00000024086	EGA	1	0.000534857	0.645767
ENSBTAG00000024107	EGA	1	3.54897e-05	0.771848
ENSBTAG00000024204	EGA	1	3.63872e-05	0.770916
ENSBTAG00000024269	EGA	1	1.07452e-05	0.812377
ENSBTAG00000024449	EGA	1	1.68041e-08	0.935441
ENSBTAG00000024509	EGA	1	2.4047e-06	0.853305
ENSBTAG00000024715	EGA	1	2.28519e-08	0.932065
ENSBTAG00000024723	EGA	1	0.000239915	0.688718
ENSBTAG00000024791	EGA	1	0.00062967	0.636359
ENSBTAG00000024974	EGA	1	0.000284481	0.680028
ENSBTAG00000025005	EGA	1	0.000704432	0.629755
ENSBTAG00000025029	EGA	1	1.89262e-05	0.794139
ENSBTAG00000025071	EGA	1	1.74319e-08	0.935047
ENSBTAG00000025183	EGA	1	3.72788e-05	0.770008
ENSBTAG00000025242	EGA	1	3.0639e-05	0.777261
ENSBTAG00000025329	EGA	1	0.00113247	0.60054
ENSBTAG00000025400	EGA	1	0.000123014	0.720651
ENSBTAG00000025450	EGA	1	6.4686e-07	0.881865
ENSBTAG00000025477	EGA	1	2.31914e-06	0.854177
ENSBTAG00000025522	EGA	1	0.000638077	0.635584
ENSBTAG00000025644	EGA	1	8.94346e-08	0.91483
ENSBTAG00000025826	EGA	1	0.000771884	0.624289
ENSBTAG00000026085	EGA	1	2.30876e-09	0.953562
ENSBTAG00000026234	EGA	1	0.000772395	0.624249
ENSBTAG00000026375	EGA	1	1.24245e-05	0.807856
ENSBTAG00000026403	EGA	1	8.21608e-06	0.820461
ENSBTAG00000026624	EGA	1	0.00023907	0.688895
ENSBTAG00000026637	EGA	1	0.000206652	0.696144
ENSBTAG00000026673	EGA	1	0.000413421	0.660144
ENSBTAG00000026676	EGA	1	2.82497e-06	0.849362
ENSBTAG00000026819	EGA	1	0.00099082	0.608974
ENSBTAG00000026842	EGA	1	6.96342e-08	0.918288
ENSBTAG00000026851	EGA	1	1.12493e-10	0.971897
ENSBTAG00000026915	EGA	1	0.000115002	0.723689
ENSBTAG00000026953	EGA	1	3.83678e-05	0.768924
ENSBTAG00000026972	EGA	1	9.47942e-08	0.914006
ENSBTAG00000026977	EGA	1	4.75721e-09	0.947639
ENSBTAG00000027126	EGA	1	0.000153277	0.710501
ENSBTAG00000027151	EGA	1	2.89131e-07	0.896581
ENSBTAG00000027182	EGA	1	3.96252e-07	0.891051
ENSBTAG00000027444	EGA	1	1.07719e-10	0.972099
ENSBTAG00000027446	EGA	1	1.41343e-11	0.980099
ENSBTAG00000027612	EGA	1	4.66915e-06	0.83638
ENSBTAG00000027626	EGA	1	1.7822e-06	0.860368
ENSBTAG00000027841	EGA	1	0.000603179	0.638859
ENSBTAG00000029796	EGA	1	5.46556e-15	0.994623
ENSBTAG00000030169	EGA	1	9.41968e-07	0.874304
ENSBTAG00000030175	EGA	1	0.000140795	0.714462
ENSBTAG00000030209	EGA	1	3.78988e-05	0.769388
ENSBTAG00000030347	EGA	1	9.63354e-10	0.959838
ENSBTAG00000030425	EGA	1	1.0182e-05	0.814027
ENSBTAG00000030567	EGA	1	2.64962e-06	0.850943
ENSBTAG00000030591	EGA	1	9.97844e-06	0.814642
ENSBTAG00000030951	EGA	1	9.14778e-06	0.817267
ENSBTAG00000030977	EGA	1	0.000105593	0.727494
ENSBTAG00000031010	EGA	1	1.97793e-10	0.969132
ENSBTAG00000031171	EGA	1	2.01706e-10	0.969031
ENSBTAG00000031246	EGA	1	6.29048e-05	0.749519
ENSBTAG00000031299	EGA	1	2.45651e-08	0.931246
ENSBTAG00000031340	EGA	1	5.88266e-05	0.75224
ENSBTAG00000031561	EGA	1	4.80797e-07	0.887514
ENSBTAG00000031696	EGA	1	1.40867e-05	0.80386
ENSBTAG00000031697	EGA	1	1.25605e-05	0.807513
ENSBTAG00000031711	EGA	1	0.000327461	0.672678
ENSBTAG00000031716	EGA	1	1.44587e-05	0.803021
ENSBTAG00000031793	EGA	1	0.000564593	0.642673
ENSBTAG00000031800	EGA	1	0.00015987	0.708518
ENSBTAG00000031809	EGA	1	1.93264e-06	0.858491
ENSBTAG00000031895	EGA	1	1.01498e-05	0.814124
ENSBTAG00000032079	EGA	1	9.01499e-07	0.875212
ENSBTAG00000032087	EGA	1	2.86118e-05	0.779739
ENSBTAG00000032234	EGA	1	9.82009e-07	0.873438
ENSBTAG00000032372	EGA	1	2.63435e-05	0.782694
ENSBTAG00000032456	EGA	1	0.000523355	0.647002
ENSBTAG00000032657	EGA	1	0.000488238	0.650923
ENSBTAG00000032839	EGA	1	1.39975e-06	0.865819
ENSBTAG00000033078	EGA	1	2.43544e-08	0.931344
ENSBTAG00000033095	EGA	1	3.65679e-07	0.892487
ENSBTAG00000033107	EGA	1	0.000131537	0.717596
ENSBTAG00000033174	EGA	1	0.000552031	0.643963
ENSBTAG00000033248	EGA	1	1.69739e-07	0.905301
ENSBTAG00000033268	EGA	1	0.000104017	0.728159
ENSBTAG00000033319	EGA	1	4.11088e-05	0.766307
ENSBTAG00000033345	EGA	1	9.95531e-08	0.913305
ENSBTAG00000033441	EGA	1	1.48387e-07	0.907385
ENSBTAG00000033515	EGA	1	0.000198532	0.698109
ENSBTAG00000033543	EGA	1	6.45906e-07	0.881894
ENSBTAG00000033563	EGA	1	0.000226361	0.691632
ENSBTAG00000033726	EGA	1	0.000345366	0.669855
ENSBTAG00000033748	EGA	1	6.56758e-05	0.747754
ENSBTAG00000033983	EGA	1	2.07664e-07	0.902089
ENSBTAG00000034064	EGA	1	3.2467e-05	0.775142
ENSBTAG00000034069	EGA	1	0.000106331	0.727186
ENSBTAG00000034255	EGA	1	6.2801e-06	0.828211
ENSBTAG00000034269	EGA	1	0.000497894	0.649821
ENSBTAG00000034366	EGA	1	1.12757e-08	0.939576
ENSBTAG00000034495	EGA	1	2.52017e-06	0.852167
ENSBTAG00000034531	EGA	1	1.43091e-10	0.97075
ENSBTAG00000034598	EGA	1	3.5386e-08	0.926957
ENSBTAG00000034925	EGA	1	0.000329774	0.672306
ENSBTAG00000035370	EGA	1	6.10261e-07	0.882996
ENSBTAG00000035776	EGA	1	0.000241079	0.688474
ENSBTAG00000036087	EGA	1	7.17426e-07	0.879828
ENSBTAG00000037508	EGA	1	3.45009e-07	0.893516
ENSBTAG00000037640	EGA	1	1.6025e-05	0.799673
ENSBTAG00000037803	EGA	1	0.000386862	0.66376
ENSBTAG00000037988	EGA	1	1.76256e-06	0.860623
ENSBTAG00000038107	EGA	1	2.25258e-05	0.788188
ENSBTAG00000038126	EGA	1	3.29039e-05	0.77465
ENSBTAG00000038235	EGA	1	1.88728e-06	0.859044
ENSBTAG00000038488	EGA	1	1.17208e-05	0.809684
ENSBTAG00000038498	EGA	1	0.000103321	0.728455
ENSBTAG00000038600	EGA	1	0.00102029	0.607139
ENSBTAG00000038866	EGA	1	1.94025e-08	0.933883
ENSBTAG00000038945	EGA	1	9.41577e-05	0.732524
ENSBTAG00000038976	EGA	1	0.000328601	0.672494
ENSBTAG00000039015	EGA	1	0.000252047	0.686225
ENSBTAG00000039049	EGA	1	0.000417298	0.659633
ENSBTAG00000039172	EGA	1	5.30417e-10	0.96363
ENSBTAG00000039287	EGA	1	0.000188867	0.700539
ENSBTAG00000039328	EGA	1	4.54936e-05	0.762409
ENSBTAG00000039334	EGA	1	6.24129e-05	0.749839
ENSBTAG00000039341	EGA	1	0.000439555	0.656773
ENSBTAG00000039509	EGA	1	2.99446e-05	0.778094
ENSBTAG00000039682	EGA	1	0.000888175	0.615753
ENSBTAG00000039766	EGA	1	4.84521e-06	0.835381
ENSBTAG00000039808	EGA	1	0.000536966	0.645542
ENSBTAG00000039916	EGA	1	2.38056e-06	0.853548
ENSBTAG00000039922	EGA	1	2.63336e-05	0.782707
ENSBTAG00000039992	EGA	1	4.10279e-07	0.890423
ENSBTAG00000040001	EGA	1	1.3333e-06	0.86689
ENSBTAG00000040058	EGA	1	6.36656e-09	0.945044
ENSBTAG00000040128	EGA	1	8.88047e-06	0.818154
ENSBTAG00000040131	EGA	1	1.3532e-10	0.97102
ENSBTAG00000040398	EGA	1	3.21943e-05	0.775452
ENSBTAG00000040490	EGA	1	0.000721576	0.628325
ENSBTAG00000040585	EGA	1	4.32509e-07	0.889464
ENSBTAG00000040602	EGA	1	4.32804e-09	0.948454
ENSBTAG00000043949	EGA	1	2.95879e-05	0.778528
ENSBTAG00000043950	EGA	1	7.5742e-10	0.961412
ENSBTAG00000043996	EGA	1	4.79982e-07	0.887545
ENSBTAG00000044006	EGA	1	0.000225311	0.691863
ENSBTAG00000044029	EGA	1	7.92421e-08	0.91652
ENSBTAG00000044070	EGA	1	1.05075e-07	0.912527
ENSBTAG00000044078	EGA	1	1.06992e-06	0.871635
ENSBTAG00000044097	EGA	1	6.53999e-05	0.747927
ENSBTAG00000044105	EGA	1	5.18877e-06	0.833516
ENSBTAG00000044106	EGA	1	0.000974842	0.609989
ENSBTAG00000044111	EGA	1	0.000849216	0.618501
ENSBTAG00000044159	EGA	1	8.6141e-05	0.736367
ENSBTAG00000044169	EGA	1	5.64738e-06	0.831183
ENSBTAG00000044207	EGA	1	1.72987e-07	0.905004
ENSBTAG00000044273	EGA	1	0.000291678	0.678735
ENSBTAG00000045572	EGA	1	7.30264e-05	0.743358
ENSBTAG00000045748	EGA	1	1.98724e-05	0.792488
ENSBTAG00000045832	EGA	1	2.34042e-06	0.853958
ENSBTAG00000045980	EGA	1	0.000442571	0.656395
ENSBTAG00000046033	EGA	1	2.72576e-09	0.952264
ENSBTAG00000046174	EGA	1	3.82788e-06	0.841639
ENSBTAG00000046191	EGA	1	3.36258e-06	0.84498
ENSBTAG00000046204	EGA	1	0.000318332	0.674167
ENSBTAG00000046286	EGA	1	5.60962e-08	0.921162
ENSBTAG00000046348	EGA	1	1.8713e-08	0.934279
ENSBTAG00000046362	EGA	1	0.000436424	0.657168
ENSBTAG00000046440	EGA	1	1.67903e-05	0.798136
ENSBTAG00000046509	EGA	1	0.000534034	0.645854
ENSBTAG00000046533	EGA	1	0.000704161	0.629778
ENSBTAG00000046553	EGA	1	1.46898e-05	0.802508
ENSBTAG00000046684	EGA	1	1.32046e-06	0.867103
ENSBTAG00000046773	EGA	1	9.15239e-05	0.733755
ENSBTAG00000046797	EGA	1	1.10285e-07	0.911823
ENSBTAG00000046943	EGA	1	0.000171267	0.705246
ENSBTAG00000047003	EGA	1	9.17252e-06	0.817186
ENSBTAG00000047144	EGA	1	0.000148174	0.712087
ENSBTAG00000047179	EGA	1	0.000174852	0.704255
ENSBTAG00000047223	EGA	1	0.000222814	0.692418
ENSBTAG00000047225	EGA	1	0.000142366	0.713948
ENSBTAG00000047294	EGA	1	1.2478e-10	0.971408
ENSBTAG00000047502	EGA	1	8.74923e-09	0.942066
ENSBTAG00000047600	EGA	1	0.000147622	0.712261
ENSBTAG00000047606	EGA	1	4.89649e-05	0.759542
ENSBTAG00000047749	EGA	1	0.000346941	0.669612
ENSBTAG00000047818	EGA	1	3.65088e-08	0.926578
ENSBTAG00000047991	EGA	1	6.16562e-06	0.82873
ENSBTAG00000048011	EGA	1	0.000177979	0.703405
ENSBTAG00000048049	EGA	1	2.37971e-08	0.931607
ENSBTAG00000048057	EGA	1	0.000411923	0.660343
ENSBTAG00000048062	EGA	1	0.000850168	0.618432
ENSBTAG00000048246	EGA	1	4.18933e-05	0.765584
ENSBTAG00000048264	EGA	1	0.000964394	0.61066
ENSBTAG00000048395	EGA	1	0.000373258	0.665695
ENSBTAG00000048513	EGA	1	1.21018e-05	0.808683
ENSBTAG00000048544	EGA	1	3.36159e-05	0.773861
ENSBTAG00000048673	EGA	1	1.35539e-05	0.805096
ENSBTAG00000048761	EGA	1	0.00010275	0.7287
ENSBTAG00000048842	EGA	1	0.00107132	0.604064
ENSBTAG00000048843	EGA	1	0.00111098	0.60176
ENSBTAG00000048876	EGA	1	2.28163e-08	0.932082
ENSBTAG00000048999	EGA	1	5.52644e-09	0.94632
ENSBTAG00000049059	EGA	1	0.000877963	0.616463
ENSBTAG00000049077	EGA	1	3.17674e-06	0.846424
ENSBTAG00000049108	EGA	1	1.93349e-05	0.793418
ENSBTAG00000049158	EGA	1	5.65223e-05	0.753848
ENSBTAG00000049218	EGA	1	0.000796895	0.622365
ENSBTAG00000049335	EGA	1	1.51219e-05	0.801568
ENSBTAG00000049422	EGA	1	0.00101037	0.607752
ENSBTAG00000049490	EGA	1	0.000164191	0.707255
ENSBTAG00000049550	EGA	1	0.000544194	0.64478
ENSBTAG00000049599	EGA	1	0.00025423	0.685788
ENSBTAG00000049646	EGA	1	0.000291477	0.67877
ENSBTAG00000049772	EGA	1	8.24533e-05	0.738237
ENSBTAG00000049774	EGA	1	0.000100408	0.729715
ENSBTAG00000049969	EGA	1	2.89519e-05	0.779314
ENSBTAG00000050035	EGA	1	3.40274e-10	0.966218
ENSBTAG00000050187	EGA	1	3.69286e-06	0.842572
ENSBTAG00000050189	EGA	1	9.80378e-10	0.959721
ENSBTAG00000050242	EGA	1	0.000100581	0.729639
ENSBTAG00000050347	EGA	1	2.83526e-07	0.896915
ENSBTAG00000050435	EGA	1	3.16102e-05	0.776122
ENSBTAG00000050550	EGA	1	0.000838567	0.619271
ENSBTAG00000050705	EGA	1	0.000608217	0.638377
ENSBTAG00000050709	EGA	1	7.91066e-06	0.821574
ENSBTAG00000050721	EGA	1	0.000598262	0.639334
ENSBTAG00000050763	EGA	1	0.000101343	0.729307
ENSBTAG00000050833	EGA	1	6.78285e-07	0.880936
ENSBTAG00000050848	EGA	1	0.000193427	0.699379
ENSBTAG00000050852	EGA	1	0.000513414	0.648089
ENSBTAG00000050890	EGA	1	0.000980108	0.609653
ENSBTAG00000050904	EGA	1	1.94627e-07	0.903134
ENSBTAG00000050911	EGA	1	6.67259e-07	0.881258
ENSBTAG00000050919	EGA	1	8.15532e-05	0.738704
ENSBTAG00000050967	EGA	1	1.12573e-06	0.870554
ENSBTAG00000051079	EGA	1	1.04272e-05	0.8133
ENSBTAG00000051118	EGA	1	0.000657506	0.633826
ENSBTAG00000051215	EGA	1	5.64166e-09	0.946135
ENSBTAG00000051259	EGA	1	8.54046e-08	0.915478
ENSBTAG00000051277	EGA	1	0.000570722	0.642053
ENSBTAG00000051340	EGA	1	0.000971114	0.610228
ENSBTAG00000051378	EGA	1	0.000113004	0.724475
ENSBTAG00000051519	EGA	1	2.40836e-06	0.853268
ENSBTAG00000051714	EGA	1	1.25655e-12	0.986699
ENSBTAG00000051792	EGA	1	0.000128036	0.71883
ENSBTAG00000052157	EGA	1	3.78292e-07	0.891883
ENSBTAG00000052161	EGA	1	0.000607928	0.638404
ENSBTAG00000052391	EGA	1	0.000110119	0.725629
ENSBTAG00000052435	EGA	1	4.47179e-06	0.837537
ENSBTAG00000052473	EGA	1	1.64783e-05	0.798756
ENSBTAG00000052570	EGA	1	9.09842e-10	0.960218
ENSBTAG00000052883	EGA	1	0.000221005	0.692824
ENSBTAG00000053191	EGA	1	0.000105646	0.727472
ENSBTAG00000053238	EGA	1	1.02749e-07	0.912851
ENSBTAG00000053268	EGA	1	0.000337038	0.671152
ENSBTAG00000053303	EGA	1	0.000512086	0.648235
ENSBTAG00000053323	EGA	1	0.000199048	0.697982
ENSBTAG00000053598	EGA	1	4.47097e-05	0.763082
ENSBTAG00000053626	EGA	1	0.000328617	0.672491
ENSBTAG00000053758	EGA	1	0.00041395	0.660074
ENSBTAG00000053802	EGA	1	7.94554e-05	0.73981
ENSBTAG00000053813	EGA	1	0.000767054	0.624667
ENSBTAG00000054003	EGA	1	4.22887e-05	0.765225
ENSBTAG00000054178	EGA	1	5.00862e-05	0.758653
ENSBTAG00000054253	EGA	1	5.63934e-05	0.75394
ENSBTAG00000054533	EGA	1	3.15381e-07	0.895085
ENSBTAG00000054652	EGA	1	0.000163142	0.707559
ENSBTAG00000054662	EGA	1	9.14239e-05	0.733802
ENSBTAG00000054849	EGA	1	0.000208216	0.695772
ENSBTAG00000054974	EGA	1	2.04509e-05	0.791511
ENSBTAG00000054988	EGA	1	4.09792e-07	0.890445
ENSBTAG00000055014	EGA	1	0.000370159	0.666143
ENSBTAG00000055158	EGA	1	1.36161e-06	0.866428
ENSBTAG00000055252	EGA	1	5.64788e-09	0.946126
ENSBTAG00000000010	EGA	2	0.000280829	0.680695
ENSBTAG00000000011	EGA	2	1.64674e-06	0.862176
ENSBTAG00000000014	EGA	2	2.76936e-07	0.897315
ENSBTAG00000000020	EGA	2	8.93004e-06	0.817988
ENSBTAG00000000021	EGA	2	0.000938655	0.61234
ENSBTAG00000000026	EGA	2	0.000194862	0.699019
ENSBTAG00000000030	EGA	2	0.000473882	0.652595
ENSBTAG00000000033	EGA	2	2.28692e-06	0.854513
ENSBTAG00000000039	EGA	2	1.21545e-05	0.808547
ENSBTAG00000000046	EGA	2	0.000437849	0.656988
ENSBTAG00000000053	EGA	2	4.63605e-08	0.923613
ENSBTAG00000000054	EGA	2	9.79568e-08	0.913537
ENSBTAG00000000060	EGA	2	4.90164e-07	0.887155
ENSBTAG00000000064	EGA	2	3.84377e-05	0.768856
ENSBTAG00000000073	EGA	2	0.000341484	0.670456
ENSBTAG00000000078	EGA	2	9.24035e-09	0.941539
ENSBTAG00000000080	EGA	2	0.000100902	0.729499
ENSBTAG00000000091	EGA	2	3.12794e-05	0.776507
ENSBTAG00000000103	EGA	2	3.59481e-05	0.771369
ENSBTAG00000000133	EGA	2	0.000194608	0.699083
ENSBTAG00000000152	EGA	2	8.29142e-11	0.973288
ENSBTAG00000000157	EGA	2	0.000313491	0.674972
ENSBTAG00000000175	EGA	2	3.4749e-08	0.927177
ENSBTAG00000000188	EGA	2	4.48171e-08	0.92404
ENSBTAG00000000191	EGA	2	5.59064e-05	0.754288
ENSBTAG00000000195	EGA	2	4.78004e-05	0.760484
ENSBTAG00000000197	EGA	2	0.000118146	0.722476
ENSBTAG00000000201	EGA	2	5.34222e-05	0.756102
ENSBTAG00000000202	EGA	2	6.12318e-05	0.750617
ENSBTAG00000000205	EGA	2	7.1704e-06	0.824429
ENSBTAG00000000210	EGA	2	1.58678e-05	0.799996
ENSBTAG00000000233	EGA	2	1.06275e-07	0.912363
ENSBTAG00000000296	EGA	2	1.26242e-07	0.909829
ENSBTAG00000000305	EGA	2	4.66925e-07	0.888057
ENSBTAG00000000310	EGA	2	0.000630901	0.636245
ENSBTAG00000000320	EGA	2	8.88686e-05	0.735027
ENSBTAG00000000322	EGA	2	8.72117e-09	0.942097
ENSBTAG00000000340	EGA	2	3.92057e-09	0.949294
ENSBTAG00000000343	EGA	2	6.81144e-05	0.746252
ENSBTAG00000000356	EGA	2	0.000602487	0.638926
ENSBTAG00000000363	EGA	2	1.12794e-06	0.870512
ENSBTAG00000000371	EGA	2	4.12648e-06	0.83967
ENSBTAG00000000387	EGA	2	1.71366e-05	0.79746
ENSBTAG00000000389	EGA	2	3.76662e-05	0.76962
ENSBTAG00000000404	EGA	2	5.91481e-05	0.75202
ENSBTAG00000000405	EGA	2	1.19809e-06	0.869217
ENSBTAG00000000406	EGA	2	6.04794e-05	0.751119
ENSBTAG00000000417	EGA	2	2.80751e-06	0.849516
ENSBTAG00000000428	EGA	2	0.000150485	0.711363
ENSBTAG00000000435	EGA	2	0.000924316	0.613293
ENSBTAG00000000451	EGA	2	5.05781e-07	0.886569
ENSBTAG00000000476	EGA	2	0.000370779	0.666053
ENSBTAG00000000484	EGA	2	0.0003323	0.671902
ENSBTAG00000000505	EGA	2	7.03717e-05	0.744901
ENSBTAG00000000526	EGA	2	6.87228e-06	0.82565
ENSBTAG00000000562	EGA	2	4.55798e-07	0.888502
ENSBTAG00000000585	EGA	2	0.00016163	0.708
ENSBTAG00000000602	EGA	2	9.68968e-08	0.913693
ENSBTAG00000000605	EGA	2	8.26417e-06	0.820289
ENSBTAG00000000622	EGA	2	3.524e-10	0.96602
ENSBTAG00000000639	EGA	2	0.000142964	0.713753
ENSBTAG00000000640	EGA	2	6.06618e-11	0.974641
ENSBTAG00000000650	EGA	2	3.55692e-06	0.84354
ENSBTAG00000000670	EGA	2	0.000415113	0.659921
ENSBTAG00000000683	EGA	2	1.44374e-05	0.803068
ENSBTAG00000000697	EGA	2	0.000473721	0.652614
ENSBTAG00000000706	EGA	2	1.12274e-07	0.911562
ENSBTAG00000000711	EGA	2	1.70106e-07	0.905268
ENSBTAG00000000720	EGA	2	5.54246e-06	0.831702
ENSBTAG00000000742	EGA	2	8.26355e-06	0.820291
ENSBTAG00000000746	EGA	2	2.80143e-06	0.849569
ENSBTAG00000000750	EGA	2	0.000319457	0.673982
ENSBTAG00000000751	EGA	2	9.72695e-06	0.815417
ENSBTAG00000000754	EGA	2	0.000337798	0.671032
ENSBTAG00000000789	EGA	2	0.000453797	0.655007
ENSBTAG00000000797	EGA	2	1.28909e-09	0.957847
ENSBTAG00000000808	EGA	2	1.86758e-06	0.859288
ENSBTAG00000000820	EGA	2	4.88747e-08	0.922942
ENSBTAG00000000824	EGA	2	7.246e-10	0.961695
ENSBTAG00000000841	EGA	2	5.15452e-06	0.833698
ENSBTAG00000000848	EGA	2	1.14312e-06	0.870226
ENSBTAG00000000871	EGA	2	1.11115e-05	0.811343
ENSBTAG00000000879	EGA	2	3.51253e-08	0.927047
ENSBTAG00000000888	EGA	2	4.97204e-07	0.886889
ENSBTAG00000000902	EGA	2	4.88228e-09	0.947413
ENSBTAG00000000913	EGA	2	2.11936e-09	0.954218
ENSBTAG00000000959	EGA	2	0.000602239	0.63895
ENSBTAG00000000987	EGA	2	1.94631e-07	0.903133
ENSBTAG00000000993	EGA	2	8.37851e-07	0.876711
ENSBTAG00000000998	EGA	2	0.000202691	0.697094
ENSBTAG00000001017	EGA	2	3.22784e-08	0.928062
ENSBTAG00000001022	EGA	2	0.000147534	0.712289
ENSBTAG00000001023	EGA	2	0.000483186	0.651506
ENSBTAG00000001035	EGA	2	0.00105585	0.604983
ENSBTAG00000001038	EGA	2	3.92172e-09	0.949291
ENSBTAG00000001055	EGA	2	3.21537e-05	0.775498
ENSBTAG00000001057	EGA	2	2.02912e-11	0.978865
ENSBTAG00000001059	EGA	2	1.10814e-05	0.811427
ENSBTAG00000001071	EGA	2	1.12537e-07	0.911528
ENSBTAG00000001082	EGA	2	0.000169589	0.705716
ENSBTAG00000001093	EGA	2	0.000563806	0.642754
ENSBTAG00000001109	EGA	2	0.0010357	0.606197
ENSBTAG00000001112	EGA	2	0.000446395	0.655919
ENSBTAG00000001134	EGA	2	0.000352468	0.668769
ENSBTAG00000001137	EGA	2	1.09403e-05	0.811823
ENSBTAG00000001161	EGA	2	4.54832e-08	0.923854
ENSBTAG00000001171	EGA	2	1.26593e-07	0.909788
ENSBTAG00000001178	EGA	2	2.30322e-07	0.900398
ENSBTAG00000001204	EGA	2	9.14661e-06	0.817271
ENSBTAG00000001207	EGA	2	1.1651e-11	0.980729
ENSBTAG00000001314	EGA	2	1.9726e-06	0.858013
ENSBTAG00000001342	EGA	2	3.93436e-06	0.840923
ENSBTAG00000001356	EGA	2	3.69309e-05	0.77036
ENSBTAG00000001360	EGA	2	5.42804e-13	0.988434
ENSBTAG00000001387	EGA	2	3.59483e-06	0.843267
ENSBTAG00000001394	EGA	2	0.000217085	0.693712
ENSBTAG00000001400	EGA	2	0.00028734	0.679511
ENSBTAG00000001412	EGA	2	0.000369474	0.666243
ENSBTAG00000001415	EGA	2	4.74524e-06	0.835944
ENSBTAG00000001424	EGA	2	4.24136e-09	0.948627
ENSBTAG00000001425	EGA	2	3.71373e-09	0.949748
ENSBTAG00000001450	EGA	2	8.20042e-09	0.942686
ENSBTAG00000001463	EGA	2	4.19001e-07	0.890042
ENSBTAG00000001478	EGA	2	9.70852e-13	0.987258
ENSBTAG00000001489	EGA	2	4.63321e-08	0.923621
ENSBTAG00000001504	EGA	2	4.86227e-08	0.923008
ENSBTAG00000001507	EGA	2	0.000761669	0.62509
ENSBTAG00000001512	EGA	2	0.000279636	0.680915
ENSBTAG00000001517	EGA	2	1.29224e-07	0.90948
ENSBTAG00000001518	EGA	2	6.90113e-11	0.974091
ENSBTAG00000001521	EGA	2	9.84645e-07	0.873382
ENSBTAG00000001523	EGA	2	2.7539e-06	0.849993
ENSBTAG00000001539	EGA	2	0.000225167	0.691895
ENSBTAG00000001545	EGA	2	3.9857e-15	0.994898
ENSBTAG00000001546	EGA	2	0.000112096	0.724835
ENSBTAG00000001553	EGA	2	3.80202e-09	0.949551
ENSBTAG00000001578	EGA	2	3.4301e-08	0.927333
ENSBTAG00000001585	EGA	2	0.000413788	0.660096
ENSBTAG00000001607	EGA	2	6.74793e-10	0.962146
ENSBTAG00000001614	EGA	2	0.00022943	0.690959
ENSBTAG00000001617	EGA	2	2.00438e-07	0.902661
ENSBTAG00000001626	EGA	2	0.000890467	0.615594
ENSBTAG00000001631	EGA	2	3.62757e-07	0.89263
ENSBTAG00000001637	EGA	2	0.000142366	0.713948
ENSBTAG00000001640	EGA	2	2.58678e-07	0.898467
ENSBTAG00000001656	EGA	2	3.44195e-05	0.772986
ENSBTAG00000001687	EGA	2	0.000512445	0.648196
ENSBTAG00000001697	EGA	2	2.19914e-11	0.97858
ENSBTAG00000001698	EGA	2	0.000206504	0.696179
ENSBTAG00000001711	EGA	2	4.21173e-05	0.76538
ENSBTAG00000001737	EGA	2	7.20672e-11	0.973903
ENSBTAG00000001744	EGA	2	0.000281165	0.680633
ENSBTAG00000001749	EGA	2	0.000159274	0.708694
ENSBTAG00000001767	EGA	2	7.94624e-05	0.739806
ENSBTAG00000001782	EGA	2	2.05209e-05	0.791395
ENSBTAG00000001790	EGA	2	0.000249683	0.686703
ENSBTAG00000001792	EGA	2	0.000873751	0.616758
ENSBTAG00000001807	EGA	2	0.000703502	0.629833
ENSBTAG00000001810	EGA	2	4.80112e-11	0.975608
ENSBTAG00000001821	EGA	2	1.42336e-07	0.908021
ENSBTAG00000001823	EGA	2	1.86201e-06	0.859357
ENSBTAG00000001836	EGA	2	0.000793582	0.622617
ENSBTAG00000001840	EGA	2	7.42143e-06	0.823434
ENSBTAG00000001856	EGA	2	0.000347986	0.669452
ENSBTAG00000001867	EGA	2	6.45372e-05	0.748472
ENSBTAG00000001868	EGA	2	0.000659154	0.633679
ENSBTAG00000001877	EGA	2	0.000396153	0.662472
ENSBTAG00000001906	EGA	2	1.95859e-06	0.85818
ENSBTAG00000001908	EGA	2	2.54097e-10	0.967819
ENSBTAG00000001920	EGA	2	5.31873e-06	0.832838
ENSBTAG00000001927	EGA	2	1.61165e-05	0.799486
ENSBTAG00000001938	EGA	2	0.000416878	0.659688
ENSBTAG00000001968	EGA	2	1.38446e-05	0.804417
ENSBTAG00000001983	EGA	2	5.54763e-05	0.754597
ENSBTAG00000001988	EGA	2	5.95936e-06	0.829685
ENSBTAG00000001996	EGA	2	9.54873e-06	0.815976
ENSBTAG00000002000	EGA	2	4.67555e-06	0.836343
ENSBTAG00000002004	EGA	2	5.50141e-05	0.754931
ENSBTAG00000002012	EGA	2	0.000175276	0.704139
ENSBTAG00000002019	EGA	2	0.000198147	0.698204
ENSBTAG00000002025	EGA	2	1.71378e-13	0.990454
ENSBTAG00000002036	EGA	2	5.43018e-06	0.832267
ENSBTAG00000002042	EGA	2	6.09774e-07	0.883011
ENSBTAG00000002065	EGA	2	1.68572e-14	0.993513
ENSBTAG00000002068	EGA	2	0.000284392	0.680044
ENSBTAG00000002069	EGA	2	9.01928e-07	0.875202
ENSBTAG00000002082	EGA	2	1.47034e-07	0.907525
ENSBTAG00000002101	EGA	2	1.6097e-09	0.956262
ENSBTAG00000002130	EGA	2	7.35095e-06	0.823711
ENSBTAG00000002166	EGA	2	5.30492e-06	0.83291
ENSBTAG00000002170	EGA	2	1.12392e-05	0.810989
ENSBTAG00000002177	EGA	2	4.50615e-09	0.948108
ENSBTAG00000002189	EGA	2	0.00016694	0.706466
ENSBTAG00000002191	EGA	2	0.000426878	0.658387
ENSBTAG00000002219	EGA	2	1.06428e-10	0.972155
ENSBTAG00000002232	EGA	2	0.000221915	0.69262
ENSBTAG00000002279	EGA	2	3.19339e-06	0.846292
ENSBTAG00000002287	EGA	2	4.4011e-05	0.76369
ENSBTAG00000002290	EGA	2	2.07332e-08	0.933152
ENSBTAG00000002306	EGA	2	6.64577e-08	0.918917
ENSBTAG00000002321	EGA	2	2.75686e-11	0.977759
ENSBTAG00000002332	EGA	2	1.93114e-06	0.858509
ENSBTAG00000002356	EGA	2	2.06919e-06	0.856891
ENSBTAG00000002357	EGA	2	3.41634e-06	0.844575
ENSBTAG00000002376	EGA	2	3.20168e-08	0.928159
ENSBTAG00000002414	EGA	2	3.85e-06	0.841489
ENSBTAG00000002428	EGA	2	3.31293e-06	0.845359
ENSBTAG00000002430	EGA	2	7.6859e-05	0.741213
ENSBTAG00000002432	EGA	2	2.07311e-07	0.902117
ENSBTAG00000002454	EGA	2	2.61836e-06	0.851234
ENSBTAG00000002468	EGA	2	2.1472e-10	0.968707
ENSBTAG00000002484	EGA	2	0.000976086	0.609909
ENSBTAG00000002500	EGA	2	0.000431281	0.657822
ENSBTAG00000002507	EGA	2	6.27626e-06	0.828229
ENSBTAG00000002525	EGA	2	5.51161e-05	0.754857
ENSBTAG00000002528	EGA	2	2.23002e-11	0.97853
ENSBTAG00000002550	EGA	2	0.000479063	0.651986
ENSBTAG00000002563	EGA	2	0.000508598	0.648622
ENSBTAG00000002568	EGA	2	4.93049e-05	0.759271
ENSBTAG00000002573	EGA	2	7.51645e-07	0.8789
ENSBTAG00000002579	EGA	2	1.51752e-08	0.936524
ENSBTAG00000002603	EGA	2	5.43582e-05	0.75541
ENSBTAG00000002610	EGA	2	1.06996e-07	0.912264
ENSBTAG00000002612	EGA	2	2.73702e-06	0.850144
ENSBTAG00000002613	EGA	2	4.58485e-05	0.762108
ENSBTAG00000002639	EGA	2	0.000214617	0.694278
ENSBTAG00000002643	EGA	2	4.82555e-06	0.835491
ENSBTAG00000002648	EGA	2	1.99235e-13	0.990212
ENSBTAG00000002657	EGA	2	0.000269088	0.682891
ENSBTAG00000002687	EGA	2	0.00011462	0.723838
ENSBTAG00000002693	EGA	2	1.62909e-07	0.905943
ENSBTAG00000002734	EGA	2	2.88765e-08	0.929377
ENSBTAG00000002735	EGA	2	0.000388261	0.663565
ENSBTAG00000002742	EGA	2	0.00095468	0.61129
ENSBTAG00000002743	EGA	2	8.79905e-05	0.735454
ENSBTAG00000002745	EGA	2	2.88544e-06	0.848836
ENSBTAG00000002748	EGA	2	1.15306e-05	0.810194
ENSBTAG00000002769	EGA	2	7.78748e-09	0.943175
ENSBTAG00000002778	EGA	2	1.38119e-06	0.866114
ENSBTAG00000002783	EGA	2	0.000630934	0.636242
ENSBTAG00000002784	EGA	2	1.25579e-06	0.868199
ENSBTAG00000002791	EGA	2	3.20143e-06	0.846228
ENSBTAG00000002808	EGA	2	0.000278371	0.681148
ENSBTAG00000002829	EGA	2	1.84534e-05	0.79499
ENSBTAG00000002874	EGA	2	0.000363069	0.667183
ENSBTAG00000002881	EGA	2	1.46224e-05	0.802657
ENSBTAG00000002890	EGA	2	2.06941e-06	0.856888
ENSBTAG00000002896	EGA	2	8.56362e-05	0.736619
ENSBTAG00000002907	EGA	2	0.000740205	0.626803
ENSBTAG00000002910	EGA	2	3.91912e-05	0.768122
ENSBTAG00000002918	EGA	2	0.00101309	0.607583
ENSBTAG00000002948	EGA	2	1.49094e-08	0.93671
ENSBTAG00000002960	EGA	2	1.23412e-05	0.808068
ENSBTAG00000002973	EGA	2	1.47634e-05	0.802346
ENSBTAG00000002979	EGA	2	0.000901942	0.614806
ENSBTAG00000003027	EGA	2	1.70994e-12	0.985999
ENSBTAG00000003044	EGA	2	3.98244e-07	0.890961
ENSBTAG00000003045	EGA	2	2.89299e-08	0.929356
ENSBTAG00000003063	EGA	2	1.78622e-07	0.904499
ENSBTAG00000003064	EGA	2	0.000178262	0.703328
ENSBTAG00000003073	EGA	2	0.000707398	0.629505
ENSBTAG00000003089	EGA	2	1.71277e-05	0.797478
ENSBTAG00000003098	EGA	2	0.000845096	0.618798
ENSBTAG00000003109	EGA	2	3.66268e-10	0.965802
ENSBTAG00000003128	EGA	2	0.000440075	0.656708
ENSBTAG00000003162	EGA	2	0.00068502	0.63141
ENSBTAG00000003177	EGA	2	6.31297e-08	0.919604
ENSBTAG00000003191	EGA	2	2.04656e-06	0.85715
ENSBTAG00000003193	EGA	2	4.92722e-05	0.759297
ENSBTAG00000003205	EGA	2	9.16318e-12	0.981484
ENSBTAG00000003208	EGA	2	6.39558e-05	0.748842
ENSBTAG00000003221	EGA	2	1.52379e-07	0.906977
ENSBTAG00000003225	EGA	2	9.65155e-11	0.972604
ENSBTAG00000003232	EGA	2	0.00111482	0.601541
ENSBTAG00000003235	EGA	2	0.000874103	0.616733
ENSBTAG00000003239	EGA	2	1.21599e-06	0.868897
ENSBTAG00000003259	EGA	2	0.000252612	0.686112
ENSBTAG00000003279	EGA	2	0.000175683	0.704028
ENSBTAG00000003295	EGA	2	0.000406461	0.661072
ENSBTAG00000003315	EGA	2	0.000867338	0.617209
ENSBTAG00000003323	EGA	2	1.19692e-07	0.910621
ENSBTAG00000003340	EGA	2	0.000286293	0.6797
ENSBTAG00000003354	EGA	2	1.71735e-08	0.935208
ENSBTAG00000003395	EGA	2	0.000594404	0.639708
ENSBTAG00000003408	EGA	2	0.000345456	0.669841
ENSBTAG00000003418	EGA	2	5.96465e-09	0.945635
ENSBTAG00000003422	EGA	2	2.29755e-09	0.9536
ENSBTAG00000003444	EGA	2	3.43584e-06	0.844429
ENSBTAG00000003454	EGA	2	6.51721e-06	0.827162
ENSBTAG00000003476	EGA	2	0.000935234	0.612567
ENSBTAG00000003484	EGA	2	8.79505e-06	0.818443
ENSBTAG00000003543	EGA	2	8.69765e-06	0.818774
ENSBTAG00000003545	EGA	2	3.09926e-06	0.847047
ENSBTAG00000003546	EGA	2	2.29741e-06	0.854403
ENSBTAG00000003550	EGA	2	0.000214594	0.694283
ENSBTAG00000003553	EGA	2	5.34003e-08	0.921803
ENSBTAG00000003561	EGA	2	0.000144239	0.713341
ENSBTAG00000003567	EGA	2	4.47645e-10	0.964642
ENSBTAG00000003570	EGA	2	0.000149563	0.711651
ENSBTAG00000003579	EGA	2	0.000611417	0.638072
ENSBTAG00000003602	EGA	2	2.7986e-07	0.897137
ENSBTAG00000003617	EGA	2	6.54677e-07	0.88163
ENSBTAG00000003634	EGA	2	1.70619e-06	0.861368
ENSBTAG00000003645	EGA	2	8.11896e-07	0.877349
ENSBTAG00000003649	EGA	2	0.000213459	0.694546
ENSBTAG00000003679	EGA	2	0.000991951	0.608903
ENSBTAG00000003712	EGA	2	8.41142e-10	0.960734
ENSBTAG00000003740	EGA	2	1.25716e-08	0.938475
ENSBTAG00000003749	EGA	2	4.44054e-05	0.763346
ENSBTAG00000003758	EGA	2	1.51413e-12	0.986279
ENSBTAG00000003759	EGA	2	1.79533e-07	0.904418
ENSBTAG00000003784	EGA	2	0.000448826	0.655618
ENSBTAG00000003789	EGA	2	3.0134e-05	0.777865
ENSBTAG00000003807	EGA	2	1.20725e-05	0.808759
ENSBTAG00000003813	EGA	2	3.86339e-06	0.841398
ENSBTAG00000003825	EGA	2	1.79899e-07	0.904386
ENSBTAG00000003835	EGA	2	1.68123e-07	0.905451
ENSBTAG00000003866	EGA	2	0.000171051	0.705307
ENSBTAG00000003872	EGA	2	7.19523e-05	0.743977
ENSBTAG00000003887	EGA	2	6.20215e-06	0.828563
ENSBTAG00000003904	EGA	2	0.000380742	0.664623
ENSBTAG00000003914	EGA	2	4.95262e-05	0.759095
ENSBTAG00000003916	EGA	2	6.60237e-08	0.919005
ENSBTAG00000003923	EGA	2	4.47379e-07	0.888845
ENSBTAG00000003927	EGA	2	2.19296e-10	0.968597
ENSBTAG00000003937	EGA	2	5.71124e-09	0.946026
ENSBTAG00000003942	EGA	2	1.82856e-06	0.859776
ENSBTAG00000003954	EGA	2	3.49068e-08	0.927122
ENSBTAG00000003957	EGA	2	1.41117e-06	0.865639
ENSBTAG00000003968	EGA	2	6.55202e-07	0.881615
ENSBTAG00000003981	EGA	2	7.00375e-05	0.745099
ENSBTAG00000004005	EGA	2	0.00051306	0.648128
ENSBTAG00000004008	EGA	2	5.55875e-05	0.754517
ENSBTAG00000004059	EGA	2	6.1258e-06	0.828912
ENSBTAG00000004079	EGA	2	0.000151129	0.711163
ENSBTAG00000004080	EGA	2	9.05579e-06	0.81757
ENSBTAG00000004136	EGA	2	0.000199703	0.697821
ENSBTAG00000004154	EGA	2	0.000144721	0.713186
ENSBTAG00000004159	EGA	2	0.000399564	0.662006
ENSBTAG00000004189	EGA	2	0.00011126	0.72517
ENSBTAG00000004199	EGA	2	1.95879e-06	0.858178
ENSBTAG00000004216	EGA	2	3.42005e-05	0.773223
ENSBTAG00000004222	EGA	2	8.2135e-12	0.981818
ENSBTAG00000004230	EGA	2	2.11936e-12	0.985489
ENSBTAG00000004242	EGA	2	2.47688e-05	0.784873
ENSBTAG00000004243	EGA	2	1.17985e-05	0.809478
ENSBTAG00000004256	EGA	2	7.43606e-09	0.943609
ENSBTAG00000004257	EGA	2	1.09723e-06	0.8711
ENSBTAG00000004258	EGA	2	2.78743e-07	0.897205
ENSBTAG00000004263	EGA	2	0.000593764	0.639771
ENSBTAG00000004269	EGA	2	5.21415e-08	0.922111
ENSBTAG00000004281	EGA	2	3.7396e-10	0.965683
ENSBTAG00000004284	EGA	2	7.54462e-08	0.917196
ENSBTAG00000004318	EGA	2	0.00102864	0.606627
ENSBTAG00000004322	EGA	2	8.41414e-05	0.737372
ENSBTAG00000004329	EGA	2	0.000632667	0.636082
ENSBTAG00000004347	EGA	2	0.00081097	0.621305
ENSBTAG00000004348	EGA	2	9.98397e-08	0.913264
ENSBTAG00000004356	EGA	2	0.00103667	0.606138
ENSBTAG00000004375	EGA	2	5.83209e-05	0.752588
ENSBTAG00000004405	EGA	2	0.000179711	0.702939
ENSBTAG00000004416	EGA	2	1.95103e-05	0.793112
ENSBTAG00000004428	EGA	2	5.17632e-10	0.963778
ENSBTAG00000004430	EGA	2	5.31105e-07	0.88565
ENSBTAG00000004436	EGA	2	1.92361e-10	0.969274
ENSBTAG00000004489	EGA	2	7.26324e-08	0.917715
ENSBTAG00000004521	EGA	2	4.00585e-08	0.92544
ENSBTAG00000004531	EGA	2	2.92423e-09	0.951703
ENSBTAG00000004551	EGA	2	4.07998e-06	0.839969
ENSBTAG00000004556	EGA	2	4.71293e-14	0.992301
ENSBTAG00000004604	EGA	2	7.62757e-11	0.973656
ENSBTAG00000004635	EGA	2	0.000188817	0.700551
ENSBTAG00000004651	EGA	2	1.9309e-06	0.858512
ENSBTAG00000004664	EGA	2	8.08164e-06	0.820946
ENSBTAG00000004695	EGA	2	0.0002794	0.680958
ENSBTAG00000004715	EGA	2	7.33796e-08	0.917576
ENSBTAG00000004729	EGA	2	6.60103e-05	0.747545
ENSBTAG00000004797	EGA	2	6.30047e-05	0.749454
ENSBTAG00000004804	EGA	2	1.52236e-05	0.80135
ENSBTAG00000004820	EGA	2	2.29818e-08	0.932001
ENSBTAG00000004829	EGA	2	1.25212e-06	0.868262
ENSBTAG00000004833	EGA	2	1.37349e-05	0.804672
ENSBTAG00000004854	EGA	2	2.79239e-07	0.897175
ENSBTAG00000004861	EGA	2	6.1483e-05	0.75045
ENSBTAG00000004869	EGA	2	2.02448e-11	0.978873
ENSBTAG00000004873	EGA	2	1.63492e-13	0.990529
ENSBTAG00000004874	EGA	2	7.7052e-05	0.741107
ENSBTAG00000004879	EGA	2	4.78002e-05	0.760485
ENSBTAG00000004901	EGA	2	1.9287e-05	0.793502
ENSBTAG00000004902	EGA	2	5.56638e-05	0.754462
ENSBTAG00000004913	EGA	2	0.000515124	0.647901
ENSBTAG00000004956	EGA	2	2.68395e-05	0.78203
ENSBTAG00000004971	EGA	2	2.41841e-06	0.853167
ENSBTAG00000004979	EGA	2	1.47368e-10	0.970606
ENSBTAG00000004987	EGA	2	0.000566849	0.642444
ENSBTAG00000004992	EGA	2	7.5653e-11	0.973692
ENSBTAG00000004999	EGA	2	7.26541e-09	0.943826
ENSBTAG00000005009	EGA	2	7.41002e-05	0.742748
ENSBTAG00000005040	EGA	2	1.96645e-09	0.954783
ENSBTAG00000005057	EGA	2	7.53886e-07	0.878841
ENSBTAG00000005085	EGA	2	4.14309e-05	0.766009
ENSBTAG00000005086	EGA	2	1.81653e-05	0.795517
ENSBTAG00000005090	EGA	2	0.000535842	0.645662
ENSBTAG00000005096	EGA	2	1.19326e-07	0.910666
ENSBTAG00000005105	EGA	2	2.31743e-06	0.854195
ENSBTAG00000005146	EGA	2	2.86634e-05	0.779675
ENSBTAG00000005158	EGA	2	0.000154293	0.710191
ENSBTAG00000005160	EGA	2	1.31343e-05	0.806098
ENSBTAG00000005182	EGA	2	2.95706e-07	0.896196
ENSBTAG00000005183	EGA	2	2.39082e-06	0.853444
ENSBTAG00000005246	EGA	2	0.000494028	0.65026
ENSBTAG00000005257	EGA	2	9.54637e-08	0.913905
ENSBTAG00000005278	EGA	2	8.36705e-06	0.819923
ENSBTAG00000005296	EGA	2	3.68354e-13	0.989157
ENSBTAG00000005309	EGA	2	0.00018093	0.702614
ENSBTAG00000005310	EGA	2	7.91555e-06	0.821556
ENSBTAG00000005312	EGA	2	1.17793e-05	0.809529
ENSBTAG00000005315	EGA	2	1.08288e-08	0.93998
ENSBTAG00000005326	EGA	2	1.25592e-07	0.909906
ENSBTAG00000005338	EGA	2	0.00111471	0.601547
ENSBTAG00000005343	EGA	2	3.11546e-09	0.951192
ENSBTAG00000005347	EGA	2	0.000549964	0.644177
ENSBTAG00000005349	EGA	2	1.36611e-08	0.937621
ENSBTAG00000005364	EGA	2	0.000452287	0.655192
ENSBTAG00000005373	EGA	2	0.00023023	0.690785
ENSBTAG00000005385	EGA	2	8.81876e-06	0.818362
ENSBTAG00000005416	EGA	2	9.16493e-08	0.914485
ENSBTAG00000005434	EGA	2	8.74463e-07	0.875837
ENSBTAG00000005454	EGA	2	7.623e-09	0.943376
ENSBTAG00000005465	EGA	2	1.02901e-05	0.813705
ENSBTAG00000005489	EGA	2	2.15182e-05	0.789768
ENSBTAG00000005495	EGA	2	4.34104e-07	0.889396
ENSBTAG00000005517	EGA	2	2.54401e-10	0.967812
ENSBTAG00000005570	EGA	2	4.5767e-06	0.836917
ENSBTAG00000005573	EGA	2	0.000160623	0.708296
ENSBTAG00000005588	EGA	2	2.6686e-05	0.782234
ENSBTAG00000005589	EGA	2	0.000325495	0.672995
ENSBTAG00000005634	EGA	2	1.07513e-05	0.81236
ENSBTAG00000005638	EGA	2	0.000152236	0.710821
ENSBTAG00000005652	EGA	2	0.000141319	0.71429
ENSBTAG00000005654	EGA	2	2.92299e-11	0.977541
ENSBTAG00000005668	EGA	2	0.000114724	0.723797
ENSBTAG00000005675	EGA	2	2.11076e-06	0.856421
ENSBTAG00000005715	EGA	2	8.95805e-09	0.941839
ENSBTAG00000005734	EGA	2	3.21935e-08	0.928093
ENSBTAG00000005751	EGA	2	5.66442e-06	0.831099
ENSBTAG00000005753	EGA	2	1.8759e-07	0.903722
ENSBTAG00000005757	EGA	2	3.20603e-07	0.8948
ENSBTAG00000005760	EGA	2	1.66841e-05	0.798346
ENSBTAG00000005772	EGA	2	2.11242e-08	0.932945
ENSBTAG00000005773	EGA	2	9.3302e-07	0.874502
ENSBTAG00000005807	EGA	2	0.000644064	0.635038
ENSBTAG00000005838	EGA	2	0.000167554	0.706291
ENSBTAG00000005846	EGA	2	6.55559e-06	0.826995
ENSBTAG00000005847	EGA	2	0.000824565	0.620295
ENSBTAG00000005861	EGA	2	5.24443e-06	0.833224
ENSBTAG00000005892	EGA	2	3.56533e-09	0.950087
ENSBTAG00000005913	EGA	2	2.75075e-07	0.89743
ENSBTAG00000005929	EGA	2	0.000169055	0.705867
ENSBTAG00000005933	EGA	2	0.00112961	0.600702
ENSBTAG00000005957	EGA	2	2.25992e-07	0.90071
ENSBTAG00000005964	EGA	2	1.87273e-05	0.794495
ENSBTAG00000005967	EGA	2	0.000121184	0.72133
ENSBTAG00000005969	EGA	2	1.13674e-06	0.870346
ENSBTAG00000005973	EGA	2	2.14278e-07	0.90158
ENSBTAG00000005979	EGA	2	2.68205e-05	0.782055
ENSBTAG00000005980	EGA	2	1.63268e-08	0.935749
ENSBTAG00000005998	EGA	2	1.0742e-07	0.912207
ENSBTAG00000006002	EGA	2	2.17332e-06	0.855729
ENSBTAG00000006033	EGA	2	2.6107e-06	0.851306
ENSBTAG00000006034	EGA	2	1.91396e-05	0.793761
ENSBTAG00000006056	EGA	2	1.84675e-06	0.859547
ENSBTAG00000006059	EGA	2	1.65395e-06	0.862076
ENSBTAG00000006065	EGA	2	7.68054e-07	0.878468
ENSBTAG00000006082	EGA	2	2.23491e-05	0.788461
ENSBTAG00000006086	EGA	2	0.000467049	0.653405
ENSBTAG00000006087	EGA	2	0.000916696	0.613805
ENSBTAG00000006089	EGA	2	9.1402e-06	0.817292
ENSBTAG00000006116	EGA	2	9.58697e-08	0.913845
ENSBTAG00000006122	EGA	2	3.61723e-10	0.965873
ENSBTAG00000006126	EGA	2	0.000340599	0.670594
ENSBTAG00000006175	EGA	2	6.69947e-08	0.918809
ENSBTAG00000006185	EGA	2	5.15147e-06	0.833714
ENSBTAG00000006214	EGA	2	7.30035e-08	0.917646
ENSBTAG00000006244	EGA	2	3.57505e-09	0.950064
ENSBTAG00000006245	EGA	2	1.07179e-06	0.871598
ENSBTAG00000006291	EGA	2	2.37241e-05	0.786384
ENSBTAG00000006307	EGA	2	4.68978e-08	0.923467
ENSBTAG00000006325	EGA	2	0.000343685	0.670114
ENSBTAG00000006347	EGA	2	1.8879e-09	0.955089
ENSBTAG00000006352	EGA	2	0.000264034	0.68386
ENSBTAG00000006355	EGA	2	2.16734e-09	0.954047
ENSBTAG00000006359	EGA	2	0.000368305	0.666414
ENSBTAG00000006364	EGA	2	7.46316e-07	0.879042
ENSBTAG00000006367	EGA	2	4.26399e-06	0.838804
ENSBTAG00000006374	EGA	2	1.15746e-06	0.869959
ENSBTAG00000006377	EGA	2	5.05467e-08	0.922511
ENSBTAG00000006383	EGA	2	1.35742e-08	0.937687
ENSBTAG00000006396	EGA	2	0.000579797	0.641145
ENSBTAG00000006422	EGA	2	3.15329e-08	0.92834
ENSBTAG00000006423	EGA	2	2.19284e-08	0.932528
ENSBTAG00000006487	EGA	2	3.0969e-07	0.8954
ENSBTAG00000006489	EGA	2	6.33343e-05	0.749241
ENSBTAG00000006510	EGA	2	8.69055e-07	0.875964
ENSBTAG00000006525	EGA	2	6.72734e-07	0.881097
ENSBTAG00000006533	EGA	2	0.000829603	0.619925
ENSBTAG00000006550	EGA	2	5.6626e-07	0.884433
ENSBTAG00000006555	EGA	2	1.16234e-07	0.911053
ENSBTAG00000006563	EGA	2	2.11279e-07	0.901809
ENSBTAG00000006564	EGA	2	4.12484e-09	0.948864
ENSBTAG00000006590	EGA	2	0.000666904	0.632991
ENSBTAG00000006613	EGA	2	1.19703e-08	0.938973
ENSBTAG00000006638	EGA	2	0.000130664	0.717901
ENSBTAG00000006643	EGA	2	9.59836e-07	0.873914
ENSBTAG00000006655	EGA	2	4.03133e-10	0.965252
ENSBTAG00000006666	EGA	2	1.46071e-07	0.907625
ENSBTAG00000006693	EGA	2	3.83238e-07	0.891651
ENSBTAG00000006694	EGA	2	1.31613e-05	0.806033
ENSBTAG00000006721	EGA	2	6.03288e-07	0.883217
ENSBTAG00000006752	EGA	2	1.30352e-08	0.938104
ENSBTAG00000006756	EGA	2	1.03232e-08	0.940454
ENSBTAG00000006760	EGA	2	1.89318e-06	0.858972
ENSBTAG00000006765	EGA	2	2.03467e-06	0.857287
ENSBTAG00000006795	EGA	2	4.76175e-11	0.975642
ENSBTAG00000006869	EGA	2	3.92856e-10	0.965401
ENSBTAG00000006878	EGA	2	0.000213769	0.694474
ENSBTAG00000006883	EGA	2	5.34503e-06	0.832703
ENSBTAG00000006884	EGA	2	3.86174e-06	0.84141
ENSBTAG00000006901	EGA	2	0.000752031	0.625854
ENSBTAG00000006905	EGA	2	6.18302e-06	0.82865
ENSBTAG00000006916	EGA	2	0.000157084	0.709347
ENSBTAG00000006920	EGA	2	0.000121739	0.721123
ENSBTAG00000006921	EGA	2	7.95817e-07	0.877753
ENSBTAG00000006928	EGA	2	2.38559e-05	0.786191
ENSBTAG00000006938	EGA	2	2.73406e-06	0.850171
ENSBTAG00000006951	EGA	2	0.000265459	0.683585
ENSBTAG00000006954	EGA	2	2.85627e-06	0.849088
ENSBTAG00000006957	EGA	2	3.15785e-06	0.846574
ENSBTAG00000006958	EGA	2	1.22163e-06	0.868797
ENSBTAG00000006960	EGA	2	9.93994e-08	0.913328
ENSBTAG00000006969	EGA	2	7.41648e-09	0.943634
ENSBTAG00000007000	EGA	2	1.29917e-06	0.867458
ENSBTAG00000007013	EGA	2	4.17505e-05	0.765715
ENSBTAG00000007019	EGA	2	4.12389e-06	0.839687
ENSBTAG00000007020	EGA	2	3.06331e-07	0.895589
ENSBTAG00000007074	EGA	2	2.92589e-05	0.778933
ENSBTAG00000007105	EGA	2	3.9322e-05	0.767996
ENSBTAG00000007111	EGA	2	1.63447e-05	0.799024
ENSBTAG00000007121	EGA	2	1.87154e-09	0.955154
ENSBTAG00000007128	EGA	2	6.56933e-06	0.826936
ENSBTAG00000007133	EGA	2	1.1954e-08	0.938987
ENSBTAG00000007148	EGA	2	0.000199225	0.697938
ENSBTAG00000007164	EGA	2	1.17417e-05	0.809629
ENSBTAG00000007173	EGA	2	5.7023e-09	0.94604
ENSBTAG00000007190	EGA	2	4.18553e-06	0.839295
ENSBTAG00000007195	EGA	2	0.000238673	0.688979
ENSBTAG00000007214	EGA	2	1.55618e-07	0.906653
ENSBTAG00000007228	EGA	2	7.72748e-06	0.822259
ENSBTAG00000007236	EGA	2	4.14997e-05	0.765945
ENSBTAG00000007268	EGA	2	0.000817791	0.620797
ENSBTAG00000007284	EGA	2	2.29521e-06	0.854426
ENSBTAG00000007315	EGA	2	0.00088444	0.616012
ENSBTAG00000007323	EGA	2	0.000363364	0.667139
ENSBTAG00000007329	EGA	2	1.58534e-05	0.800026
ENSBTAG00000007332	EGA	2	7.7235e-07	0.878356
ENSBTAG00000007346	EGA	2	4.04903e-06	0.840169
ENSBTAG00000007363	EGA	2	7.57156e-06	0.822853
ENSBTAG00000007367	EGA	2	0.000215396	0.694099
ENSBTAG00000007385	EGA	2	1.97573e-06	0.857976
ENSBTAG00000007398	EGA	2	2.06826e-05	0.791127
ENSBTAG00000007402	EGA	2	2.25501e-06	0.854849
ENSBTAG00000007415	EGA	2	4.77887e-07	0.887627
ENSBTAG00000007427	EGA	2	2.56089e-05	0.783697
ENSBTAG00000007441	EGA	2	2.42104e-06	0.853141
ENSBTAG00000007442	EGA	2	3.73628e-05	0.769924
ENSBTAG00000007447	EGA	2	2.8478e-08	0.92954
ENSBTAG00000007454	EGA	2	8.47371e-06	0.819548
ENSBTAG00000007479	EGA	2	5.05761e-07	0.886569
ENSBTAG00000007512	EGA	2	4.29221e-07	0.889603
ENSBTAG00000007572	EGA	2	1.21818e-09	0.958241
ENSBTAG00000007577	EGA	2	0.000771339	0.624331
ENSBTAG00000007594	EGA	2	2.26479e-05	0.788001
ENSBTAG00000007595	EGA	2	2.88263e-07	0.896633
ENSBTAG00000007608	EGA	2	0.000458739	0.654405
ENSBTAG00000007616	EGA	2	5.93535e-07	0.883531
ENSBTAG00000007620	EGA	2	5.8948e-05	0.752157
[truncated: 4,941 more rows]
