# Supplementary material for: Maternal metabolic status and in-vitro culture conditions during embryonic genome activation deregulate the expression of energy-related genes in the bovine 16-cells embryo
Source: PLoS One. 2023 Aug 25;18(8):e0290689. doi: 10.1371/journal.pone.0290689 (PMC10456174; doi:10.1371/journal.pone.0290689)
Supplement: S2 Table — Genes in each cluster are listed in S1 Table. (XLSX) [file pone.0290689.s006.xlsx]

## Sheet: Cluster1
Category	Term	Count	%	PValue	Genes	List Total	Pop Hits	Pop Total	Fold Enrichment	FDR
UP_KW_DOMAIN	KW-0175~Coiled coil	253	17.8799	4.2518e-33	ENSBTAG00000008571, ENSBTAG00000013920, ENSBTAG00000010774, ENSBTAG00000015788, ENSBTAG00000015308, ENSBTAG00000006158, ENSBTAG00000005863, ENSBTAG00000007129, ENSBTAG00000008575, ENSBTAG00000025477, ENSBTAG00000003569, ENSBTAG00000019342, ENSBTAG00000007371, ENSBTAG00000010542, ENSBTAG00000012844, ENSBTAG00000007490, ENSBTAG00000013937, ENSBTAG00000003693, ENSBTAG00000021313, ENSBTAG00000005633,…	759	2158	13324	2.05808	1.1905e-31
UP_KW_CELLULAR_COMPONENT	KW-0539~Nucleus	287	20.2827	3.48129e-32	ENSBTAG00000010774, ENSBTAG00000010533, ENSBTAG00000015308, ENSBTAG00000005863, ENSBTAG00000021786, ENSBTAG00000004654, ENSBTAG00000000297, ENSBTAG00000007003, ENSBTAG00000019220, ENSBTAG00000016074, ENSBTAG00000009308, ENSBTAG00000016874, ENSBTAG00000034069, ENSBTAG00000015663, ENSBTAG00000016406, ENSBTAG00000012048, ENSBTAG00000010422, ENSBTAG00000007494, ENSBTAG00000013138, ENSBTAG00000045748,…	786	2718	14236	1.91248	1.42733e-30
UP_KW_PTM	KW-0597~Phosphoprotein	284	20.0707	2.84629e-31	ENSBTAG00000009541, ENSBTAG00000010774, ENSBTAG00000033095, ENSBTAG00000006159, ENSBTAG00000021786, ENSBTAG00000007129, ENSBTAG00000004654, ENSBTAG00000000297, ENSBTAG00000007003, ENSBTAG00000019220, ENSBTAG00000005865, ENSBTAG00000016074, ENSBTAG00000004899, ENSBTAG00000009308, ENSBTAG00000016199, ENSBTAG00000039992, ENSBTAG00000050550, ENSBTAG00000016874, ENSBTAG00000015663, ENSBTAG00000007494,…	447	3065	8259	1.71202	5.12332e-30
UP_KW_CELLULAR_COMPONENT	KW-0963~Cytoplasm	260	18.3746	8.42593e-26	ENSBTAG00000010774, ENSBTAG00000006158, ENSBTAG00000021786, ENSBTAG00000007129, ENSBTAG00000021661, ENSBTAG00000007003, ENSBTAG00000003569, ENSBTAG00000004899, ENSBTAG00000009308, ENSBTAG00000016199, ENSBTAG00000039992, ENSBTAG00000050550, ENSBTAG00000016874, ENSBTAG00000015663, ENSBTAG00000012048, ENSBTAG00000010542, ENSBTAG00000010422, ENSBTAG00000045748, ENSBTAG00000014900, ENSBTAG00000010547,…	786	2562	14236	1.83806	1.72732e-24
GOTERM_CC_DIRECT	GO:0005634~nucleus	403	28.4806	3.04959e-27	ENSBTAG00000014217, ENSBTAG00000033095, ENSBTAG00000005863, ENSBTAG00000004654, ENSBTAG00000000297, ENSBTAG00000002233, ENSBTAG00000046286, ENSBTAG00000006718, ENSBTAG00000005865, ENSBTAG00000034069, ENSBTAG00000015663, ENSBTAG00000016406, ENSBTAG00000012048, ENSBTAG00000015315, ENSBTAG00000017613, ENSBTAG00000013138, ENSBTAG00000001393, ENSBTAG00000007930, ENSBTAG00000003455, ENSBTAG00000026673,…	1272	4000	20602	1.6318	1.90295e-24
GOTERM_CC_DIRECT	GO:0005829~cytosol	303	21.4134	4.24775e-22	ENSBTAG00000020458, ENSBTAG00000005984, ENSBTAG00000009545, ENSBTAG00000007003, ENSBTAG00000003569, ENSBTAG00000019342, ENSBTAG00000005865, ENSBTAG00000009308, ENSBTAG00000017162, ENSBTAG00000013120, ENSBTAG00000050550, ENSBTAG00000016874, ENSBTAG00000053268, ENSBTAG00000012048, ENSBTAG00000010542, ENSBTAG00000017976, ENSBTAG00000012844, ENSBTAG00000045748, ENSBTAG00000007930, ENSBTAG00000011639,…	1272	2898	20602	1.69343	1.3253e-19
GOTERM_CC_DIRECT	GO:0005737~cytoplasm	369	26.0777	7.18872e-22	ENSBTAG00000014217, ENSBTAG00000010774, ENSBTAG00000013802, ENSBTAG00000006158, ENSBTAG00000021786, ENSBTAG00000007129, ENSBTAG00000020214, ENSBTAG00000023600, ENSBTAG00000002233, ENSBTAG00000007003, ENSBTAG00000003569, ENSBTAG00000050435, ENSBTAG00000003568, ENSBTAG00000046286, ENSBTAG00000005865, ENSBTAG00000004899, ENSBTAG00000009308, ENSBTAG00000039992, ENSBTAG00000012048, ENSBTAG00000010422,…	1272	3788	20602	1.57775	1.49525e-19
GOTERM_CC_DIRECT	GO:0005654~nucleoplasm	217	15.3357	1.27182e-13	ENSBTAG00000015308, ENSBTAG00000020458, ENSBTAG00000003569, ENSBTAG00000006718, ENSBTAG00000023283, ENSBTAG00000009308, ENSBTAG00000017162, ENSBTAG00000016199, ENSBTAG00000016874, ENSBTAG00000016406, ENSBTAG00000012048, ENSBTAG00000010541, ENSBTAG00000010542, ENSBTAG00000010422, ENSBTAG00000007494, ENSBTAG00000013138, ENSBTAG00000010788, ENSBTAG00000011639, ENSBTAG00000020346, ENSBTAG00000009679,…	1272	2151	20602	1.63396	1.98405e-11
UP_KW_DOMAIN	KW-0677~Repeat	206	14.5583	1.52393e-12	ENSBTAG00000013920, ENSBTAG00000033095, ENSBTAG00000007127, ENSBTAG00000004654, ENSBTAG00000020214, ENSBTAG00000000297, ENSBTAG00000009545, ENSBTAG00000020212, ENSBTAG00000007488, ENSBTAG00000021661, ENSBTAG00000016070, ENSBTAG00000016074, ENSBTAG00000016512, ENSBTAG00000015663, ENSBTAG00000010542, ENSBTAG00000017613, ENSBTAG00000015315, ENSBTAG00000012844, ENSBTAG00000018705, ENSBTAG00000026673,…	759	2286	13324	1.58192	2.1335e-11
UP_KW_MOLECULAR_FUNCTION	KW-0808~Transferase	138	9.75265	3.26804e-13	ENSBTAG00000010136, ENSBTAG00000016915, ENSBTAG00000020616, ENSBTAG00000008173, ENSBTAG00000006158, ENSBTAG00000004015, ENSBTAG00000006551, ENSBTAG00000004011, ENSBTAG00000007003, ENSBTAG00000005865, ENSBTAG00000021260, ENSBTAG00000017162, ENSBTAG00000018413, ENSBTAG00000034069, ENSBTAG00000053268, ENSBTAG00000012048, ENSBTAG00000010388, ENSBTAG00000017976, ENSBTAG00000010422, ENSBTAG00000003051,…	522	1493	10301	1.82401	2.18959e-11
INTERPRO	IPR011993:Pleckstrin homology-like domain	70	4.947	2.02797e-14	ENSBTAG00000012278, ENSBTAG00000012677, ENSBTAG00000016557, ENSBTAG00000014138, ENSBTAG00000020616, ENSBTAG00000013802, ENSBTAG00000045832, ENSBTAG00000009942, ENSBTAG00000019581, ENSBTAG00000014091, ENSBTAG00000019342, ENSBTAG00000004732, ENSBTAG00000006439, ENSBTAG00000010372, ENSBTAG00000019146, ENSBTAG00000015860, ENSBTAG00000012048, ENSBTAG00000014501, ENSBTAG00000037640, ENSBTAG00000013699,…	1321	422	22088	2.77357	3.61384e-11
INTERPRO	IPR001849:Pleckstrin homology domain	51	3.60424	3.92938e-13	ENSBTAG00000012677, ENSBTAG00000020616, ENSBTAG00000045832, ENSBTAG00000009942, ENSBTAG00000019581, ENSBTAG00000014091, ENSBTAG00000019342, ENSBTAG00000004732, ENSBTAG00000006439, ENSBTAG00000019146, ENSBTAG00000015860, ENSBTAG00000014501, ENSBTAG00000009194, ENSBTAG00000023976, ENSBTAG00000005633, ENSBTAG00000009679, ENSBTAG00000020465, ENSBTAG00000002640, ENSBTAG00000005110, ENSBTAG00000006001,…	1321	266	22088	3.20584	3.50107e-10
UP_KW_CELLULAR_COMPONENT	KW-0206~Cytoskeleton	73	5.15901	4.88036e-10	ENSBTAG00000020938, ENSBTAG00000011587, ENSBTAG00000004051, ENSBTAG00000021949, ENSBTAG00000010774, ENSBTAG00000018538, ENSBTAG00000007844, ENSBTAG00000021786, ENSBTAG00000014619, ENSBTAG00000008654, ENSBTAG00000020055, ENSBTAG00000003569, ENSBTAG00000002512, ENSBTAG00000004732, ENSBTAG00000002714, ENSBTAG00000003801, ENSBTAG00000014495, ENSBTAG00000015460, ENSBTAG00000039992, ENSBTAG00000014295,…	786	607	14236	2.17821	6.66982e-09
UP_KW_MOLECULAR_FUNCTION	KW-0238~DNA-binding	79	5.58304	7.6582e-10	ENSBTAG00000019707, ENSBTAG00000020815, ENSBTAG00000012599, ENSBTAG00000010774, ENSBTAG00000021869, ENSBTAG00000039916, ENSBTAG00000044105, ENSBTAG00000005863, ENSBTAG00000021786, ENSBTAG00000000099, ENSBTAG00000007960, ENSBTAG00000020012, ENSBTAG00000005825, ENSBTAG00000004139, ENSBTAG00000016074, ENSBTAG00000003801, ENSBTAG00000015460, ENSBTAG00000018656, ENSBTAG00000010252, ENSBTAG00000012353,…	522	759	10301	2.05397	2.5655e-08
UP_KW_BIOLOGICAL_PROCESS	KW-0804~Transcription	101	7.13781	9.19683e-10	ENSBTAG00000039916, ENSBTAG00000007767, ENSBTAG00000004654, ENSBTAG00000002630, ENSBTAG00000019220, ENSBTAG00000030425, ENSBTAG00000004139, ENSBTAG00000016074, ENSBTAG00000010252, ENSBTAG00000019983, ENSBTAG00000012048, ENSBTAG00000011234, ENSBTAG00000017339, ENSBTAG00000015717, ENSBTAG00000022801, ENSBTAG00000004022, ENSBTAG00000047003, ENSBTAG00000000507, ENSBTAG00000019757, ENSBTAG00000013652,…	428	834	6385	1.80664	9.2888e-08
GOTERM_CC_DIRECT	GO:0005813~centrosome	63	4.4523	1.00472e-09	ENSBTAG00000038107, ENSBTAG00000011587, ENSBTAG00000018538, ENSBTAG00000007844, ENSBTAG00000021786, ENSBTAG00000003960, ENSBTAG00000008654, ENSBTAG00000020055, ENSBTAG00000046286, ENSBTAG00000002512, ENSBTAG00000002714, ENSBTAG00000019028, ENSBTAG00000014495, ENSBTAG00000001902, ENSBTAG00000030347, ENSBTAG00000014493, ENSBTAG00000019746, ENSBTAG00000014700, ENSBTAG00000013611, ENSBTAG00000010547,…	1272	441	20602	2.31379	1.25389e-07
UP_KW_MOLECULAR_FUNCTION	KW-0678~Repressor	34	2.40283	2.30752e-08	ENSBTAG00000010210, ENSBTAG00000014017, ENSBTAG00000021869, ENSBTAG00000010875, ENSBTAG00000001185, ENSBTAG00000004015, ENSBTAG00000002431, ENSBTAG00000019220, ENSBTAG00000030425, ENSBTAG00000024723, ENSBTAG00000005524, ENSBTAG00000002736, ENSBTAG00000003901, ENSBTAG00000018036, ENSBTAG00000015460, ENSBTAG00000000919, ENSBTAG00000010252, ENSBTAG00000019983, ENSBTAG00000017339, ENSBTAG00000015717,…	522	223	10301	3.00873	5.15347e-07
GOTERM_CC_DIRECT	GO:0005856~cytoskeleton	49	3.4629	5.29512e-09	ENSBTAG00000020938, ENSBTAG00000015327, ENSBTAG00000011207, ENSBTAG00000010976, ENSBTAG00000027151, ENSBTAG00000005960, ENSBTAG00000005961, ENSBTAG00000004279, ENSBTAG00000022777, ENSBTAG00000010935, ENSBTAG00000014619, ENSBTAG00000019290, ENSBTAG00000002178, ENSBTAG00000004672, ENSBTAG00000008939, ENSBTAG00000050435, ENSBTAG00000003667, ENSBTAG00000019044, ENSBTAG00000014011, ENSBTAG00000014030,…	1272	314	20602	2.52749	5.50692e-07
UP_KW_PTM	KW-0007~Acetylation	136	9.61131	6.56236e-08	ENSBTAG00000009541, ENSBTAG00000021949, ENSBTAG00000010136, ENSBTAG00000018417, ENSBTAG00000039916, ENSBTAG00000033095, ENSBTAG00000013406, ENSBTAG00000004015, ENSBTAG00000019220, ENSBTAG00000014171, ENSBTAG00000013081, ENSBTAG00000016074, ENSBTAG00000000215, ENSBTAG00000039992, ENSBTAG00000018656, ENSBTAG00000014295, ENSBTAG00000015663, ENSBTAG00000010023, ENSBTAG00000022801, ENSBTAG00000022007,…	447	1649	8259	1.52384	5.90613e-07
UP_KW_BIOLOGICAL_PROCESS	KW-0805~Transcription regulation	93	6.57244	1.95873e-08	ENSBTAG00000010210, ENSBTAG00000014017, ENSBTAG00000010456, ENSBTAG00000021869, ENSBTAG00000039916, ENSBTAG00000044105, ENSBTAG00000001185, ENSBTAG00000007767, ENSBTAG00000004654, ENSBTAG00000003884, ENSBTAG00000002630, ENSBTAG00000002431, ENSBTAG00000020012, ENSBTAG00000026403, ENSBTAG00000031716, ENSBTAG00000019220, ENSBTAG00000030425, ENSBTAG00000004139, ENSBTAG00000016074, ENSBTAG00000004976,…	428	787	6385	1.76289	9.89158e-07
UP_KW_DOMAIN	KW-0863~Zinc-finger	89	6.28975	3.11996e-07	ENSBTAG00000019707, ENSBTAG00000010255, ENSBTAG00000014017, ENSBTAG00000021869, ENSBTAG00000008173, ENSBTAG00000015824, ENSBTAG00000009469, ENSBTAG00000005863, ENSBTAG00000006551, ENSBTAG00000000297, ENSBTAG00000007761, ENSBTAG00000005825, ENSBTAG00000002315, ENSBTAG00000005946, ENSBTAG00000026842, ENSBTAG00000016074, ENSBTAG00000003801, ENSBTAG00000009749, ENSBTAG00000018057, ENSBTAG00000017128,…	759	901	13324	1.73404	2.91196e-06
UP_KW_BIOLOGICAL_PROCESS	KW-0131~Cell cycle	48	3.39223	1.21262e-07	ENSBTAG00000010210, ENSBTAG00000020815, ENSBTAG00000010774, ENSBTAG00000021869, ENSBTAG00000021601, ENSBTAG00000008436, ENSBTAG00000004279, ENSBTAG00000007844, ENSBTAG00000013905, ENSBTAG00000002073, ENSBTAG00000019070, ENSBTAG00000006551, ENSBTAG00000000372, ENSBTAG00000020012, ENSBTAG00000002512, ENSBTAG00000017021, ENSBTAG00000002714, ENSBTAG00000002999, ENSBTAG00000002756, ENSBTAG00000009749,…	428	317	6385	2.25891	4.08249e-06
UP_KW_MOLECULAR_FUNCTION	KW-0418~Kinase	57	4.02827	3.15532e-07	ENSBTAG00000038107, ENSBTAG00000016915, ENSBTAG00000020616, ENSBTAG00000016836, ENSBTAG00000004011, ENSBTAG00000017162, ENSBTAG00000000815, ENSBTAG00000019145, ENSBTAG00000017976, ENSBTAG00000003051, ENSBTAG00000014825, ENSBTAG00000045748, ENSBTAG00000018747, ENSBTAG00000012647, ENSBTAG00000011639, ENSBTAG00000020148, ENSBTAG00000026234, ENSBTAG00000047600, ENSBTAG00000002640, ENSBTAG00000004780,…	522	549	10301	2.04886	5.28516e-06
SMART	SM00233:PH	49	3.4629	1.90543e-08	ENSBTAG00000012677, ENSBTAG00000020616, ENSBTAG00000009942, ENSBTAG00000019581, ENSBTAG00000014091, ENSBTAG00000019342, ENSBTAG00000004732, ENSBTAG00000006439, ENSBTAG00000019146, ENSBTAG00000015860, ENSBTAG00000014501, ENSBTAG00000009194, ENSBTAG00000023976, ENSBTAG00000005633, ENSBTAG00000009679, ENSBTAG00000020465, ENSBTAG00000002640, ENSBTAG00000005110, ENSBTAG00000006001, ENSBTAG00000001114,…	829	255	10284	2.38376	7.5074e-06
GOTERM_CC_DIRECT	GO:0005814~centriole	26	1.83746	1.07901e-07	ENSBTAG00000011587, ENSBTAG00000008470, ENSBTAG00000007844, ENSBTAG00000003960, ENSBTAG00000020055, ENSBTAG00000003569, ENSBTAG00000013184, ENSBTAG00000014495, ENSBTAG00000001902, ENSBTAG00000030567, ENSBTAG00000015778, ENSBTAG00000006021, ENSBTAG00000013611, ENSBTAG00000001290, ENSBTAG00000012921, ENSBTAG00000010547, ENSBTAG00000013937, ENSBTAG00000020346, ENSBTAG00000004484, ENSBTAG00000051215,…	1272	123	20602	3.42366	8.42135e-06
GOTERM_CC_DIRECT	GO:0097539~ciliary transition fiber	8	0.565371	1.07966e-07	ENSBTAG00000003569, ENSBTAG00000013611, ENSBTAG00000004864, ENSBTAG00000020281, ENSBTAG00000024449, ENSBTAG00000030567, ENSBTAG00000030175, ENSBTAG00000004484	1272	9	20602	14.3969	8.42135e-06
INTERPRO	IPR001452:Src homology-3 domain	37	2.61484	1.45817e-08	ENSBTAG00000015327, ENSBTAG00000012677, ENSBTAG00000011767, ENSBTAG00000031171, ENSBTAG00000027151, ENSBTAG00000005665, ENSBTAG00000015905, ENSBTAG00000019290, ENSBTAG00000021364, ENSBTAG00000009565, ENSBTAG00000008939, ENSBTAG00000019044, ENSBTAG00000003727, ENSBTAG00000019062, ENSBTAG00000014401, ENSBTAG00000011851, ENSBTAG00000017976, ENSBTAG00000015513, ENSBTAG00000018427, ENSBTAG00000003171,…	1321	213	22088	2.90453	8.66151e-06
UP_KW_PTM	KW-0832~Ubl conjugation	80	5.65371	1.97403e-06	ENSBTAG00000021949, ENSBTAG00000012599, ENSBTAG00000010774, ENSBTAG00000008173, ENSBTAG00000039916, ENSBTAG00000033095, ENSBTAG00000013406, ENSBTAG00000044105, ENSBTAG00000007844, ENSBTAG00000004015, ENSBTAG00000020012, ENSBTAG00000007003, ENSBTAG00000002315, ENSBTAG00000005946, ENSBTAG00000026403, ENSBTAG00000019220, ENSBTAG00000016074, ENSBTAG00000009308, ENSBTAG00000002756, ENSBTAG00000018656,…	447	874	8259	1.69121	1.18442e-05
UP_KW_MOLECULAR_FUNCTION	KW-0009~Actin-binding	24	1.69611	4.72873e-06	ENSBTAG00000015327, ENSBTAG00000020938, ENSBTAG00000010542, ENSBTAG00000014567, ENSBTAG00000015527, ENSBTAG00000011207, ENSBTAG00000025450, ENSBTAG00000020764, ENSBTAG00000020126, ENSBTAG00000027444, ENSBTAG00000003763, ENSBTAG00000006253, ENSBTAG00000004672, ENSBTAG00000021151, ENSBTAG00000018310, ENSBTAG00000011150, ENSBTAG00000014295, ENSBTAG00000007090, ENSBTAG00000015434, ENSBTAG00000038488,…	522	159	10301	2.97867	5.34996e-05
UP_KW_MOLECULAR_FUNCTION	KW-0723~Serine/threonine-protein kinase	30	2.12014	4.79101e-06	ENSBTAG00000038107, ENSBTAG00000015325, ENSBTAG00000002175, ENSBTAG00000022777, ENSBTAG00000021364, ENSBTAG00000021761, ENSBTAG00000014230, ENSBTAG00000017860, ENSBTAG00000019145, ENSBTAG00000032372, ENSBTAG00000016823, ENSBTAG00000007591, ENSBTAG00000017636, ENSBTAG00000014567, ENSBTAG00000014825, ENSBTAG00000012789, ENSBTAG00000045748, ENSBTAG00000018747, ENSBTAG00000001771, ENSBTAG00000026234,…	522	230	10301	2.57396	5.34996e-05
GOTERM_MF_DIRECT	GO:0046872~metal ion binding	150	10.6007	3.38624e-07	ENSBTAG00000008175, ENSBTAG00000020616, ENSBTAG00000015824, ENSBTAG00000039916, ENSBTAG00000013406, ENSBTAG00000006158, ENSBTAG00000006551, ENSBTAG00000007488, ENSBTAG00000046204, ENSBTAG00000019581, ENSBTAG00000026842, ENSBTAG00000049158, ENSBTAG00000021260, ENSBTAG00000016074, ENSBTAG00000004899, ENSBTAG00000048062, ENSBTAG00000039992, ENSBTAG00000050035, ENSBTAG00000010252, ENSBTAG00000019983,…	1121	1635	18313	1.49874	0.000203104
GOTERM_MF_DIRECT	GO:0003779~actin binding	36	2.54417	5.47556e-07	ENSBTAG00000015327, ENSBTAG00000020938, ENSBTAG00000019989, ENSBTAG00000010677, ENSBTAG00000015527, ENSBTAG00000011207, ENSBTAG00000005960, ENSBTAG00000005984, ENSBTAG00000014619, ENSBTAG00000050709, ENSBTAG00000001320, ENSBTAG00000012818, ENSBTAG00000004672, ENSBTAG00000004899, ENSBTAG00000000937, ENSBTAG00000018310, ENSBTAG00000014295, ENSBTAG00000011580, ENSBTAG00000018237, ENSBTAG00000038126,…	1121	230	18313	2.55699	0.000203104
GOTERM_MF_DIRECT	GO:0005085~guanyl-nucleotide exchange factor activity	33	2.33216	6.71049e-07	ENSBTAG00000004194, ENSBTAG00000008198, ENSBTAG00000050904, ENSBTAG00000009569, ENSBTAG00000015609, ENSBTAG00000006132, ENSBTAG00000031809, ENSBTAG00000010718, ENSBTAG00000020212, ENSBTAG00000008939, ENSBTAG00000014091, ENSBTAG00000049774, ENSBTAG00000006439, ENSBTAG00000000238, ENSBTAG00000000838, ENSBTAG00000014030, ENSBTAG00000015860, ENSBTAG00000010395, ENSBTAG00000015513, ENSBTAG00000013439,…	1121	202	18313	2.6688	0.000203104
UP_KW_MOLECULAR_FUNCTION	KW-0156~Chromatin regulator	21	1.4841	2.62972e-05	ENSBTAG00000010210, ENSBTAG00000032372, ENSBTAG00000012048, ENSBTAG00000014786, ENSBTAG00000001185, ENSBTAG00000021841, ENSBTAG00000002058, ENSBTAG00000008321, ENSBTAG00000002495, ENSBTAG00000006640, ENSBTAG00000002820, ENSBTAG00000019220, ENSBTAG00000002224, ENSBTAG00000002736, ENSBTAG00000018263, ENSBTAG00000009308, ENSBTAG00000018074, ENSBTAG00000014076, ENSBTAG00000019757, ENSBTAG00000026819,…	522	141	10301	2.93906	0.000251702
GOTERM_MF_DIRECT	GO:0005524~ATP binding	133	9.39929	1.28572e-06	ENSBTAG00000009541, ENSBTAG00000019989, ENSBTAG00000016915, ENSBTAG00000020616, ENSBTAG00000020334, ENSBTAG00000002073, ENSBTAG00000004011, ENSBTAG00000021661, ENSBTAG00000025477, ENSBTAG00000026842, ENSBTAG00000019220, ENSBTAG00000006718, ENSBTAG00000005865, ENSBTAG00000017162, ENSBTAG00000007090, ENSBTAG00000012550, ENSBTAG00000017976, ENSBTAG00000007494, ENSBTAG00000003051, ENSBTAG00000045748,…	1121	1440	18313	1.50884	0.000291859
GOTERM_MF_DIRECT	GO:0003682~chromatin binding	48	3.39223	2.86981e-06	ENSBTAG00000010496, ENSBTAG00000015602, ENSBTAG00000010375, ENSBTAG00000023929, ENSBTAG00000015007, ENSBTAG00000014677, ENSBTAG00000039916, ENSBTAG00000002295, ENSBTAG00000001185, ENSBTAG00000020312, ENSBTAG00000013905, ENSBTAG00000002073, ENSBTAG00000011904, ENSBTAG00000002058, ENSBTAG00000002431, ENSBTAG00000009985, ENSBTAG00000007960, ENSBTAG00000004912, ENSBTAG00000018270, ENSBTAG00000019220,…	1121	378	18313	2.07445	0.000521158
GOTERM_MF_DIRECT	GO:0003713~transcription coactivator activity	29	2.04947	3.7864e-06	ENSBTAG00000014677, ENSBTAG00000010456, ENSBTAG00000008173, ENSBTAG00000020933, ENSBTAG00000004015, ENSBTAG00000011904, ENSBTAG00000010717, ENSBTAG00000002630, ENSBTAG00000002431, ENSBTAG00000009985, ENSBTAG00000026403, ENSBTAG00000019220, ENSBTAG00000009308, ENSBTAG00000017860, ENSBTAG00000018310, ENSBTAG00000014493, ENSBTAG00000011531, ENSBTAG00000007494, ENSBTAG00000007930, ENSBTAG00000000382,…	1121	178	18313	2.66153	0.000573008
GOTERM_CC_DIRECT	GO:0000922~spindle pole	19	1.34276	9.47646e-06	ENSBTAG00000014689, ENSBTAG00000014700, ENSBTAG00000004051, ENSBTAG00000014479, ENSBTAG00000008436, ENSBTAG00000009579, ENSBTAG00000021786, ENSBTAG00000020055, ENSBTAG00000021694, ENSBTAG00000025644, ENSBTAG00000002512, ENSBTAG00000000687, ENSBTAG00000004864, ENSBTAG00000024449, ENSBTAG00000015142, ENSBTAG00000030567, ENSBTAG00000030175, ENSBTAG00000013773, ENSBTAG00000034598	1272	91	20602	3.3817	0.000657034
INTERPRO	IPR017441:Protein kinase, ATP binding site	48	3.39223	1.85396e-06	ENSBTAG00000038107, ENSBTAG00000016915, ENSBTAG00000016838, ENSBTAG00000005865, ENSBTAG00000017162, ENSBTAG00000000815, ENSBTAG00000019145, ENSBTAG00000012550, ENSBTAG00000015119, ENSBTAG00000017976, ENSBTAG00000014825, ENSBTAG00000045748, ENSBTAG00000003051, ENSBTAG00000018747, ENSBTAG00000012647, ENSBTAG00000011639, ENSBTAG00000020148, ENSBTAG00000047600, ENSBTAG00000026234, ENSBTAG00000002640,…	1321	380	22088	2.11208	0.000825939
GOTERM_CC_DIRECT	GO:0000785~chromatin	35	2.4735	1.72942e-05	ENSBTAG00000010496, ENSBTAG00000010210, ENSBTAG00000015007, ENSBTAG00000012599, ENSBTAG00000021869, ENSBTAG00000016838, ENSBTAG00000013528, ENSBTAG00000039916, ENSBTAG00000002175, ENSBTAG00000002295, ENSBTAG00000001042, ENSBTAG00000013905, ENSBTAG00000021523, ENSBTAG00000021289, ENSBTAG00000002058, ENSBTAG00000009985, ENSBTAG00000000372, ENSBTAG00000026403, ENSBTAG00000004912, ENSBTAG00000047991,…	1272	254	20602	2.23181	0.00107916
SMART	SM00326:SH3	36	2.54417	5.64669e-06	ENSBTAG00000015327, ENSBTAG00000012677, ENSBTAG00000011767, ENSBTAG00000031171, ENSBTAG00000027151, ENSBTAG00000005665, ENSBTAG00000015905, ENSBTAG00000019290, ENSBTAG00000021364, ENSBTAG00000009565, ENSBTAG00000008939, ENSBTAG00000019044, ENSBTAG00000003727, ENSBTAG00000019062, ENSBTAG00000014401, ENSBTAG00000011851, ENSBTAG00000017976, ENSBTAG00000015513, ENSBTAG00000018427, ENSBTAG00000003171,…	829	196	10284	2.27853	0.0011124
INTERPRO	IPR000719:Protein kinase, catalytic domain	57	4.02827	3.43217e-06	ENSBTAG00000038107, ENSBTAG00000019989, ENSBTAG00000016915, ENSBTAG00000016838, ENSBTAG00000005145, ENSBTAG00000005865, ENSBTAG00000017162, ENSBTAG00000000815, ENSBTAG00000019145, ENSBTAG00000012550, ENSBTAG00000015119, ENSBTAG00000017976, ENSBTAG00000003051, ENSBTAG00000014825, ENSBTAG00000045748, ENSBTAG00000018747, ENSBTAG00000012647, ENSBTAG00000011639, ENSBTAG00000020148, ENSBTAG00000026234,…	1321	495	22088	1.92541	0.00122323
UP_KW_LIGAND	KW-0862~Zinc	197	13.9223	4.38474e-05	ENSBTAG00000006158, ENSBTAG00000005863, ENSBTAG00000000297, ENSBTAG00000007488, ENSBTAG00000003569, ENSBTAG00000019581, ENSBTAG00000016074, ENSBTAG00000004899, ENSBTAG00000010422, ENSBTAG00000017613, ENSBTAG00000012844, ENSBTAG00000045748, ENSBTAG00000001393, ENSBTAG00000020348, ENSBTAG00000005633, ENSBTAG00000021675, ENSBTAG00000021433, ENSBTAG00000044097, ENSBTAG00000047003, ENSBTAG00000000507,…	401	2064	5215	1.24127	0.00153466
GOTERM_MF_DIRECT	GO:0008270~zinc ion binding	75	5.30035	1.21441e-05	ENSBTAG00000019707, ENSBTAG00000010210, ENSBTAG00000012599, ENSBTAG00000019946, ENSBTAG00000015904, ENSBTAG00000008173, ENSBTAG00000010217, ENSBTAG00000007643, ENSBTAG00000009469, ENSBTAG00000004015, ENSBTAG00000002271, ENSBTAG00000000297, ENSBTAG00000002431, ENSBTAG00000001068, ENSBTAG00000040585, ENSBTAG00000005825, ENSBTAG00000005946, ENSBTAG00000026403, ENSBTAG00000014171, ENSBTAG00000003801,…	1121	730	18313	1.67839	0.00157527
INTERPRO	IPR011009:Protein kinase-like domain	60	4.24028	5.32482e-06	ENSBTAG00000038107, ENSBTAG00000019989, ENSBTAG00000016915, ENSBTAG00000016838, ENSBTAG00000005145, ENSBTAG00000005865, ENSBTAG00000017162, ENSBTAG00000000815, ENSBTAG00000019145, ENSBTAG00000012550, ENSBTAG00000015119, ENSBTAG00000017976, ENSBTAG00000003051, ENSBTAG00000014825, ENSBTAG00000045748, ENSBTAG00000018747, ENSBTAG00000012647, ENSBTAG00000011639, ENSBTAG00000020148, ENSBTAG00000026234,…	1321	539	22088	1.8613	0.00158147
INTERPRO	IPR013083:Zinc finger, RING/FYVE/PHD-type	53	3.74558	6.37593e-06	ENSBTAG00000020815, ENSBTAG00000014017, ENSBTAG00000019946, ENSBTAG00000008173, ENSBTAG00000015824, ENSBTAG00000006158, ENSBTAG00000007643, ENSBTAG00000004015, ENSBTAG00000002431, ENSBTAG00000002315, ENSBTAG00000019581, ENSBTAG00000005946, ENSBTAG00000026403, ENSBTAG00000002836, ENSBTAG00000015860, ENSBTAG00000004184, ENSBTAG00000010422, ENSBTAG00000012844, ENSBTAG00000001470, ENSBTAG00000001393,…	1321	457	22088	1.93916	0.00162313
GOTERM_MF_DIRECT	GO:0003677~DNA binding	84	5.9364	1.8173e-05	ENSBTAG00000008571, ENSBTAG00000023929, ENSBTAG00000020815, ENSBTAG00000012599, ENSBTAG00000010774, ENSBTAG00000010533, ENSBTAG00000021869, ENSBTAG00000039916, ENSBTAG00000015308, ENSBTAG00000008810, ENSBTAG00000004015, ENSBTAG00000007767, ENSBTAG00000000099, ENSBTAG00000009985, ENSBTAG00000000372, ENSBTAG00000019220, ENSBTAG00000049158, ENSBTAG00000004139, ENSBTAG00000003801, ENSBTAG00000017123,…	1121	855	18313	1.60497	0.00206264
KEGG_PATHWAY	bta04520:Adherens junction	16	1.13074	1.43065e-05	ENSBTAG00000011851, ENSBTAG00000012599, ENSBTAG00000014825, ENSBTAG00000003051, ENSBTAG00000004279, ENSBTAG00000014619, ENSBTAG00000001002, ENSBTAG00000026403, ENSBTAG00000019044, ENSBTAG00000002411, ENSBTAG00000024715, ENSBTAG00000013060, ENSBTAG00000018942, ENSBTAG00000012341, ENSBTAG00000015398, ENSBTAG00000010693	548	70	9038	3.76976	0.00223747
KEGG_PATHWAY	bta04015:Rap1 signaling pathway	31	2.19081	1.7015e-05	ENSBTAG00000004194, ENSBTAG00000016915, ENSBTAG00000015805, ENSBTAG00000050904, ENSBTAG00000021601, ENSBTAG00000004279, ENSBTAG00000005665, ENSBTAG00000021761, ENSBTAG00000002699, ENSBTAG00000003667, ENSBTAG00000002411, ENSBTAG00000002714, ENSBTAG00000000815, ENSBTAG00000017636, ENSBTAG00000012789, ENSBTAG00000045748, ENSBTAG00000018705, ENSBTAG00000020984, ENSBTAG00000020148, ENSBTAG00000046797,…	548	217	9038	2.3561	0.00223747
UP_KW_MOLECULAR_FUNCTION	KW-0343~GTPase activation	14	0.989399	0.00028086	ENSBTAG00000039922, ENSBTAG00000012677, ENSBTAG00000013699, ENSBTAG00000004190, ENSBTAG00000027151, ENSBTAG00000020620, ENSBTAG00000023976, ENSBTAG00000009565, ENSBTAG00000030209, ENSBTAG00000021250, ENSBTAG00000005316, ENSBTAG00000004305, ENSBTAG00000003959, ENSBTAG00000012585	522	84	10301	3.28895	0.00228403
UP_KW_MOLECULAR_FUNCTION	KW-0344~Guanine-nucleotide releasing factor	13	0.918728	0.00030681	ENSBTAG00000015513, ENSBTAG00000003097, ENSBTAG00000005633, ENSBTAG00000009569, ENSBTAG00000006132, ENSBTAG00000031809, ENSBTAG00000006322, ENSBTAG00000003610, ENSBTAG00000000146, ENSBTAG00000006439, ENSBTAG00000017095, ENSBTAG00000017370, ENSBTAG00000010395	522	74	10301	3.46673	0.00228403
UP_KW_BIOLOGICAL_PROCESS	KW-0227~DNA damage	30	2.12014	9.35394e-05	ENSBTAG00000015602, ENSBTAG00000013620, ENSBTAG00000020999, ENSBTAG00000021645, ENSBTAG00000021786, ENSBTAG00000007844, ENSBTAG00000013905, ENSBTAG00000002073, ENSBTAG00000000372, ENSBTAG00000020012, ENSBTAG00000048843, ENSBTAG00000005825, ENSBTAG00000026842, ENSBTAG00000048761, ENSBTAG00000020193, ENSBTAG00000014076, ENSBTAG00000018795, ENSBTAG00000018653, ENSBTAG00000013138, ENSBTAG00000016869,…	428	206	6385	2.17256	0.00236187
GOTERM_MF_DIRECT	GO:0008013~beta-catenin binding	16	1.13074	2.44043e-05	ENSBTAG00000010696, ENSBTAG00000015904, ENSBTAG00000010976, ENSBTAG00000044105, ENSBTAG00000021910, ENSBTAG00000001002, ENSBTAG00000007476, ENSBTAG00000008839, ENSBTAG00000020491, ENSBTAG00000048057, ENSBTAG00000002422, ENSBTAG00000024715, ENSBTAG00000048062, ENSBTAG00000017222, ENSBTAG00000016462, ENSBTAG00000012341	1121	72	18313	3.63029	0.00246213
GOTERM_MF_DIRECT	GO:0031267~small GTPase binding	30	2.12014	3.3195e-05	ENSBTAG00000014611, ENSBTAG00000008198, ENSBTAG00000050904, ENSBTAG00000005961, ENSBTAG00000005984, ENSBTAG00000050709, ENSBTAG00000020233, ENSBTAG00000039172, ENSBTAG00000000897, ENSBTAG00000013060, ENSBTAG00000003827, ENSBTAG00000019488, ENSBTAG00000015860, ENSBTAG00000015982, ENSBTAG00000045748, ENSBTAG00000013219, ENSBTAG00000020964, ENSBTAG00000020984, ENSBTAG00000000460, ENSBTAG00000003276,…	1121	210	18313	2.33376	0.00301411
UP_KW_DOMAIN	KW-0040~ANK repeat	25	1.76678	0.000575857	ENSBTAG00000014602, ENSBTAG00000007071, ENSBTAG00000003171, ENSBTAG00000010976, ENSBTAG00000014609, ENSBTAG00000022801, ENSBTAG00000003455, ENSBTAG00000001533, ENSBTAG00000004912, ENSBTAG00000004249, ENSBTAG00000006506, ENSBTAG00000002746, ENSBTAG00000001514, ENSBTAG00000003559, ENSBTAG00000021091, ENSBTAG00000050189, ENSBTAG00000019674, ENSBTAG00000018237, ENSBTAG00000031696, ENSBTAG00000010065,…	759	204	13324	2.15131	0.004031
KEGG_PATHWAY	bta04140:Autophagy - animal	23	1.62544	5.53235e-05	ENSBTAG00000011860, ENSBTAG00000004282, ENSBTAG00000015325, ENSBTAG00000017636, ENSBTAG00000045748, ENSBTAG00000018747, ENSBTAG00000017804, ENSBTAG00000031171, ENSBTAG00000006654, ENSBTAG00000007797, ENSBTAG00000011639, ENSBTAG00000011905, ENSBTAG00000046797, ENSBTAG00000009368, ENSBTAG00000020212, ENSBTAG00000001497, ENSBTAG00000008016, ENSBTAG00000007399, ENSBTAG00000030977, ENSBTAG00000011041,…	548	145	9038	2.61608	0.00479938
KEGG_PATHWAY	bta04150:mTOR signaling pathway	24	1.69611	7.29944e-05	ENSBTAG00000007591, ENSBTAG00000015325, ENSBTAG00000013513, ENSBTAG00000010696, ENSBTAG00000017636, ENSBTAG00000040128, ENSBTAG00000045748, ENSBTAG00000018747, ENSBTAG00000004279, ENSBTAG00000011639, ENSBTAG00000003103, ENSBTAG00000009522, ENSBTAG00000046797, ENSBTAG00000009368, ENSBTAG00000021761, ENSBTAG00000018084, ENSBTAG00000048057, ENSBTAG00000019298, ENSBTAG00000030977, ENSBTAG00000012060,…	548	158	9038	2.50522	0.00479938
GOTERM_MF_DIRECT	GO:0051015~actin filament binding	28	1.9788	6.3884e-05	ENSBTAG00000020938, ENSBTAG00000015527, ENSBTAG00000004475, ENSBTAG00000025450, ENSBTAG00000003763, ENSBTAG00000006253, ENSBTAG00000003667, ENSBTAG00000004732, ENSBTAG00000004899, ENSBTAG00000000897, ENSBTAG00000013060, ENSBTAG00000000937, ENSBTAG00000014295, ENSBTAG00000007090, ENSBTAG00000018237, ENSBTAG00000018399, ENSBTAG00000017976, ENSBTAG00000021538, ENSBTAG00000020126, ENSBTAG00000008921,…	1121	196	18313	2.33376	0.00527333
UP_KW_MOLECULAR_FUNCTION	KW-0112~Calmodulin-binding	12	0.848057	0.000807405	ENSBTAG00000015327, ENSBTAG00000021151, ENSBTAG00000014567, ENSBTAG00000015527, ENSBTAG00000011207, ENSBTAG00000007732, ENSBTAG00000018025, ENSBTAG00000020764, ENSBTAG00000007090, ENSBTAG00000020126, ENSBTAG00000013861, ENSBTAG00000006894	522	71	10301	3.33528	0.00540961
UP_KW_MOLECULAR_FUNCTION	KW-0829~Tyrosine-protein kinase	10	0.706714	0.000916849	ENSBTAG00000002699, ENSBTAG00000011851, ENSBTAG00000044111, ENSBTAG00000016915, ENSBTAG00000012647, ENSBTAG00000000815, ENSBTAG00000020148, ENSBTAG00000001771, ENSBTAG00000047600, ENSBTAG00000021364	522	51	10301	3.86936	0.00558445
GOTERM_CC_DIRECT	GO:0030496~midbody	22	1.55477	0.000123394	ENSBTAG00000014326, ENSBTAG00000016747, ENSBTAG00000031171, ENSBTAG00000021219, ENSBTAG00000004279, ENSBTAG00000010935, ENSBTAG00000027444, ENSBTAG00000011916, ENSBTAG00000012939, ENSBTAG00000008321, ENSBTAG00000020055, ENSBTAG00000021694, ENSBTAG00000001352, ENSBTAG00000021151, ENSBTAG00000002411, ENSBTAG00000004227, ENSBTAG00000024449, ENSBTAG00000002714, ENSBTAG00000005129, ENSBTAG00000013060,…	1272	139	20602	2.56348	0.00699979
UP_KW_CELLULAR_COMPONENT	KW-0965~Cell junction	22	1.55477	0.000699902	ENSBTAG00000014501, ENSBTAG00000011767, ENSBTAG00000050904, ENSBTAG00000021601, ENSBTAG00000004036, ENSBTAG00000040001, ENSBTAG00000020148, ENSBTAG00000021204, ENSBTAG00000027444, ENSBTAG00000000561, ENSBTAG00000020465, ENSBTAG00000021364, ENSBTAG00000008939, ENSBTAG00000048246, ENSBTAG00000003568, ENSBTAG00000004705, ENSBTAG00000001279, ENSBTAG00000002411, ENSBTAG00000017222, ENSBTAG00000017354,…	786	176	14236	2.26399	0.007174
GOTERM_MF_DIRECT	GO:0008017~microtubule binding	31	2.19081	9.91783e-05	ENSBTAG00000004051, ENSBTAG00000011587, ENSBTAG00000010774, ENSBTAG00000010935, ENSBTAG00000007844, ENSBTAG00000020055, ENSBTAG00000008654, ENSBTAG00000025477, ENSBTAG00000024449, ENSBTAG00000014076, ENSBTAG00000000838, ENSBTAG00000001902, ENSBTAG00000019746, ENSBTAG00000005708, ENSBTAG00000012921, ENSBTAG00000018527, ENSBTAG00000021874, ENSBTAG00000001094, ENSBTAG00000007634, ENSBTAG00000021694,…	1121	234	18313	2.16421	0.00742471
GOTERM_MF_DIRECT	GO:0004842~ubiquitin-protein transferase activity	23	1.62544	0.000106301	ENSBTAG00000011651, ENSBTAG00000004161, ENSBTAG00000009055, ENSBTAG00000004184, ENSBTAG00000012844, ENSBTAG00000015824, ENSBTAG00000020999, ENSBTAG00000006158, ENSBTAG00000017919, ENSBTAG00000005412, ENSBTAG00000008762, ENSBTAG00000021675, ENSBTAG00000008321, ENSBTAG00000048843, ENSBTAG00000001533, ENSBTAG00000003798, ENSBTAG00000048761, ENSBTAG00000006708, ENSBTAG00000002224, ENSBTAG00000018854,…	1121	149	18313	2.52171	0.00742471
UP_KW_CELLULAR_COMPONENT	KW-0158~Chromosome	33	2.33216	0.000920502	ENSBTAG00000010210, ENSBTAG00000010774, ENSBTAG00000014677, ENSBTAG00000020999, ENSBTAG00000044006, ENSBTAG00000001185, ENSBTAG00000021786, ENSBTAG00000013905, ENSBTAG00000004654, ENSBTAG00000000297, ENSBTAG00000005825, ENSBTAG00000026842, ENSBTAG00000024204, ENSBTAG00000017021, ENSBTAG00000031711, ENSBTAG00000018656, ENSBTAG00000015763, ENSBTAG00000032372, ENSBTAG00000014326, ENSBTAG00000005150,…	786	322	14236	1.85619	0.00754811
GOTERM_MF_DIRECT	GO:0004672~protein kinase activity	26	1.83746	0.000146752	ENSBTAG00000019989, ENSBTAG00000012216, ENSBTAG00000016838, ENSBTAG00000016836, ENSBTAG00000006378, ENSBTAG00000002175, ENSBTAG00000002431, ENSBTAG00000005145, ENSBTAG00000021761, ENSBTAG00000002699, ENSBTAG00000000357, ENSBTAG00000017162, ENSBTAG00000017860, ENSBTAG00000019145, ENSBTAG00000012550, ENSBTAG00000007591, ENSBTAG00000014567, ENSBTAG00000045748, ENSBTAG00000018747, ENSBTAG00000026234,…	1121	184	18313	2.30839	0.00951791
GOTERM_CC_DIRECT	GO:0034451~centriolar satellite	17	1.20141	0.000191196	ENSBTAG00000011178, ENSBTAG00000015778, ENSBTAG00000019989, ENSBTAG00000007634, ENSBTAG00000020148, ENSBTAG00000006463, ENSBTAG00000049108, ENSBTAG00000003569, ENSBTAG00000018060, ENSBTAG00000007614, ENSBTAG00000005129, ENSBTAG00000026915, ENSBTAG00000009726, ENSBTAG00000018864, ENSBTAG00000018942, ENSBTAG00000019746, ENSBTAG00000019895	1272	94	20602	2.92916	0.00973745
GOTERM_CC_DIRECT	GO:0005938~cell cortex	18	1.27208	0.000202864	ENSBTAG00000015327, ENSBTAG00000010542, ENSBTAG00000018108, ENSBTAG00000012789, ENSBTAG00000015527, ENSBTAG00000021469, ENSBTAG00000021601, ENSBTAG00000004279, ENSBTAG00000015905, ENSBTAG00000020126, ENSBTAG00000006771, ENSBTAG00000004383, ENSBTAG00000021151, ENSBTAG00000045980, ENSBTAG00000000347, ENSBTAG00000000369, ENSBTAG00000019028, ENSBTAG00000017354	1272	104	20602	2.80325	0.00973745
GOTERM_CC_DIRECT	GO:0032991~macromolecular complex	38	2.68551	0.000240588	ENSBTAG00000015007, ENSBTAG00000019989, ENSBTAG00000026085, ENSBTAG00000004190, ENSBTAG00000011767, ENSBTAG00000031171, ENSBTAG00000006654, ENSBTAG00000020312, ENSBTAG00000005665, ENSBTAG00000021204, ENSBTAG00000002058, ENSBTAG00000003960, ENSBTAG00000000379, ENSBTAG00000005865, ENSBTAG00000034925, ENSBTAG00000018074, ENSBTAG00000018854, ENSBTAG00000012497, ENSBTAG00000014079, ENSBTAG00000011234,…	1272	325	20602	1.89375	0.01033
GOTERM_CC_DIRECT	GO:0015629~actin cytoskeleton	24	1.69611	0.000248318	ENSBTAG00000043949, ENSBTAG00000017976, ENSBTAG00000003051, ENSBTAG00000016915, ENSBTAG00000020407, ENSBTAG00000015805, ENSBTAG00000015527, ENSBTAG00000021538, ENSBTAG00000014609, ENSBTAG00000005665, ENSBTAG00000015905, ENSBTAG00000008921, ENSBTAG00000027444, ENSBTAG00000003763, ENSBTAG00000002199, ENSBTAG00000005145, ENSBTAG00000019044, ENSBTAG00000018053, ENSBTAG00000004899, ENSBTAG00000015434,…	1272	167	20602	2.32765	0.01033
GOTERM_MF_DIRECT	GO:0005516~calmodulin binding	21	1.4841	0.000185367	ENSBTAG00000015327, ENSBTAG00000038107, ENSBTAG00000017636, ENSBTAG00000014567, ENSBTAG00000015527, ENSBTAG00000021538, ENSBTAG00000011207, ENSBTAG00000007732, ENSBTAG00000020764, ENSBTAG00000020126, ENSBTAG00000006894, ENSBTAG00000025522, ENSBTAG00000021151, ENSBTAG00000000897, ENSBTAG00000000105, ENSBTAG00000013060, ENSBTAG00000018025, ENSBTAG00000007090, ENSBTAG00000018249, ENSBTAG00000013861,…	1121	134	18313	2.56017	0.0105377
GOTERM_MF_DIRECT	GO:0005096~GTPase activator activity	27	1.90813	0.00019113	ENSBTAG00000012677, ENSBTAG00000015805, ENSBTAG00000004190, ENSBTAG00000027151, ENSBTAG00000015905, ENSBTAG00000003762, ENSBTAG00000009565, ENSBTAG00000030209, ENSBTAG00000039172, ENSBTAG00000000897, ENSBTAG00000013060, ENSBTAG00000019488, ENSBTAG00000034366, ENSBTAG00000039922, ENSBTAG00000013699, ENSBTAG00000020620, ENSBTAG00000023976, ENSBTAG00000021250, ENSBTAG00000004227, ENSBTAG00000005316,…	1121	198	18313	2.22768	0.0105377
GOTERM_MF_DIRECT	GO:0003785~actin monomer binding	9	0.636042	0.000197291	ENSBTAG00000020938, ENSBTAG00000050435, ENSBTAG00000020407, ENSBTAG00000011150, ENSBTAG00000005501, ENSBTAG00000002630, ENSBTAG00000038488, ENSBTAG00000012342	1121	28	18313	5.25096	0.0105377
GOTERM_CC_DIRECT	GO:0030897~HOPS complex	6	0.424028	0.000299322	ENSBTAG00000005209, ENSBTAG00000016250, ENSBTAG00000007634, ENSBTAG00000001320, ENSBTAG00000008016, ENSBTAG00000008654	1272	11	20602	8.83448	0.0116736
GOTERM_CC_DIRECT	GO:0030054~cell junction	19	1.34276	0.000324369	ENSBTAG00000003051, ENSBTAG00000012216, ENSBTAG00000021339, ENSBTAG00000020999, ENSBTAG00000005960, ENSBTAG00000050904, ENSBTAG00000005136, ENSBTAG00000027444, ENSBTAG00000006551, ENSBTAG00000007586, ENSBTAG00000048246, ENSBTAG00000001654, ENSBTAG00000002411, ENSBTAG00000017222, ENSBTAG00000000838, ENSBTAG00000019746, ENSBTAG00000010085, ENSBTAG00000013773, ENSBTAG00000015036	1272	118	20602	2.60792	0.0119063
KEGG_PATHWAY	bta04144:Endocytosis	31	2.19081	0.00024017	ENSBTAG00000013589, ENSBTAG00000012599, ENSBTAG00000013528, ENSBTAG00000020635, ENSBTAG00000039916, ENSBTAG00000031171, ENSBTAG00000021601, ENSBTAG00000004279, ENSBTAG00000003727, ENSBTAG00000002614, ENSBTAG00000018053, ENSBTAG00000000238, ENSBTAG00000014295, ENSBTAG00000038126, ENSBTAG00000011540, ENSBTAG00000039922, ENSBTAG00000009990, ENSBTAG00000010422, ENSBTAG00000007118, ENSBTAG00000005412,…	548	250	9038	2.04509	0.0119245
KEGG_PATHWAY	bta04371:Apelin signaling pathway	21	1.4841	0.000302992	ENSBTAG00000015325, ENSBTAG00000017636, ENSBTAG00000014567, ENSBTAG00000012599, ENSBTAG00000045748, ENSBTAG00000018747, ENSBTAG00000039916, ENSBTAG00000018705, ENSBTAG00000011905, ENSBTAG00000046797, ENSBTAG00000001497, ENSBTAG00000003762, ENSBTAG00000006495, ENSBTAG00000006894, ENSBTAG00000025644, ENSBTAG00000002714, ENSBTAG00000000215, ENSBTAG00000046174, ENSBTAG00000013861, ENSBTAG00000054533,…	548	141	9038	2.45636	0.0119245
KEGG_PATHWAY	bta05225:Hepatocellular carcinoma	24	1.69611	0.000317382	ENSBTAG00000015325, ENSBTAG00000014786, ENSBTAG00000010696, ENSBTAG00000017636, ENSBTAG00000007494, ENSBTAG00000040128, ENSBTAG00000012599, ENSBTAG00000045748, ENSBTAG00000039916, ENSBTAG00000015308, ENSBTAG00000020999, ENSBTAG00000019838, ENSBTAG00000020632, ENSBTAG00000021575, ENSBTAG00000046797, ENSBTAG00000001002, ENSBTAG00000006640, ENSBTAG00000021761, ENSBTAG00000001842, ENSBTAG00000019220,…	548	174	9038	2.27486	0.0119245
UP_KW_MOLECULAR_FUNCTION	KW-0217~Developmental protein	29	2.04947	0.00237165	ENSBTAG00000010696, ENSBTAG00000040128, ENSBTAG00000012976, ENSBTAG00000010875, ENSBTAG00000015904, ENSBTAG00000013406, ENSBTAG00000010977, ENSBTAG00000021245, ENSBTAG00000003801, ENSBTAG00000030567, ENSBTAG00000007909, ENSBTAG00000034069, ENSBTAG00000017642, ENSBTAG00000011851, ENSBTAG00000017636, ENSBTAG00000007593, ENSBTAG00000015717, ENSBTAG00000014900, ENSBTAG00000007578, ENSBTAG00000005994,…	522	313	10301	1.82836	0.0122231
UP_KW_MOLECULAR_FUNCTION	KW-9996~Developmental protein	29	2.04947	0.00237165	ENSBTAG00000010696, ENSBTAG00000040128, ENSBTAG00000012976, ENSBTAG00000010875, ENSBTAG00000015904, ENSBTAG00000013406, ENSBTAG00000010977, ENSBTAG00000021245, ENSBTAG00000003801, ENSBTAG00000030567, ENSBTAG00000007909, ENSBTAG00000034069, ENSBTAG00000017642, ENSBTAG00000011851, ENSBTAG00000017636, ENSBTAG00000007593, ENSBTAG00000015717, ENSBTAG00000014900, ENSBTAG00000007578, ENSBTAG00000005994,…	522	313	10301	1.82836	0.0122231
KEGG_PATHWAY	bta04218:Cellular senescence	23	1.62544	0.000376749	ENSBTAG00000011234, ENSBTAG00000038107, ENSBTAG00000015325, ENSBTAG00000017636, ENSBTAG00000012599, ENSBTAG00000010422, ENSBTAG00000045748, ENSBTAG00000039916, ENSBTAG00000012826, ENSBTAG00000044105, ENSBTAG00000004368, ENSBTAG00000011905, ENSBTAG00000003994, ENSBTAG00000046797, ENSBTAG00000001497, ENSBTAG00000006640, ENSBTAG00000007476, ENSBTAG00000018270, ENSBTAG00000025644, ENSBTAG00000046286,…	548	165	9038	2.29898	0.0123856
GOTERM_BP_DIRECT	GO:0007049~cell cycle	31	2.19081	3.85153e-05	ENSBTAG00000010210, ENSBTAG00000020815, ENSBTAG00000021869, ENSBTAG00000021601, ENSBTAG00000008436, ENSBTAG00000013905, ENSBTAG00000019070, ENSBTAG00000000372, ENSBTAG00000020012, ENSBTAG00000017021, ENSBTAG00000002714, ENSBTAG00000002999, ENSBTAG00000002756, ENSBTAG00000009749, ENSBTAG00000014230, ENSBTAG00000015460, ENSBTAG00000034366, ENSBTAG00000015778, ENSBTAG00000000162, ENSBTAG00000020620,…	1215	188	16666	2.26182	0.0127178
GOTERM_CC_DIRECT	GO:0005911~cell-cell junction	20	1.41343	0.000391775	ENSBTAG00000020938, ENSBTAG00000017636, ENSBTAG00000040128, ENSBTAG00000018427, ENSBTAG00000012789, ENSBTAG00000019290, ENSBTAG00000020148, ENSBTAG00000003276, ENSBTAG00000008939, ENSBTAG00000019251, ENSBTAG00000002699, ENSBTAG00000003727, ENSBTAG00000002813, ENSBTAG00000024715, ENSBTAG00000019611, ENSBTAG00000007090, ENSBTAG00000011580, ENSBTAG00000010350, ENSBTAG00000010581, ENSBTAG00000013773	1272	130	20602	2.49178	0.0135815
UP_KW_PTM	KW-0488~Methylation	36	2.54417	0.00346217	ENSBTAG00000021949, ENSBTAG00000010136, ENSBTAG00000018417, ENSBTAG00000050904, ENSBTAG00000021469, ENSBTAG00000044105, ENSBTAG00000020634, ENSBTAG00000004279, ENSBTAG00000021963, ENSBTAG00000021364, ENSBTAG00000009488, ENSBTAG00000026403, ENSBTAG00000027612, ENSBTAG00000002736, ENSBTAG00000002417, ENSBTAG00000007306, ENSBTAG00000008518, ENSBTAG00000039992, ENSBTAG00000007090, ENSBTAG00000017942,…	447	403	8259	1.65051	0.0155798
KEGG_PATHWAY	bta04110:Cell cycle	19	1.34276	0.000548594	ENSBTAG00000017976, ENSBTAG00000012599, ENSBTAG00000010422, ENSBTAG00000039916, ENSBTAG00000008436, ENSBTAG00000000162, ENSBTAG00000005456, ENSBTAG00000013905, ENSBTAG00000006640, ENSBTAG00000040058, ENSBTAG00000026403, ENSBTAG00000046286, ENSBTAG00000048057, ENSBTAG00000017021, ENSBTAG00000015291, ENSBTAG00000014461, ENSBTAG00000012184, ENSBTAG00000013562, ENSBTAG00000016675	548	126	9038	2.48699	0.0160311
GOTERM_MF_DIRECT	GO:0003714~transcription corepressor activity	22	1.55477	0.000320082	ENSBTAG00000015976, ENSBTAG00000013114, ENSBTAG00000017339, ENSBTAG00000021910, ENSBTAG00000020125, ENSBTAG00000047606, ENSBTAG00000022689, ENSBTAG00000021575, ENSBTAG00000003532, ENSBTAG00000009985, ENSBTAG00000023279, ENSBTAG00000026403, ENSBTAG00000019220, ENSBTAG00000025329, ENSBTAG00000003901, ENSBTAG00000013271, ENSBTAG00000017860, ENSBTAG00000016397, ENSBTAG00000018036, ENSBTAG00000026819,…	1121	150	18313	2.39599	0.0161464
KEGG_PATHWAY	bta05220:Chronic myeloid leukemia	14	0.989399	0.000649107	ENSBTAG00000007591, ENSBTAG00000017636, ENSBTAG00000017976, ENSBTAG00000012599, ENSBTAG00000010422, ENSBTAG00000045748, ENSBTAG00000020999, ENSBTAG00000019838, ENSBTAG00000005665, ENSBTAG00000046797, ENSBTAG00000006640, ENSBTAG00000021761, ENSBTAG00000002922, ENSBTAG00000033983	548	77	9038	2.99867	0.0170715
GOTERM_MF_DIRECT	GO:0042803~protein homodimerization activity	57	4.02827	0.000368497	ENSBTAG00000014217, ENSBTAG00000033174, ENSBTAG00000012599, ENSBTAG00000018417, ENSBTAG00000025071, ENSBTAG00000020616, ENSBTAG00000017804, ENSBTAG00000010217, ENSBTAG00000007767, ENSBTAG00000002271, ENSBTAG00000040585, ENSBTAG00000005429, ENSBTAG00000013081, ENSBTAG00000023283, ENSBTAG00000014495, ENSBTAG00000018854, ENSBTAG00000016791, ENSBTAG00000019746, ENSBTAG00000010388, ENSBTAG00000012647,…	1121	574	18313	1.62225	0.0176103
KEGG_PATHWAY	bta04068:FoxO signaling pathway	19	1.34276	0.000877594	ENSBTAG00000011234, ENSBTAG00000007591, ENSBTAG00000017636, ENSBTAG00000012599, ENSBTAG00000010422, ENSBTAG00000014825, ENSBTAG00000045748, ENSBTAG00000018747, ENSBTAG00000017804, ENSBTAG00000044105, ENSBTAG00000011639, ENSBTAG00000021523, ENSBTAG00000006523, ENSBTAG00000046797, ENSBTAG00000021761, ENSBTAG00000026403, ENSBTAG00000046286, ENSBTAG00000013562, ENSBTAG00000033983	548	131	9038	2.39207	0.0178541
KEGG_PATHWAY	bta04072:Phospholipase D signaling pathway	21	1.4841	0.000883854	ENSBTAG00000015325, ENSBTAG00000011851, ENSBTAG00000017636, ENSBTAG00000004194, ENSBTAG00000045748, ENSBTAG00000020616, ENSBTAG00000018705, ENSBTAG00000019838, ENSBTAG00000004279, ENSBTAG00000020984, ENSBTAG00000011905, ENSBTAG00000046797, ENSBTAG00000001497, ENSBTAG00000002699, ENSBTAG00000045980, ENSBTAG00000047223, ENSBTAG00000002813, ENSBTAG00000002922, ENSBTAG00000046174, ENSBTAG00000033983,…	548	153	9038	2.2637	0.0178541
KEGG_PATHWAY	bta04919:Thyroid hormone signaling pathway	18	1.27208	0.000939175	ENSBTAG00000015325, ENSBTAG00000017636, ENSBTAG00000015007, ENSBTAG00000010422, ENSBTAG00000045748, ENSBTAG00000010745, ENSBTAG00000044105, ENSBTAG00000000382, ENSBTAG00000020312, ENSBTAG00000046797, ENSBTAG00000009985, ENSBTAG00000001398, ENSBTAG00000026403, ENSBTAG00000002126, ENSBTAG00000048057, ENSBTAG00000013271, ENSBTAG00000007909, ENSBTAG00000033983	548	121	9038	2.45346	0.0178541
KEGG_PATHWAY	bta04211:Longevity regulating pathway	15	1.06007	0.000950406	ENSBTAG00000011234, ENSBTAG00000015325, ENSBTAG00000017636, ENSBTAG00000018747, ENSBTAG00000018705, ENSBTAG00000044105, ENSBTAG00000002295, ENSBTAG00000011639, ENSBTAG00000006523, ENSBTAG00000003103, ENSBTAG00000009522, ENSBTAG00000046797, ENSBTAG00000003015, ENSBTAG00000004034, ENSBTAG00000001333	548	90	9038	2.74878	0.0178541
KEGG_PATHWAY	bta04550:Signaling pathways regulating pluripotency of stem cells	20	1.41343	0.0010524	ENSBTAG00000010696, ENSBTAG00000017636, ENSBTAG00000040128, ENSBTAG00000012599, ENSBTAG00000014017, ENSBTAG00000045748, ENSBTAG00000010423, ENSBTAG00000039916, ENSBTAG00000004015, ENSBTAG00000021413, ENSBTAG00000021523, ENSBTAG00000046797, ENSBTAG00000001002, ENSBTAG00000026972, ENSBTAG00000048057, ENSBTAG00000030425, ENSBTAG00000001439, ENSBTAG00000001668, ENSBTAG00000015840, ENSBTAG00000033983	548	144	9038	2.29065	0.0184521
GOTERM_MF_DIRECT	GO:0003876~AMP deaminase activity	5	0.353357	0.00041949	ENSBTAG00000015821, ENSBTAG00000051340	1121	7	18313	11.6688	0.0188194
GOTERM_MF_DIRECT	GO:0017124~SH3 domain binding	14	0.989399	0.000435251	ENSBTAG00000017976, ENSBTAG00000005136, ENSBTAG00000005665, ENSBTAG00000003610, ENSBTAG00000003639, ENSBTAG00000003836, ENSBTAG00000002614, ENSBTAG00000002746, ENSBTAG00000015066, ENSBTAG00000012184, ENSBTAG00000055014, ENSBTAG00000012299, ENSBTAG00000012497, ENSBTAG00000013057	1121	73	18313	3.13299	0.0188194
GOTERM_MF_DIRECT	GO:0019003~GDP binding	13	0.918728	0.000509596	ENSBTAG00000014700, ENSBTAG00000014523, ENSBTAG00000011905, ENSBTAG00000046797, ENSBTAG00000046533, ENSBTAG00000001497, ENSBTAG00000045980, ENSBTAG00000002714, ENSBTAG00000018053, ENSBTAG00000000985, ENSBTAG00000000105, ENSBTAG00000003218, ENSBTAG00000053598	1121	65	18313	3.26726	0.0207154
GOTERM_MF_DIRECT	GO:0061630~ubiquitin protein ligase activity	33	2.33216	0.00052473	ENSBTAG00000015767, ENSBTAG00000020815, ENSBTAG00000008173, ENSBTAG00000006158, ENSBTAG00000007643, ENSBTAG00000002431, ENSBTAG00000020630, ENSBTAG00000020399, ENSBTAG00000002315, ENSBTAG00000048761, ENSBTAG00000004161, ENSBTAG00000009055, ENSBTAG00000010422, ENSBTAG00000012844, ENSBTAG00000000260, ENSBTAG00000001470, ENSBTAG00000007118, ENSBTAG00000005412, ENSBTAG00000008321, ENSBTAG00000048999,…	1121	281	18313	1.9185	0.0207154
GOTERM_CC_DIRECT	GO:0005874~microtubule	28	1.9788	0.000670399	ENSBTAG00000010774, ENSBTAG00000014479, ENSBTAG00000002076, ENSBTAG00000010935, ENSBTAG00000008654, ENSBTAG00000025477, ENSBTAG00000002512, ENSBTAG00000013060, ENSBTAG00000039992, ENSBTAG00000030567, ENSBTAG00000030347, ENSBTAG00000019746, ENSBTAG00000005708, ENSBTAG00000003908, ENSBTAG00000014689, ENSBTAG00000014700, ENSBTAG00000001290, ENSBTAG00000007578, ENSBTAG00000013837, ENSBTAG00000047606,…	1272	224	20602	2.02457	0.0220173
UP_KW_DOMAIN	KW-0433~Leucine-rich repeat	25	1.76678	0.00394981	ENSBTAG00000045832, ENSBTAG00000020214, ENSBTAG00000009488, ENSBTAG00000016070, ENSBTAG00000007709, ENSBTAG00000001686, ENSBTAG00000048264, ENSBTAG00000022150, ENSBTAG00000014192, ENSBTAG00000013562, ENSBTAG00000038600, ENSBTAG00000012844, ENSBTAG00000013735, ENSBTAG00000011417, ENSBTAG00000021214, ENSBTAG00000010704, ENSBTAG00000002289, ENSBTAG00000027446, ENSBTAG00000002227, ENSBTAG00000032839,…	759	235	13324	1.86752	0.022119
KEGG_PATHWAY	bta04012:ErbB signaling pathway	14	0.989399	0.00149998	ENSBTAG00000015325, ENSBTAG00000017636, ENSBTAG00000017976, ENSBTAG00000045748, ENSBTAG00000018427, ENSBTAG00000012647, ENSBTAG00000019838, ENSBTAG00000005665, ENSBTAG00000046797, ENSBTAG00000021761, ENSBTAG00000048057, ENSBTAG00000002813, ENSBTAG00000033983, ENSBTAG00000013057	548	84	9038	2.74878	0.024207
KEGG_PATHWAY	bta05224:Breast cancer	20	1.41343	0.00171677	ENSBTAG00000015325, ENSBTAG00000010696, ENSBTAG00000017636, ENSBTAG00000015007, ENSBTAG00000040128, ENSBTAG00000045748, ENSBTAG00000015717, ENSBTAG00000020999, ENSBTAG00000019838, ENSBTAG00000046797, ENSBTAG00000001002, ENSBTAG00000006640, ENSBTAG00000021761, ENSBTAG00000002699, ENSBTAG00000048057, ENSBTAG00000000569, ENSBTAG00000001668, ENSBTAG00000007909, ENSBTAG00000000919, ENSBTAG00000033983	548	150	9038	2.19903	0.024207
KEGG_PATHWAY	bta04120:Ubiquitin mediated proteolysis	20	1.41343	0.00171677	ENSBTAG00000038866, ENSBTAG00000004161, ENSBTAG00000010422, ENSBTAG00000055252, ENSBTAG00000020999, ENSBTAG00000005564, ENSBTAG00000000162, ENSBTAG00000007118, ENSBTAG00000005412, ENSBTAG00000048843, ENSBTAG00000007476, ENSBTAG00000048761, ENSBTAG00000007515, ENSBTAG00000014461, ENSBTAG00000019853, ENSBTAG00000054178, ENSBTAG00000013562, ENSBTAG00000014433, ENSBTAG00000016675, ENSBTAG00000013057	548	150	9038	2.19903	0.024207
KEGG_PATHWAY	bta05200:Pathways in cancer	51	3.60424	0.00174879	ENSBTAG00000010696, ENSBTAG00000012599, ENSBTAG00000039916, ENSBTAG00000008172, ENSBTAG00000044105, ENSBTAG00000010935, ENSBTAG00000005665, ENSBTAG00000003762, ENSBTAG00000021661, ENSBTAG00000026403, ENSBTAG00000002714, ENSBTAG00000000215, ENSBTAG00000001668, ENSBTAG00000013562, ENSBTAG00000017339, ENSBTAG00000017976, ENSBTAG00000010422, ENSBTAG00000045748, ENSBTAG00000015717, ENSBTAG00000018705,…	548	543	9038	1.54904	0.024207
KEGG_PATHWAY	bta05212:Pancreatic cancer	13	0.918728	0.00189031	ENSBTAG00000007591, ENSBTAG00000015325, ENSBTAG00000017636, ENSBTAG00000004194, ENSBTAG00000012599, ENSBTAG00000045748, ENSBTAG00000039916, ENSBTAG00000020999, ENSBTAG00000021523, ENSBTAG00000006640, ENSBTAG00000021761, ENSBTAG00000021250, ENSBTAG00000033983	548	76	9038	2.82112	0.0248576
INTERPRO	IPR001680:WD40 repeat	33	2.33216	0.000122957	ENSBTAG00000013920, ENSBTAG00000011785, ENSBTAG00000017905, ENSBTAG00000020999, ENSBTAG00000033095, ENSBTAG00000010935, ENSBTAG00000004654, ENSBTAG00000007007, ENSBTAG00000006132, ENSBTAG00000003762, ENSBTAG00000020212, ENSBTAG00000006495, ENSBTAG00000021661, ENSBTAG00000005209, ENSBTAG00000006639, ENSBTAG00000000215, ENSBTAG00000015142, ENSBTAG00000016791, ENSBTAG00000004282, ENSBTAG00000006186,…	1321	265	22088	2.0822	0.0273887
UP_KW_CELLULAR_COMPONENT	KW-0796~Tight junction	9	0.636042	0.00437208	ENSBTAG00000003568, ENSBTAG00000004705, ENSBTAG00000001279, ENSBTAG00000011767, ENSBTAG00000021601, ENSBTAG00000017354, ENSBTAG00000040001, ENSBTAG00000000561, ENSBTAG00000017279	786	48	14236	3.39599	0.0298759
GOTERM_CC_DIRECT	GO:0005925~focal adhesion	21	1.4841	0.00100749	ENSBTAG00000014401, ENSBTAG00000018108, ENSBTAG00000014501, ENSBTAG00000010456, ENSBTAG00000027151, ENSBTAG00000001393, ENSBTAG00000020148, ENSBTAG00000021204, ENSBTAG00000020465, ENSBTAG00000027446, ENSBTAG00000005145, ENSBTAG00000004672, ENSBTAG00000003667, ENSBTAG00000000357, ENSBTAG00000003727, ENSBTAG00000013060, ENSBTAG00000000815, ENSBTAG00000003959, ENSBTAG00000011580, ENSBTAG00000003908,…	1272	151	20602	2.2525	0.0313053
GOTERM_CC_DIRECT	GO:0032154~cleavage furrow	10	0.706714	0.00105354	ENSBTAG00000021151, ENSBTAG00000045980, ENSBTAG00000014567, ENSBTAG00000000238, ENSBTAG00000017271, ENSBTAG00000004279, ENSBTAG00000027444, ENSBTAG00000053598, ENSBTAG00000004672, ENSBTAG00000012342	1272	43	20602	3.76664	0.0313053
GOTERM_MF_DIRECT	GO:0005547~phosphatidylinositol-3,4,5-trisphosphate binding	9	0.636042	0.000830744	ENSBTAG00000039922, ENSBTAG00000017636, ENSBTAG00000014501, ENSBTAG00000000897, ENSBTAG00000019062, ENSBTAG00000013060, ENSBTAG00000019250, ENSBTAG00000011041, ENSBTAG00000020126	1121	34	18313	4.32432	0.0314298
KEGG_PATHWAY	bta04062:Chemokine signaling pathway	23	1.62544	0.00265649	ENSBTAG00000011234, ENSBTAG00000007591, ENSBTAG00000017636, ENSBTAG00000018108, ENSBTAG00000045748, ENSBTAG00000018705, ENSBTAG00000019838, ENSBTAG00000050904, ENSBTAG00000004279, ENSBTAG00000005665, ENSBTAG00000021523, ENSBTAG00000015609, ENSBTAG00000046797, ENSBTAG00000003762, ENSBTAG00000006495, ENSBTAG00000021761, ENSBTAG00000050852, ENSBTAG00000048057, ENSBTAG00000002714, ENSBTAG00000000215,…	548	191	9038	1.98603	0.0332694
KEGG_PATHWAY	bta05205:Proteoglycans in cancer	24	1.69611	0.00283126	ENSBTAG00000033174, ENSBTAG00000015325, ENSBTAG00000017636, ENSBTAG00000040128, ENSBTAG00000010422, ENSBTAG00000018108, ENSBTAG00000045748, ENSBTAG00000039916, ENSBTAG00000012647, ENSBTAG00000014609, ENSBTAG00000004279, ENSBTAG00000021523, ENSBTAG00000011905, ENSBTAG00000046797, ENSBTAG00000006253, ENSBTAG00000001497, ENSBTAG00000004672, ENSBTAG00000021761, ENSBTAG00000002006, ENSBTAG00000002813,…	548	204	9038	1.94032	0.0336937
KEGG_PATHWAY	bta01521:EGFR tyrosine kinase inhibitor resistance	13	0.918728	0.0029466	ENSBTAG00000011234, ENSBTAG00000015325, ENSBTAG00000017636, ENSBTAG00000045748, ENSBTAG00000019838, ENSBTAG00000021523, ENSBTAG00000003103, ENSBTAG00000009522, ENSBTAG00000046797, ENSBTAG00000021761, ENSBTAG00000048057, ENSBTAG00000002813, ENSBTAG00000033983	548	80	9038	2.68006	0.0336937
UP_KW_PTM	KW-1017~Isopeptide bond	47	3.32155	0.00936435	ENSBTAG00000013589, ENSBTAG00000014677, ENSBTAG00000010875, ENSBTAG00000033095, ENSBTAG00000013406, ENSBTAG00000006378, ENSBTAG00000004015, ENSBTAG00000007844, ENSBTAG00000020012, ENSBTAG00000007003, ENSBTAG00000030209, ENSBTAG00000005946, ENSBTAG00000026403, ENSBTAG00000019220, ENSBTAG00000002736, ENSBTAG00000016074, ENSBTAG00000009308, ENSBTAG00000002756, ENSBTAG00000018074, ENSBTAG00000014230,…	447	600	8259	1.44733	0.0337117
GOTERM_MF_DIRECT	GO:0042802~identical protein binding	88	6.21908	0.00096616	ENSBTAG00000010255, ENSBTAG00000010696, ENSBTAG00000021949, ENSBTAG00000016557, ENSBTAG00000010533, ENSBTAG00000018538, ENSBTAG00000026085, ENSBTAG00000039916, ENSBTAG00000017804, ENSBTAG00000007643, ENSBTAG00000005984, ENSBTAG00000011904, ENSBTAG00000002278, ENSBTAG00000008654, ENSBTAG00000020012, ENSBTAG00000005227, ENSBTAG00000014171, ENSBTAG00000009749, ENSBTAG00000015460, ENSBTAG00000017128,…	1121	1021	18313	1.40803	0.0350909
INTERPRO	IPR027417:P-loop containing nucleoside triphosphate hydrolase	85	6.00707	0.000178092	ENSBTAG00000050904, ENSBTAG00000002073, ENSBTAG00000003763, ENSBTAG00000011905, ENSBTAG00000021661, ENSBTAG00000025477, ENSBTAG00000026842, ENSBTAG00000019220, ENSBTAG00000006718, ENSBTAG00000002714, ENSBTAG00000018053, ENSBTAG00000007090, ENSBTAG00000005708, ENSBTAG00000014700, ENSBTAG00000034255, ENSBTAG00000007494, ENSBTAG00000012921, ENSBTAG00000012408, ENSBTAG00000021874, ENSBTAG00000005314,…	1321	946	22088	1.50239	0.0352623
UP_KW_BIOLOGICAL_PROCESS	KW-0234~DNA repair	24	1.69611	0.00176172	ENSBTAG00000015602, ENSBTAG00000013620, ENSBTAG00000013138, ENSBTAG00000016869, ENSBTAG00000020999, ENSBTAG00000021645, ENSBTAG00000022007, ENSBTAG00000021786, ENSBTAG00000007844, ENSBTAG00000013905, ENSBTAG00000008321, ENSBTAG00000020012, ENSBTAG00000048843, ENSBTAG00000005825, ENSBTAG00000004769, ENSBTAG00000026842, ENSBTAG00000048761, ENSBTAG00000002224, ENSBTAG00000018863, ENSBTAG00000000727,…	428	179	6385	2.00021	0.0355867
KEGG_PATHWAY	bta04022:cGMP-PKG signaling pathway	21	1.4841	0.00341365	ENSBTAG00000017636, ENSBTAG00000014567, ENSBTAG00000045748, ENSBTAG00000018705, ENSBTAG00000014609, ENSBTAG00000012826, ENSBTAG00000002295, ENSBTAG00000004279, ENSBTAG00000020620, ENSBTAG00000007129, ENSBTAG00000004368, ENSBTAG00000001398, ENSBTAG00000018270, ENSBTAG00000025644, ENSBTAG00000002714, ENSBTAG00000046174, ENSBTAG00000018404, ENSBTAG00000013861, ENSBTAG00000013113, ENSBTAG00000034366,…	548	171	9038	2.02542	0.0359117
KEGG_PATHWAY	bta04310:Wnt signaling pathway	21	1.4841	0.00341365	ENSBTAG00000006194, ENSBTAG00000010696, ENSBTAG00000040128, ENSBTAG00000012599, ENSBTAG00000014825, ENSBTAG00000014758, ENSBTAG00000010977, ENSBTAG00000020644, ENSBTAG00000021910, ENSBTAG00000004279, ENSBTAG00000005984, ENSBTAG00000004368, ENSBTAG00000003532, ENSBTAG00000001002, ENSBTAG00000007476, ENSBTAG00000026403, ENSBTAG00000018270, ENSBTAG00000048057, ENSBTAG00000001668, ENSBTAG00000017222,…	548	171	9038	2.02542	0.0359117
INTERPRO	IPR008936:Rho GTPase activation protein	16	1.13074	0.000210165	ENSBTAG00000039922, ENSBTAG00000012677, ENSBTAG00000004190, ENSBTAG00000027151, ENSBTAG00000015905, ENSBTAG00000023976, ENSBTAG00000001343, ENSBTAG00000009565, ENSBTAG00000021250, ENSBTAG00000024107, ENSBTAG00000000897, ENSBTAG00000013060, ENSBTAG00000001814, ENSBTAG00000003959, ENSBTAG00000017026, ENSBTAG00000011892	1321	88	22088	3.04012	0.0374514
INTERPRO	IPR001478:PDZ domain	22	1.55477	0.000237308	ENSBTAG00000010696, ENSBTAG00000003171, ENSBTAG00000015805, ENSBTAG00000011767, ENSBTAG00000012507, ENSBTAG00000021601, ENSBTAG00000015609, ENSBTAG00000012818, ENSBTAG00000007586, ENSBTAG00000001654, ENSBTAG00000001279, ENSBTAG00000033726, ENSBTAG00000000942, ENSBTAG00000018841, ENSBTAG00000019611, ENSBTAG00000017354, ENSBTAG00000018644, ENSBTAG00000003827, ENSBTAG00000010581, ENSBTAG00000015398,…	1321	150	22088	2.45236	0.038444
KEGG_PATHWAY	bta04014:Ras signaling pathway	27	1.90813	0.00381634	ENSBTAG00000004194, ENSBTAG00000016915, ENSBTAG00000050904, ENSBTAG00000004279, ENSBTAG00000011905, ENSBTAG00000003762, ENSBTAG00000006495, ENSBTAG00000009565, ENSBTAG00000002699, ENSBTAG00000007709, ENSBTAG00000002813, ENSBTAG00000000215, ENSBTAG00000000815, ENSBTAG00000054533, ENSBTAG00000007591, ENSBTAG00000017636, ENSBTAG00000017976, ENSBTAG00000045748, ENSBTAG00000019838, ENSBTAG00000020148,…	548	246	9038	1.81017	0.0386037
INTERPRO	IPR009071:High mobility group (HMG) box domain	13	0.918728	0.000263244	ENSBTAG00000005150, ENSBTAG00000014786, ENSBTAG00000015315, ENSBTAG00000010533, ENSBTAG00000015308, ENSBTAG00000001002, ENSBTAG00000020441, ENSBTAG00000020491, ENSBTAG00000022360, ENSBTAG00000005524, ENSBTAG00000031711, ENSBTAG00000016462, ENSBTAG00000018795	1321	62	22088	3.50595	0.0390917
INTERPRO	IPR011011:Zinc finger, FYVE/PHD-type	20	1.41343	0.000292065	ENSBTAG00000015976, ENSBTAG00000013114, ENSBTAG00000010542, ENSBTAG00000020815, ENSBTAG00000001393, ENSBTAG00000005124, ENSBTAG00000004015, ENSBTAG00000002431, ENSBTAG00000002315, ENSBTAG00000019581, ENSBTAG00000002578, ENSBTAG00000002224, ENSBTAG00000000421, ENSBTAG00000002836, ENSBTAG00000002614, ENSBTAG00000003901, ENSBTAG00000021091, ENSBTAG00000003827, ENSBTAG00000011041, ENSBTAG00000015860	1321	131	22088	2.55277	0.0400353
GOTERM_CC_DIRECT	GO:0005819~spindle	14	0.989399	0.00146809	ENSBTAG00000032372, ENSBTAG00000017636, ENSBTAG00000015737, ENSBTAG00000013937, ENSBTAG00000005456, ENSBTAG00000021694, ENSBTAG00000006640, ENSBTAG00000000125, ENSBTAG00000002512, ENSBTAG00000018643, ENSBTAG00000014230, ENSBTAG00000030347, ENSBTAG00000016675, ENSBTAG00000003908	1272	82	20602	2.76526	0.0402022
GOTERM_CC_DIRECT	GO:0016459~myosin complex	10	0.706714	0.00148181	ENSBTAG00000021151, ENSBTAG00000015527, ENSBTAG00000021538, ENSBTAG00000007090, ENSBTAG00000020126, ENSBTAG00000008575, ENSBTAG00000003763, ENSBTAG00000018237, ENSBTAG00000019455, ENSBTAG00000018399	1272	45	20602	3.59923	0.0402022
INTERPRO	IPR015943:WD40/YVTN repeat-like-containing domain	38	2.68551	0.000317474	ENSBTAG00000013920, ENSBTAG00000011785, ENSBTAG00000014611, ENSBTAG00000017905, ENSBTAG00000020999, ENSBTAG00000033095, ENSBTAG00000010935, ENSBTAG00000004654, ENSBTAG00000007007, ENSBTAG00000006132, ENSBTAG00000003762, ENSBTAG00000020212, ENSBTAG00000006495, ENSBTAG00000021661, ENSBTAG00000005209, ENSBTAG00000006639, ENSBTAG00000004612, ENSBTAG00000000215, ENSBTAG00000015142, ENSBTAG00000016791,…	1321	340	22088	1.86878	0.0404099
KEGG_PATHWAY	bta01522:Endocrine resistance	14	0.989399	0.00415673	ENSBTAG00000012048, ENSBTAG00000015325, ENSBTAG00000017636, ENSBTAG00000010422, ENSBTAG00000045748, ENSBTAG00000018705, ENSBTAG00000019838, ENSBTAG00000046797, ENSBTAG00000006640, ENSBTAG00000021761, ENSBTAG00000047223, ENSBTAG00000013271, ENSBTAG00000007909, ENSBTAG00000033983	548	94	9038	2.45636	0.0404896
INTERPRO	IPR019747:FERM conserved site	8	0.565371	0.000376672	ENSBTAG00000019251, ENSBTAG00000003667, ENSBTAG00000000146, ENSBTAG00000018841, ENSBTAG00000005960, ENSBTAG00000021553, ENSBTAG00000004672, ENSBTAG00000014750	1321	24	22088	5.57356	0.0410593
INTERPRO	IPR006329:AMP deaminase	5	0.353357	0.000384037	ENSBTAG00000015821, ENSBTAG00000051340	1321	7	22088	11.9433	0.0410593
INTERPRO	IPR000048:IQ motif, EF-hand binding site	15	1.06007	0.000429006	ENSBTAG00000014602, ENSBTAG00000015527, ENSBTAG00000021339, ENSBTAG00000021538, ENSBTAG00000020126, ENSBTAG00000003763, ENSBTAG00000009545, ENSBTAG00000021151, ENSBTAG00000000897, ENSBTAG00000013060, ENSBTAG00000018025, ENSBTAG00000007090, ENSBTAG00000018237, ENSBTAG00000019455, ENSBTAG00000018399	1321	84	22088	2.98583	0.0410593
INTERPRO	IPR002110:Ankyrin repeat	28	1.9788	0.000444697	ENSBTAG00000014602, ENSBTAG00000007071, ENSBTAG00000003171, ENSBTAG00000010976, ENSBTAG00000014609, ENSBTAG00000021469, ENSBTAG00000022801, ENSBTAG00000020642, ENSBTAG00000003455, ENSBTAG00000001533, ENSBTAG00000004912, ENSBTAG00000004249, ENSBTAG00000006506, ENSBTAG00000002746, ENSBTAG00000001514, ENSBTAG00000003559, ENSBTAG00000021091, ENSBTAG00000007909, ENSBTAG00000050189, ENSBTAG00000019674,…	1321	225	22088	2.08079	0.0410593
INTERPRO	IPR019748:FERM central domain	11	0.777385	0.000456203	ENSBTAG00000019251, ENSBTAG00000003667, ENSBTAG00000014501, ENSBTAG00000000146, ENSBTAG00000018841, ENSBTAG00000005960, ENSBTAG00000020126, ENSBTAG00000021553, ENSBTAG00000020465, ENSBTAG00000004672, ENSBTAG00000014750	1321	48	22088	3.83182	0.0410593
INTERPRO	IPR027267:Arfaptin homology (AH) domain/BAR domain	14	0.989399	0.000460823	ENSBTAG00000003051, ENSBTAG00000020407, ENSBTAG00000004190, ENSBTAG00000027151, ENSBTAG00000031171, ENSBTAG00000006323, ENSBTAG00000019290, ENSBTAG00000004383, ENSBTAG00000008673, ENSBTAG00000008939, ENSBTAG00000019044, ENSBTAG00000019062, ENSBTAG00000044070, ENSBTAG00000011892	1321	75	22088	3.12119	0.0410593
INTERPRO	IPR020472:G-protein beta WD-40 repeat	15	1.06007	0.000485815	ENSBTAG00000011785, ENSBTAG00000004184, ENSBTAG00000019937, ENSBTAG00000033095, ENSBTAG00000021910, ENSBTAG00000004654, ENSBTAG00000020212, ENSBTAG00000003762, ENSBTAG00000006495, ENSBTAG00000021661, ENSBTAG00000007476, ENSBTAG00000002820, ENSBTAG00000000687, ENSBTAG00000000215, ENSBTAG00000016791	1321	85	22088	2.95071	0.0412249
GOTERM_MF_DIRECT	GO:0003774~motor activity	8	0.565371	0.00119388	ENSBTAG00000021151, ENSBTAG00000015527, ENSBTAG00000021538, ENSBTAG00000007090, ENSBTAG00000020126, ENSBTAG00000018237, ENSBTAG00000019455, ENSBTAG00000018399	1121	28	18313	4.66752	0.0416939
GOTERM_CC_DIRECT	GO:0016607~nuclear speck	36	2.54417	0.00162205	ENSBTAG00000010375, ENSBTAG00000032087, ENSBTAG00000016838, ENSBTAG00000002175, ENSBTAG00000021645, ENSBTAG00000005564, ENSBTAG00000004015, ENSBTAG00000019290, ENSBTAG00000003587, ENSBTAG00000020012, ENSBTAG00000009488, ENSBTAG00000002315, ENSBTAG00000005524, ENSBTAG00000018074, ENSBTAG00000005824, ENSBTAG00000016397, ENSBTAG00000018036, ENSBTAG00000017244, ENSBTAG00000001729, ENSBTAG00000012691,…	1272	335	20602	1.74052	0.0421732
INTERPRO	IPR008271:Serine/threonine-protein kinase, active site	35	2.4735	0.000535808	ENSBTAG00000038107, ENSBTAG00000016838, ENSBTAG00000006378, ENSBTAG00000002175, ENSBTAG00000022777, ENSBTAG00000021761, ENSBTAG00000005865, ENSBTAG00000014230, ENSBTAG00000017860, ENSBTAG00000019145, ENSBTAG00000012550, ENSBTAG00000016823, ENSBTAG00000015119, ENSBTAG00000007591, ENSBTAG00000017636, ENSBTAG00000014567, ENSBTAG00000014825, ENSBTAG00000012789, ENSBTAG00000045748, ENSBTAG00000018747,…	1321	312	22088	1.87572	0.0432114
INTERPRO	IPR020683:Ankyrin repeat-containing domain	26	1.83746	0.000559711	ENSBTAG00000007071, ENSBTAG00000003171, ENSBTAG00000010976, ENSBTAG00000014609, ENSBTAG00000021469, ENSBTAG00000022801, ENSBTAG00000020642, ENSBTAG00000003455, ENSBTAG00000001533, ENSBTAG00000004912, ENSBTAG00000004249, ENSBTAG00000006506, ENSBTAG00000002746, ENSBTAG00000001514, ENSBTAG00000003559, ENSBTAG00000021091, ENSBTAG00000007909, ENSBTAG00000050189, ENSBTAG00000019674, ENSBTAG00000018237,…	1321	205	22088	2.12067	0.0432114
INTERPRO	IPR001487:Bromodomain	10	0.706714	0.000581972	ENSBTAG00000026403, ENSBTAG00000002578, ENSBTAG00000013114, ENSBTAG00000019220, ENSBTAG00000014786, ENSBTAG00000007494, ENSBTAG00000021575, ENSBTAG00000002431, ENSBTAG00000010582, ENSBTAG00000002495	1321	41	22088	4.07821	0.0432114
INTERPRO	IPR019749:Band 4.1 domain	11	0.777385	0.000642713	ENSBTAG00000019251, ENSBTAG00000003667, ENSBTAG00000014501, ENSBTAG00000000146, ENSBTAG00000018841, ENSBTAG00000005960, ENSBTAG00000020126, ENSBTAG00000021553, ENSBTAG00000020465, ENSBTAG00000004672, ENSBTAG00000014750	1321	50	22088	3.67855	0.0440506
INTERPRO	IPR014352:FERM/acyl-CoA-binding protein, 3-helical bundle	11	0.777385	0.000642713	ENSBTAG00000019251, ENSBTAG00000003667, ENSBTAG00000013128, ENSBTAG00000000146, ENSBTAG00000006054, ENSBTAG00000018841, ENSBTAG00000005960, ENSBTAG00000020126, ENSBTAG00000021553, ENSBTAG00000004672, ENSBTAG00000014750	1321	50	22088	3.67855	0.0440506
GOTERM_MF_DIRECT	GO:0043565~sequence-specific DNA binding	20	1.41343	0.00136062	ENSBTAG00000019707, ENSBTAG00000011234, ENSBTAG00000038976, ENSBTAG00000010255, ENSBTAG00000015904, ENSBTAG00000027182, ENSBTAG00000014606, ENSBTAG00000010745, ENSBTAG00000044105, ENSBTAG00000013716, ENSBTAG00000047606, ENSBTAG00000040585, ENSBTAG00000022450, ENSBTAG00000046684, ENSBTAG00000000569, ENSBTAG00000004953, ENSBTAG00000000507, ENSBTAG00000010392, ENSBTAG00000010681, ENSBTAG00000016103	1121	145	18313	2.25328	0.0457571
INTERPRO	IPR017455:Zinc finger, FYVE-related	9	0.636042	0.000715385	ENSBTAG00000019581, ENSBTAG00000000421, ENSBTAG00000002614, ENSBTAG00000021091, ENSBTAG00000014030, ENSBTAG00000003827, ENSBTAG00000011041, ENSBTAG00000015860, ENSBTAG00000005453	1321	34	22088	4.42606	0.0472154
UP_KW_MOLECULAR_FUNCTION	KW-0010~Activator	24	1.69611	0.00989046	ENSBTAG00000019707, ENSBTAG00000015007, ENSBTAG00000044105, ENSBTAG00000000382, ENSBTAG00000020312, ENSBTAG00000004015, ENSBTAG00000005863, ENSBTAG00000021523, ENSBTAG00000003884, ENSBTAG00000020012, ENSBTAG00000026972, ENSBTAG00000050347, ENSBTAG00000019220, ENSBTAG00000001333, ENSBTAG00000016074, ENSBTAG00000002736, ENSBTAG00000008518, ENSBTAG00000014153, ENSBTAG00000018048, ENSBTAG00000015460,…	522	270	10301	1.75411	0.0473329
KEGG_PATHWAY	bta03022:Basal transcription factors	9	0.636042	0.00504605	ENSBTAG00000000895, ENSBTAG00000047991, ENSBTAG00000034495, ENSBTAG00000002836, ENSBTAG00000049772, ENSBTAG00000035370, ENSBTAG00000018277, ENSBTAG00000012691, ENSBTAG00000013652	548	45	9038	3.29854	0.0473969
KEGG_PATHWAY	bta04010:MAPK signaling pathway	30	2.12014	0.00558588	ENSBTAG00000038107, ENSBTAG00000016915, ENSBTAG00000050904, ENSBTAG00000008436, ENSBTAG00000002295, ENSBTAG00000005665, ENSBTAG00000006253, ENSBTAG00000011905, ENSBTAG00000009565, ENSBTAG00000021761, ENSBTAG00000002699, ENSBTAG00000004953, ENSBTAG00000000815, ENSBTAG00000001729, ENSBTAG00000012550, ENSBTAG00000054533, ENSBTAG00000007591, ENSBTAG00000017636, ENSBTAG00000014825, ENSBTAG00000045748,…	548	292	9038	1.69446	0.0491197
KEGG_PATHWAY	bta04810:Regulation of actin cytoskeleton	25	1.76678	0.00560301	ENSBTAG00000004279, ENSBTAG00000005665, ENSBTAG00000050709, ENSBTAG00000011905, ENSBTAG00000004672, ENSBTAG00000021761, ENSBTAG00000019044, ENSBTAG00000018033, ENSBTAG00000000897, ENSBTAG00000013060, ENSBTAG00000019145, ENSBTAG00000038488, ENSBTAG00000054533, ENSBTAG00000015860, ENSBTAG00000017636, ENSBTAG00000018108, ENSBTAG00000014567, ENSBTAG00000045748, ENSBTAG00000014609, ENSBTAG00000046797,…	548	228	9038	1.80841	0.0491197

## Sheet: Cluster2
Category	Term	Count	%	PValue	Genes	List Total	Pop Hits	Pop Total	Fold Enrichment	FDR
UP_KW_PTM	KW-0007~Acetylation	365	15.9807	6.28566e-56	ENSBTAG00000017967, ENSBTAG00000007121, ENSBTAG00000015424, ENSBTAG00000007363, ENSBTAG00000012159, ENSBTAG00000018812, ENSBTAG00000018813, ENSBTAG00000005861, ENSBTAG00000008457, ENSBTAG00000004531, ENSBTAG00000026320, ENSBTAG00000027772, ENSBTAG00000006396, ENSBTAG00000006034, ENSBTAG00000025358, ENSBTAG00000003205, ENSBTAG00000004416, ENSBTAG00000002910, ENSBTAG00000016750, ENSBTAG00000016198,…	871	1649	8259	2.09885	2.07427e-54
UP_KW_CELLULAR_COMPONENT	KW-0539~Nucleus	465	20.359	6.38746e-49	ENSBTAG00000015424, ENSBTAG00000012159, ENSBTAG00000018812, ENSBTAG00000006951, ENSBTAG00000005861, ENSBTAG00000004651, ENSBTAG00000003323, ENSBTAG00000000296, ENSBTAG00000002356, ENSBTAG00000004416, ENSBTAG00000052850, ENSBTAG00000020905, ENSBTAG00000016526, ENSBTAG00000012168, ENSBTAG00000016528, ENSBTAG00000020900, ENSBTAG00000003570, ENSBTAG00000049309, ENSBTAG00000006721, ENSBTAG00000049306,…	1313	2718	14236	1.85493	2.87436e-47
UP_KW_PTM	KW-0597~Phosphoprotein	520	22.7671	1.80265e-46	ENSBTAG00000017967, ENSBTAG00000015424, ENSBTAG00000017602, ENSBTAG00000012159, ENSBTAG00000018812, ENSBTAG00000005861, ENSBTAG00000004531, ENSBTAG00000001023, ENSBTAG00000002232, ENSBTAG00000000296, ENSBTAG00000003205, ENSBTAG00000025358, ENSBTAG00000024027, ENSBTAG00000002357, ENSBTAG00000004416, ENSBTAG00000012391, ENSBTAG00000013363, ENSBTAG00000015541, ENSBTAG00000020905, ENSBTAG00000016526,…	871	3065	8259	1.60873	2.97437e-45
UP_KW_CELLULAR_COMPONENT	KW-0496~Mitochondrion	213	9.32574	3.75607e-46	ENSBTAG00000007000, ENSBTAG00000010653, ENSBTAG00000018813, ENSBTAG00000043577, ENSBTAG00000009667, ENSBTAG00000006033, ENSBTAG00000021780, ENSBTAG00000024027, ENSBTAG00000003567, ENSBTAG00000043571, ENSBTAG00000024701, ENSBTAG00000002910, ENSBTAG00000002918, ENSBTAG00000011632, ENSBTAG00000020900, ENSBTAG00000010428, ENSBTAG00000008347, ENSBTAG00000043568, ENSBTAG00000004664, ENSBTAG00000012609,…	1313	834	14236	2.76909	8.45116e-45
UP_KW_MOLECULAR_FUNCTION	KW-0687~Ribonucleoprotein	118	5.16637	4.7048e-42	ENSBTAG00000008570, ENSBTAG00000008573, ENSBTAG00000007363, ENSBTAG00000008292, ENSBTAG00000018812, ENSBTAG00000038949, ENSBTAG00000008853, ENSBTAG00000020733, ENSBTAG00000027772, ENSBTAG00000001782, ENSBTAG00000024781, ENSBTAG00000049833, ENSBTAG00000052337, ENSBTAG00000003205, ENSBTAG00000026327, ENSBTAG00000047652, ENSBTAG00000005349, ENSBTAG00000017441, ENSBTAG00000012552, ENSBTAG00000015388,…	918	333	10301	3.97626	3.81089e-40
GOTERM_MF_DIRECT	GO:0003723~RNA binding	182	7.96848	1.08337e-37	ENSBTAG00000014733, ENSBTAG00000011586, ENSBTAG00000009142, ENSBTAG00000007363, ENSBTAG00000012712, ENSBTAG00000008292, ENSBTAG00000008853, ENSBTAG00000013408, ENSBTAG00000005588, ENSBTAG00000021820, ENSBTAG00000003323, ENSBTAG00000009542, ENSBTAG00000009389, ENSBTAG00000052337, ENSBTAG00000026327, ENSBTAG00000002356, ENSBTAG00000047652, ENSBTAG00000017164, ENSBTAG00000019182, ENSBTAG00000016750,…	1730	706	18313	2.72885	1.45713e-34
UP_KW_MOLECULAR_FUNCTION	KW-0689~Ribosomal protein	94	4.11559	5.32007e-34	ENSBTAG00000008570, ENSBTAG00000052090, ENSBTAG00000015989, ENSBTAG00000038949, ENSBTAG00000040308, ENSBTAG00000020139, ENSBTAG00000020733, ENSBTAG00000027772, ENSBTAG00000001782, ENSBTAG00000024781, ENSBTAG00000021188, ENSBTAG00000049833, ENSBTAG00000002550, ENSBTAG00000009908, ENSBTAG00000052337, ENSBTAG00000003205, ENSBTAG00000026327, ENSBTAG00000005349, ENSBTAG00000001109, ENSBTAG00000017441,…	918	261	10301	4.04133	2.15463e-32
KEGG_PATHWAY	bta03010:Ribosome	80	3.50263	4.33644e-33	ENSBTAG00000008570, ENSBTAG00000015989, ENSBTAG00000038949, ENSBTAG00000040308, ENSBTAG00000020139, ENSBTAG00000020733, ENSBTAG00000027772, ENSBTAG00000001782, ENSBTAG00000001342, ENSBTAG00000024781, ENSBTAG00000021188, ENSBTAG00000049833, ENSBTAG00000009908, ENSBTAG00000052337, ENSBTAG00000003205, ENSBTAG00000026327, ENSBTAG00000005349, ENSBTAG00000001109, ENSBTAG00000017441, ENSBTAG00000000417,…	981	168	9038	4.38717	1.3443e-30
KEGG_PATHWAY	bta00190:Oxidative phosphorylation	70	3.0648	7.07706e-30	ENSBTAG00000011145, ENSBTAG00000055082, ENSBTAG00000018339, ENSBTAG00000000091, ENSBTAG00000043577, ENSBTAG00000021227, ENSBTAG00000005465, ENSBTAG00000006033, ENSBTAG00000043571, ENSBTAG00000053789, ENSBTAG00000009509, ENSBTAG00000012072, ENSBTAG00000051287, ENSBTAG00000014130, ENSBTAG00000039555, ENSBTAG00000019025, ENSBTAG00000012232, ENSBTAG00000007572, ENSBTAG00000014669, ENSBTAG00000043568,…	981	143	9038	4.50988	1.09694e-27
UP_KW_CELLULAR_COMPONENT	KW-0999~Mitochondrion inner membrane	90	3.94046	8.41261e-28	ENSBTAG00000011145, ENSBTAG00000012113, ENSBTAG00000055082, ENSBTAG00000000091, ENSBTAG00000043577, ENSBTAG00000021227, ENSBTAG00000048824, ENSBTAG00000010937, ENSBTAG00000000451, ENSBTAG00000006033, ENSBTAG00000021780, ENSBTAG00000004979, ENSBTAG00000043571, ENSBTAG00000053789, ENSBTAG00000003567, ENSBTAG00000024701, ENSBTAG00000009509, ENSBTAG00000012072, ENSBTAG00000051287, ENSBTAG00000014130,…	1313	273	14236	3.5744	1.26189e-26
UP_KW_MOLECULAR_FUNCTION	KW-0694~RNA-binding	119	5.21016	4.59515e-27	ENSBTAG00000014733, ENSBTAG00000011586, ENSBTAG00000009142, ENSBTAG00000007363, ENSBTAG00000012712, ENSBTAG00000008853, ENSBTAG00000013408, ENSBTAG00000005588, ENSBTAG00000003162, ENSBTAG00000003323, ENSBTAG00000009389, ENSBTAG00000026327, ENSBTAG00000047652, ENSBTAG00000019182, ENSBTAG00000014297, ENSBTAG00000033255, ENSBTAG00000034347, ENSBTAG00000012552, ENSBTAG00000018258, ENSBTAG00000020905,…	918	468	10301	2.85324	1.24069e-25
UP_KW_CELLULAR_COMPONENT	KW-0963~Cytoplasm	384	16.8126	4.8259e-26	ENSBTAG00000017967, ENSBTAG00000005183, ENSBTAG00000008573, ENSBTAG00000007121, ENSBTAG00000012159, ENSBTAG00000018812, ENSBTAG00000004651, ENSBTAG00000008457, ENSBTAG00000004531, ENSBTAG00000006396, ENSBTAG00000020454, ENSBTAG00000008453, ENSBTAG00000007367, ENSBTAG00000000296, ENSBTAG00000003205, ENSBTAG00000002357, ENSBTAG00000026327, ENSBTAG00000018373, ENSBTAG00000004416, ENSBTAG00000016198,…	1313	2562	14236	1.62508	5.42914e-25
UP_KW_PTM	KW-1017~Isopeptide bond	147	6.43608	2.70012e-24	ENSBTAG00000017967, ENSBTAG00000015424, ENSBTAG00000025191, ENSBTAG00000008292, ENSBTAG00000018812, ENSBTAG00000023847, ENSBTAG00000005861, ENSBTAG00000008853, ENSBTAG00000008457, ENSBTAG00000004258, ENSBTAG00000021421, ENSBTAG00000009389, ENSBTAG00000003205, ENSBTAG00000026327, ENSBTAG00000047652, ENSBTAG00000008736, ENSBTAG00000016198, ENSBTAG00000017689, ENSBTAG00000015147, ENSBTAG00000013363,…	871	600	8259	2.32314	2.97013e-23
GOTERM_CC_DIRECT	GO:0005730~nucleolus	153	6.69877	1.64305e-25	ENSBTAG00000014733, ENSBTAG00000011586, ENSBTAG00000015424, ENSBTAG00000018812, ENSBTAG00000002191, ENSBTAG00000003044, ENSBTAG00000027772, ENSBTAG00000046846, ENSBTAG00000009941, ENSBTAG00000000053, ENSBTAG00000020177, ENSBTAG00000000697, ENSBTAG00000020294, ENSBTAG00000001425, ENSBTAG00000017441, ENSBTAG00000031352, ENSBTAG00000032166, ENSBTAG00000012552, ENSBTAG00000011596, ENSBTAG00000020905,…	1975	660	20602	2.41819	1.31608e-22
GOTERM_MF_DIRECT	GO:0003735~structural constituent of ribosome	98	4.29072	3.35754e-25	ENSBTAG00000008570, ENSBTAG00000038949, ENSBTAG00000020733, ENSBTAG00000027772, ENSBTAG00000001782, ENSBTAG00000024781, ENSBTAG00000049833, ENSBTAG00000052337, ENSBTAG00000003205, ENSBTAG00000026327, ENSBTAG00000005349, ENSBTAG00000017441, ENSBTAG00000015388, ENSBTAG00000020905, ENSBTAG00000015831, ENSBTAG00000014226, ENSBTAG00000024097, ENSBTAG00000033080, ENSBTAG00000000103, ENSBTAG00000002648,…	1730	331	18313	3.13409	2.25795e-22
UP_KW_PTM	KW-0832~Ubl conjugation	184	8.05604	2.49917e-22	ENSBTAG00000017967, ENSBTAG00000008573, ENSBTAG00000007121, ENSBTAG00000015424, ENSBTAG00000007000, ENSBTAG00000019908, ENSBTAG00000025191, ENSBTAG00000008292, ENSBTAG00000011105, ENSBTAG00000018812, ENSBTAG00000023847, ENSBTAG00000005861, ENSBTAG00000008853, ENSBTAG00000008457, ENSBTAG00000004258, ENSBTAG00000021421, ENSBTAG00000006396, ENSBTAG00000007367, ENSBTAG00000009389, ENSBTAG00000003205,…	871	874	8259	1.99625	2.06182e-21
UP_KW_DOMAIN	KW-0809~Transit peptide	91	3.98424	1.21898e-20	ENSBTAG00000018339, ENSBTAG00000009462, ENSBTAG00000000091, ENSBTAG00000018813, ENSBTAG00000010931, ENSBTAG00000038949, ENSBTAG00000005465, ENSBTAG00000006510, ENSBTAG00000048824, ENSBTAG00000001782, ENSBTAG00000000011, ENSBTAG00000008135, ENSBTAG00000024781, ENSBTAG00000006795, ENSBTAG00000021188, ENSBTAG00000020177, ENSBTAG00000021780, ENSBTAG00000024027, ENSBTAG00000053789, ENSBTAG00000000014,…	1083	388	13324	2.88547	3.16935e-19
GOTERM_CC_DIRECT	GO:0005654~nucleoplasm	338	14.7986	9.04827e-22	ENSBTAG00000033890, ENSBTAG00000038306, ENSBTAG00000015424, ENSBTAG00000018812, ENSBTAG00000012712, ENSBTAG00000011865, ENSBTAG00000004531, ENSBTAG00000046846, ENSBTAG00000006396, ENSBTAG00000003323, ENSBTAG00000009542, ENSBTAG00000024027, ENSBTAG00000006954, ENSBTAG00000012391, ENSBTAG00000024708, ENSBTAG00000031352, ENSBTAG00000014695, ENSBTAG00000020905, ENSBTAG00000054481, ENSBTAG00000016528,…	1975	2151	20602	1.63915	3.54224e-19
GOTERM_CC_DIRECT	GO:0005634~nucleus	548	23.993	1.32668e-21	ENSBTAG00000017967, ENSBTAG00000012159, ENSBTAG00000003561, ENSBTAG00000006951, ENSBTAG00000005861, ENSBTAG00000004651, ENSBTAG00000005980, ENSBTAG00000049557, ENSBTAG00000000296, ENSBTAG00000024027, ENSBTAG00000002356, ENSBTAG00000007802, ENSBTAG00000006954, ENSBTAG00000004416, ENSBTAG00000016750, ENSBTAG00000052850, ENSBTAG00000015541, ENSBTAG00000016526, ENSBTAG00000012168, ENSBTAG00000018704,…	1975	4000	20602	1.4291	3.54224e-19
GOTERM_CC_DIRECT	GO:0005829~cytosol	414	18.1261	5.47217e-19	ENSBTAG00000017967, ENSBTAG00000019907, ENSBTAG00000019908, ENSBTAG00000012159, ENSBTAG00000005861, ENSBTAG00000004651, ENSBTAG00000026320, ENSBTAG00000001387, ENSBTAG00000026684, ENSBTAG00000000296, ENSBTAG00000000175, ENSBTAG00000025358, ENSBTAG00000004416, ENSBTAG00000012391, ENSBTAG00000015541, ENSBTAG00000014106, ENSBTAG00000014469, ENSBTAG00000016528, ENSBTAG00000005751, ENSBTAG00000005517,…	1975	2898	20602	1.4902	1.0958e-16
KEGG_PATHWAY	bta04714:Thermogenesis	75	3.28371	7.6152e-18	ENSBTAG00000011145, ENSBTAG00000055082, ENSBTAG00000018339, ENSBTAG00000000091, ENSBTAG00000043577, ENSBTAG00000021227, ENSBTAG00000005465, ENSBTAG00000006033, ENSBTAG00000043571, ENSBTAG00000053789, ENSBTAG00000009509, ENSBTAG00000012072, ENSBTAG00000051287, ENSBTAG00000054199, ENSBTAG00000014130, ENSBTAG00000039555, ENSBTAG00000019025, ENSBTAG00000012232, ENSBTAG00000014669, ENSBTAG00000043568,…	981	240	9038	2.87908	3.37245e-16
UP_KW_BIOLOGICAL_PROCESS	KW-0679~Respiratory chain	40	1.75131	5.44061e-18	ENSBTAG00000010232, ENSBTAG00000011145, ENSBTAG00000000091, ENSBTAG00000043559, ENSBTAG00000005465, ENSBTAG00000043577, ENSBTAG00000043556, ENSBTAG00000046786, ENSBTAG00000006033, ENSBTAG00000048722, ENSBTAG00000043571, ENSBTAG00000043550, ENSBTAG00000001521, ENSBTAG00000009509, ENSBTAG00000012072, ENSBTAG00000051287, ENSBTAG00000000913, ENSBTAG00000019025, ENSBTAG00000012232, ENSBTAG00000052280,…	765	73	6385	4.57337	6.52873e-16
GOTERM_CC_DIRECT	GO:0005840~ribosome	45	1.97023	4.55803e-18	ENSBTAG00000008570, ENSBTAG00000019648, ENSBTAG00000011963, ENSBTAG00000015989, ENSBTAG00000001360, ENSBTAG00000001342, ENSBTAG00000001782, ENSBTAG00000027610, ENSBTAG00000003205, ENSBTAG00000000797, ENSBTAG00000005349, ENSBTAG00000049294, ENSBTAG00000000417, ENSBTAG00000015285, ENSBTAG00000013264, ENSBTAG00000019542, ENSBTAG00000017389, ENSBTAG00000015388, ENSBTAG00000008241, ENSBTAG00000020905,…	1975	107	20602	4.38703	7.30197e-16
GOTERM_MF_DIRECT	GO:0003729~mRNA binding	62	2.71454	7.33562e-18	ENSBTAG00000008573, ENSBTAG00000011786, ENSBTAG00000012159, ENSBTAG00000012712, ENSBTAG00000018979, ENSBTAG00000015989, ENSBTAG00000005588, ENSBTAG00000009106, ENSBTAG00000007323, ENSBTAG00000003205, ENSBTAG00000002356, ENSBTAG00000002279, ENSBTAG00000047652, ENSBTAG00000016750, ENSBTAG00000019821, ENSBTAG00000015148, ENSBTAG00000012552, ENSBTAG00000012595, ENSBTAG00000011596, ENSBTAG00000020309,…	1730	195	18313	3.36566	3.2888e-15
GOTERM_CC_DIRECT	GO:0005743~mitochondrial inner membrane	80	3.50263	8.35232e-17	ENSBTAG00000012113, ENSBTAG00000055082, ENSBTAG00000038949, ENSBTAG00000043577, ENSBTAG00000001782, ENSBTAG00000010937, ENSBTAG00000000451, ENSBTAG00000024781, ENSBTAG00000021188, ENSBTAG00000021780, ENSBTAG00000004979, ENSBTAG00000043571, ENSBTAG00000024701, ENSBTAG00000001109, ENSBTAG00000014093, ENSBTAG00000019700, ENSBTAG00000012072, ENSBTAG00000000417, ENSBTAG00000012232, ENSBTAG00000012366,…	1975	306	20602	2.72716	1.11504e-14
KEGG_PATHWAY	bta05208:Chemical carcinogenesis - reactive oxygen species	72	3.15236	5.21033e-16	ENSBTAG00000011145, ENSBTAG00000055082, ENSBTAG00000018339, ENSBTAG00000012511, ENSBTAG00000000091, ENSBTAG00000043577, ENSBTAG00000021227, ENSBTAG00000005465, ENSBTAG00000006033, ENSBTAG00000043571, ENSBTAG00000053789, ENSBTAG00000030629, ENSBTAG00000009509, ENSBTAG00000020090, ENSBTAG00000012072, ENSBTAG00000051287, ENSBTAG00000038540, ENSBTAG00000014130, ENSBTAG00000015026, ENSBTAG00000039555,…	981	240	9038	2.76391	1.79467e-14
GOTERM_CC_DIRECT	GO:0005739~mitochondrion	168	7.35552	1.20604e-15	ENSBTAG00000007000, ENSBTAG00000018813, ENSBTAG00000010931, ENSBTAG00000038949, ENSBTAG00000043577, ENSBTAG00000005465, ENSBTAG00000003323, ENSBTAG00000000451, ENSBTAG00000006795, ENSBTAG00000020177, ENSBTAG00000021781, ENSBTAG00000024027, ENSBTAG00000053789, ENSBTAG00000043571, ENSBTAG00000018770, ENSBTAG00000002910, ENSBTAG00000019589, ENSBTAG00000032166, ENSBTAG00000018138, ENSBTAG00000014227,…	1975	939	20602	1.86632	1.38005e-13
GOTERM_CC_DIRECT	GO:0022627~cytosolic small ribosomal subunit	40	1.75131	1.52315e-15	ENSBTAG00000008570, ENSBTAG00000011963, ENSBTAG00000012898, ENSBTAG00000013866, ENSBTAG00000051063, ENSBTAG00000015989, ENSBTAG00000040308, ENSBTAG00000001360, ENSBTAG00000020733, ENSBTAG00000027772, ENSBTAG00000009106, ENSBTAG00000020795, ENSBTAG00000002550, ENSBTAG00000009908, ENSBTAG00000052337, ENSBTAG00000017164, ENSBTAG00000025617, ENSBTAG00000015285, ENSBTAG00000013264, ENSBTAG00000019147,…	1975	98	20602	4.25771	1.52505e-13
KEGG_PATHWAY	bta05415:Diabetic cardiomyopathy	64	2.8021	4.31795e-14	ENSBTAG00000011145, ENSBTAG00000055082, ENSBTAG00000018339, ENSBTAG00000000091, ENSBTAG00000043577, ENSBTAG00000021227, ENSBTAG00000005465, ENSBTAG00000006033, ENSBTAG00000043571, ENSBTAG00000053789, ENSBTAG00000017680, ENSBTAG00000009509, ENSBTAG00000012072, ENSBTAG00000051287, ENSBTAG00000014130, ENSBTAG00000039555, ENSBTAG00000019025, ENSBTAG00000012232, ENSBTAG00000014669, ENSBTAG00000043568,…	981	215	9038	2.74249	1.33857e-12
INTERPRO	IPR012677:Nucleotide-binding, alpha-beta plait	75	3.28371	1.63791e-15	ENSBTAG00000014412, ENSBTAG00000008853, ENSBTAG00000013408, ENSBTAG00000008498, ENSBTAG00000008135, ENSBTAG00000007323, ENSBTAG00000009389, ENSBTAG00000006916, ENSBTAG00000002356, ENSBTAG00000047652, ENSBTAG00000019182, ENSBTAG00000006756, ENSBTAG00000016750, ENSBTAG00000014891, ENSBTAG00000018613, ENSBTAG00000034347, ENSBTAG00000016510, ENSBTAG00000018258, ENSBTAG00000011596, ENSBTAG00000016328,…	2045	298	22088	2.71837	4.53046e-12
INTERPRO	IPR000504:RNA recognition motif domain	67	2.93345	3.58802e-15	ENSBTAG00000014412, ENSBTAG00000008853, ENSBTAG00000013408, ENSBTAG00000008498, ENSBTAG00000008135, ENSBTAG00000007323, ENSBTAG00000009389, ENSBTAG00000006916, ENSBTAG00000002356, ENSBTAG00000047652, ENSBTAG00000019182, ENSBTAG00000006756, ENSBTAG00000016750, ENSBTAG00000014891, ENSBTAG00000018613, ENSBTAG00000034347, ENSBTAG00000018258, ENSBTAG00000011596, ENSBTAG00000016328, ENSBTAG00000020309,…	2045	252	22088	2.87169	4.96223e-12
UP_KW_BIOLOGICAL_PROCESS	KW-0249~Electron transport	45	1.97023	1.25545e-13	ENSBTAG00000010232, ENSBTAG00000011145, ENSBTAG00000000091, ENSBTAG00000043559, ENSBTAG00000005465, ENSBTAG00000043577, ENSBTAG00000043556, ENSBTAG00000046786, ENSBTAG00000006033, ENSBTAG00000048722, ENSBTAG00000043571, ENSBTAG00000043550, ENSBTAG00000000014, ENSBTAG00000001521, ENSBTAG00000009509, ENSBTAG00000012072, ENSBTAG00000051287, ENSBTAG00000000913, ENSBTAG00000019025, ENSBTAG00000012232,…	765	113	6385	3.32379	7.53268e-12
UP_KW_MOLECULAR_FUNCTION	KW-0678~Repressor	57	2.49562	3.77428e-13	ENSBTAG00000015744, ENSBTAG00000012159, ENSBTAG00000047739, ENSBTAG00000023847, ENSBTAG00000009863, ENSBTAG00000008135, ENSBTAG00000010818, ENSBTAG00000003602, ENSBTAG00000021187, ENSBTAG00000047652, ENSBTAG00000007847, ENSBTAG00000017366, ENSBTAG00000013162, ENSBTAG00000014891, ENSBTAG00000015584, ENSBTAG00000003807, ENSBTAG00000017689, ENSBTAG00000016830, ENSBTAG00000010890, ENSBTAG00000012552,…	918	223	10301	2.86818	7.64293e-12
KEGG_PATHWAY	bta05022:Pathways of neurodegeneration - multiple diseases	108	4.72855	2.92467e-13	ENSBTAG00000043577, ENSBTAG00000005465, ENSBTAG00000006033, ENSBTAG00000053789, ENSBTAG00000043571, ENSBTAG00000011632, ENSBTAG00000010820, ENSBTAG00000012726, ENSBTAG00000043568, ENSBTAG00000043563, ENSBTAG00000043564, ENSBTAG00000006564, ENSBTAG00000006969, ENSBTAG00000043560, ENSBTAG00000007812, ENSBTAG00000005757, ENSBTAG00000039582, ENSBTAG00000052508, ENSBTAG00000017299, ENSBTAG00000018425,…	981	490	9038	2.03063	8.24224e-12
GOTERM_BP_DIRECT	GO:0006412~translation	75	3.28371	2.40035e-15	ENSBTAG00000008570, ENSBTAG00000015989, ENSBTAG00000038949, ENSBTAG00000040308, ENSBTAG00000020733, ENSBTAG00000001782, ENSBTAG00000001342, ENSBTAG00000024781, ENSBTAG00000007367, ENSBTAG00000049833, ENSBTAG00000027610, ENSBTAG00000002550, ENSBTAG00000009908, ENSBTAG00000052337, ENSBTAG00000003205, ENSBTAG00000005349, ENSBTAG00000001109, ENSBTAG00000017441, ENSBTAG00000000417, ENSBTAG00000019147,…	1864	253	16666	2.65049	9.49819e-12
SMART	SM00360:RRM	65	2.84588	3.16293e-14	ENSBTAG00000014412, ENSBTAG00000008853, ENSBTAG00000013408, ENSBTAG00000008498, ENSBTAG00000008135, ENSBTAG00000007323, ENSBTAG00000009389, ENSBTAG00000006916, ENSBTAG00000002356, ENSBTAG00000047652, ENSBTAG00000019182, ENSBTAG00000006756, ENSBTAG00000016750, ENSBTAG00000014891, ENSBTAG00000018613, ENSBTAG00000034347, ENSBTAG00000018258, ENSBTAG00000011596, ENSBTAG00000016328, ENSBTAG00000020309,…	1022	237	10284	2.75979	1.52453e-11
KEGG_PATHWAY	bta03040:Spliceosome	50	2.18914	6.09745e-13	ENSBTAG00000007363, ENSBTAG00000012712, ENSBTAG00000008292, ENSBTAG00000008457, ENSBTAG00000008498, ENSBTAG00000008896, ENSBTAG00000013162, ENSBTAG00000014891, ENSBTAG00000018258, ENSBTAG00000011596, ENSBTAG00000011311, ENSBTAG00000009154, ENSBTAG00000012649, ENSBTAG00000010627, ENSBTAG00000008388, ENSBTAG00000006960, ENSBTAG00000009795, ENSBTAG00000001038, ENSBTAG00000001996, ENSBTAG00000001553,…	981	152	9038	3.03061	1.57517e-11
GOTERM_BP_DIRECT	GO:0032981~mitochondrial respiratory chain complex I assembly	32	1.40105	1.10102e-14	ENSBTAG00000010232, ENSBTAG00000021607, ENSBTAG00000000091, ENSBTAG00000005465, ENSBTAG00000043577, ENSBTAG00000009449, ENSBTAG00000000451, ENSBTAG00000006033, ENSBTAG00000048722, ENSBTAG00000043571, ENSBTAG00000009509, ENSBTAG00000012072, ENSBTAG00000051287, ENSBTAG00000053886, ENSBTAG00000019025, ENSBTAG00000014820, ENSBTAG00000014669, ENSBTAG00000019419, ENSBTAG00000020405, ENSBTAG00000007754,…	1864	60	16666	4.76853	2.17837e-11
UP_KW_BIOLOGICAL_PROCESS	KW-0507~mRNA processing	64	2.8021	6.92653e-13	ENSBTAG00000009142, ENSBTAG00000007363, ENSBTAG00000012712, ENSBTAG00000008292, ENSBTAG00000008853, ENSBTAG00000008457, ENSBTAG00000006116, ENSBTAG00000008498, ENSBTAG00000006034, ENSBTAG00000008896, ENSBTAG00000007323, ENSBTAG00000049039, ENSBTAG00000002279, ENSBTAG00000047652, ENSBTAG00000016750, ENSBTAG00000013162, ENSBTAG00000019821, ENSBTAG00000014891, ENSBTAG00000012552, ENSBTAG00000018258,…	765	209	6385	2.55584	2.77061e-11
UP_KW_BIOLOGICAL_PROCESS	KW-0508~mRNA splicing	54	2.36427	1.90919e-12	ENSBTAG00000007363, ENSBTAG00000012712, ENSBTAG00000008292, ENSBTAG00000008853, ENSBTAG00000008457, ENSBTAG00000006116, ENSBTAG00000008498, ENSBTAG00000006034, ENSBTAG00000008896, ENSBTAG00000049039, ENSBTAG00000002279, ENSBTAG00000047652, ENSBTAG00000016750, ENSBTAG00000013162, ENSBTAG00000019821, ENSBTAG00000014891, ENSBTAG00000012552, ENSBTAG00000018258, ENSBTAG00000013288, ENSBTAG00000010668,…	765	163	6385	2.76507	5.72756e-11
KEGG_PATHWAY	bta04932:Non-alcoholic fatty liver disease	51	2.23292	3.79338e-12	ENSBTAG00000011145, ENSBTAG00000055082, ENSBTAG00000000091, ENSBTAG00000005465, ENSBTAG00000006033, ENSBTAG00000053789, ENSBTAG00000009509, ENSBTAG00000012072, ENSBTAG00000051287, ENSBTAG00000014130, ENSBTAG00000039555, ENSBTAG00000019025, ENSBTAG00000012232, ENSBTAG00000014669, ENSBTAG00000004189, ENSBTAG00000009479, ENSBTAG00000043560, ENSBTAG00000007812, ENSBTAG00000009914, ENSBTAG00000039582,…	981	164	9038	2.86503	9.04574e-11
UP_KW_CELLULAR_COMPONENT	KW-0747~Spliceosome	35	1.5324	1.1045e-11	ENSBTAG00000011488, ENSBTAG00000007363, ENSBTAG00000012712, ENSBTAG00000008292, ENSBTAG00000011645, ENSBTAG00000019804, ENSBTAG00000008853, ENSBTAG00000008457, ENSBTAG00000008498, ENSBTAG00000006034, ENSBTAG00000002376, ENSBTAG00000047874, ENSBTAG00000002332, ENSBTAG00000003866, ENSBTAG00000047652, ENSBTAG00000008915, ENSBTAG00000013162, ENSBTAG00000050130, ENSBTAG00000014766, ENSBTAG00000008369,…	1313	102	14236	3.72041	9.94047e-11
UP_KW_DOMAIN	KW-0863~Zinc-finger	132	5.77933	1.48048e-11	ENSBTAG00000008573, ENSBTAG00000012159, ENSBTAG00000011865, ENSBTAG00000023847, ENSBTAG00000008457, ENSBTAG00000020610, ENSBTAG00000006034, ENSBTAG00000005980, ENSBTAG00000049557, ENSBTAG00000009542, ENSBTAG00000010818, ENSBTAG00000025755, ENSBTAG00000001425, ENSBTAG00000031873, ENSBTAG00000031352, ENSBTAG00000010130, ENSBTAG00000012672, ENSBTAG00000051090, ENSBTAG00000010664, ENSBTAG00000022887,…	1083	901	13324	1.80242	1.92463e-10
GOTERM_CC_DIRECT	GO:0005747~mitochondrial respiratory chain complex I	30	1.31349	4.49809e-12	ENSBTAG00000010232, ENSBTAG00000000091, ENSBTAG00000043559, ENSBTAG00000005465, ENSBTAG00000043577, ENSBTAG00000009449, ENSBTAG00000006033, ENSBTAG00000048722, ENSBTAG00000043571, ENSBTAG00000009509, ENSBTAG00000012072, ENSBTAG00000051287, ENSBTAG00000019025, ENSBTAG00000052280, ENSBTAG00000014669, ENSBTAG00000019419, ENSBTAG00000020405, ENSBTAG00000007754, ENSBTAG00000043568, ENSBTAG00000003279,…	1975	72	20602	4.34641	4.0033e-10
UP_KW_BIOLOGICAL_PROCESS	KW-0690~Ribosome biogenesis	29	1.2697	2.28625e-11	ENSBTAG00000014733, ENSBTAG00000015424, ENSBTAG00000018812, ENSBTAG00000012878, ENSBTAG00000012739, ENSBTAG00000008118, ENSBTAG00000001342, ENSBTAG00000006374, ENSBTAG00000025632, ENSBTAG00000003225, ENSBTAG00000044100, ENSBTAG00000001504, ENSBTAG00000018279, ENSBTAG00000034700, ENSBTAG00000017067, ENSBTAG00000032166, ENSBTAG00000011263, ENSBTAG00000010101, ENSBTAG00000011951, ENSBTAG00000015639,…	765	60	6385	4.0341	5.487e-10
GOTERM_BP_DIRECT	GO:0006397~mRNA processing	43	1.88266	8.60939e-13	ENSBTAG00000019608, ENSBTAG00000009441, ENSBTAG00000007743, ENSBTAG00000011846, ENSBTAG00000008853, ENSBTAG00000010439, ENSBTAG00000006116, ENSBTAG00000004874, ENSBTAG00000012739, ENSBTAG00000008498, ENSBTAG00000002332, ENSBTAG00000007323, ENSBTAG00000003789, ENSBTAG00000003866, ENSBTAG00000047652, ENSBTAG00000038680, ENSBTAG00000016750, ENSBTAG00000013162, ENSBTAG00000014675, ENSBTAG00000012552,…	1864	115	16666	3.34315	1.13558e-09
GOTERM_CC_DIRECT	GO:0016607~nuclear speck	74	3.23993	1.4909e-11	ENSBTAG00000011586, ENSBTAG00000008457, ENSBTAG00000005589, ENSBTAG00000021820, ENSBTAG00000008498, ENSBTAG00000006034, ENSBTAG00000005980, ENSBTAG00000008896, ENSBTAG00000007323, ENSBTAG00000002279, ENSBTAG00000007802, ENSBTAG00000014891, ENSBTAG00000033255, ENSBTAG00000015148, ENSBTAG00000034347, ENSBTAG00000018258, ENSBTAG00000011596, ENSBTAG00000009199, ENSBTAG00000016328, ENSBTAG00000010987,…	1975	335	20602	2.30425	1.19421e-09
GOTERM_CC_DIRECT	GO:0032040~small-subunit processome	23	1.00701	2.83867e-11	ENSBTAG00000009595, ENSBTAG00000016824, ENSBTAG00000009310, ENSBTAG00000015612, ENSBTAG00000018812, ENSBTAG00000019725, ENSBTAG00000011889, ENSBTAG00000007105, ENSBTAG00000006347, ENSBTAG00000003323, ENSBTAG00000000670, ENSBTAG00000003239, ENSBTAG00000005517, ENSBTAG00000002579, ENSBTAG00000020381, ENSBTAG00000003225, ENSBTAG00000044100, ENSBTAG00000001504, ENSBTAG00000002306, ENSBTAG00000009715,…	1975	46	20602	5.2157	2.06707e-09
GOTERM_BP_DIRECT	GO:0006364~rRNA processing	36	1.57618	2.64915e-12	ENSBTAG00000019608, ENSBTAG00000013866, ENSBTAG00000002191, ENSBTAG00000027772, ENSBTAG00000008118, ENSBTAG00000003323, ENSBTAG00000005385, ENSBTAG00000003981, ENSBTAG00000000670, ENSBTAG00000000697, ENSBTAG00000002579, ENSBTAG00000002973, ENSBTAG00000003225, ENSBTAG00000044100, ENSBTAG00000019721, ENSBTAG00000034700, ENSBTAG00000017441, ENSBTAG00000018613, ENSBTAG00000013264, ENSBTAG00000016510,…	1864	87	16666	3.69972	2.62068e-09
GOTERM_BP_DIRECT	GO:0008380~RNA splicing	34	1.48862	2.39978e-11	ENSBTAG00000019608, ENSBTAG00000009242, ENSBTAG00000002890, ENSBTAG00000007743, ENSBTAG00000008853, ENSBTAG00000008457, ENSBTAG00000006116, ENSBTAG00000012739, ENSBTAG00000008498, ENSBTAG00000002376, ENSBTAG00000002332, ENSBTAG00000008873, ENSBTAG00000003789, ENSBTAG00000003866, ENSBTAG00000047652, ENSBTAG00000002279, ENSBTAG00000016750, ENSBTAG00000013162, ENSBTAG00000012552, ENSBTAG00000018631,…	1864	84	16666	3.61897	1.66814e-08
GOTERM_BP_DIRECT	GO:0000398~mRNA splicing, via spliceosome	51	2.23292	2.52939e-11	ENSBTAG00000008251, ENSBTAG00000007363, ENSBTAG00000012712, ENSBTAG00000008292, ENSBTAG00000021820, ENSBTAG00000006034, ENSBTAG00000014891, ENSBTAG00000015148, ENSBTAG00000018258, ENSBTAG00000011596, ENSBTAG00000016328, ENSBTAG00000012649, ENSBTAG00000010627, ENSBTAG00000001035, ENSBTAG00000006960, ENSBTAG00000009795, ENSBTAG00000002568, ENSBTAG00000001038, ENSBTAG00000001996, ENSBTAG00000005634,…	1864	166	16666	2.74693	1.66814e-08
KEGG_PATHWAY	bta03008:Ribosome biogenesis in eukaryotes	31	1.35727	4.41592e-09	ENSBTAG00000020739, ENSBTAG00000018812, ENSBTAG00000048608, ENSBTAG00000012878, ENSBTAG00000007105, ENSBTAG00000005489, ENSBTAG00000003323, ENSBTAG00000006374, ENSBTAG00000005385, ENSBTAG00000025632, ENSBTAG00000002579, ENSBTAG00000002973, ENSBTAG00000003225, ENSBTAG00000044100, ENSBTAG00000016295, ENSBTAG00000018196, ENSBTAG00000032787, ENSBTAG00000015224, ENSBTAG00000011263, ENSBTAG00000012596,…	981	88	9038	3.24551	9.12624e-08
GOTERM_CC_DIRECT	GO:0005737~cytoplasm	462	20.2277	3.27563e-09	ENSBTAG00000019907, ENSBTAG00000017844, ENSBTAG00000012159, ENSBTAG00000018812, ENSBTAG00000004651, ENSBTAG00000026320, ENSBTAG00000000296, ENSBTAG00000053706, ENSBTAG00000004416, ENSBTAG00000038540, ENSBTAG00000013363, ENSBTAG00000015541, ENSBTAG00000016510, ENSBTAG00000014106, ENSBTAG00000020905, ENSBTAG00000016526, ENSBTAG00000012168, ENSBTAG00000017856, ENSBTAG00000018704, ENSBTAG00000049306,…	1975	3788	20602	1.27226	2.18648e-07
UP_KW_MOLECULAR_FUNCTION	KW-0156~Chromatin regulator	35	1.5324	5.03348e-08	ENSBTAG00000009123, ENSBTAG00000014734, ENSBTAG00000006175, ENSBTAG00000012698, ENSBTAG00000006214, ENSBTAG00000009426, ENSBTAG00000048526, ENSBTAG00000003784, ENSBTAG00000010818, ENSBTAG00000002693, ENSBTAG00000017061, ENSBTAG00000020472, ENSBTAG00000017064, ENSBTAG00000000039, ENSBTAG00000007847, ENSBTAG00000015584, ENSBTAG00000016254, ENSBTAG00000017067, ENSBTAG00000019662, ENSBTAG00000016830,…	918	141	10301	2.78539	7.85673e-07
UP_KW_MOLECULAR_FUNCTION	KW-0396~Initiation factor	19	0.831874	5.8198e-08	ENSBTAG00000011212, ENSBTAG00000034992, ENSBTAG00000020308, ENSBTAG00000014724, ENSBTAG00000009106, ENSBTAG00000006883, ENSBTAG00000008664, ENSBTAG00000005969, ENSBTAG00000002528, ENSBTAG00000001988, ENSBTAG00000005338, ENSBTAG00000016282, ENSBTAG00000002734, ENSBTAG00000014032, ENSBTAG00000014388, ENSBTAG00000010790, ENSBTAG00000011263, ENSBTAG00000032433, ENSBTAG00000012881	918	48	10301	4.4417	7.85673e-07
UP_KW_BIOLOGICAL_PROCESS	KW-0698~rRNA processing	22	0.963222	7.4735e-08	ENSBTAG00000019608, ENSBTAG00000015424, ENSBTAG00000016733, ENSBTAG00000020900, ENSBTAG00000015858, ENSBTAG00000009811, ENSBTAG00000008118, ENSBTAG00000006374, ENSBTAG00000005385, ENSBTAG00000025632, ENSBTAG00000000697, ENSBTAG00000020381, ENSBTAG00000002973, ENSBTAG00000003225, ENSBTAG00000044100, ENSBTAG00000002306, ENSBTAG00000009715, ENSBTAG00000021060, ENSBTAG00000034700, ENSBTAG00000017067,…	765	50	6385	3.67242	1.4947e-06
GOTERM_CC_DIRECT	GO:1990904~ribonucleoprotein complex	40	1.75131	2.86045e-08	ENSBTAG00000008573, ENSBTAG00000014412, ENSBTAG00000020998, ENSBTAG00000008853, ENSBTAG00000013408, ENSBTAG00000010439, ENSBTAG00000009887, ENSBTAG00000004258, ENSBTAG00000008432, ENSBTAG00000007323, ENSBTAG00000009389, ENSBTAG00000009908, ENSBTAG00000008716, ENSBTAG00000013162, ENSBTAG00000019821, ENSBTAG00000012471, ENSBTAG00000015285, ENSBTAG00000016578, ENSBTAG00000017389, ENSBTAG00000008241,…	1975	159	20602	2.62425	1.76248e-06
GOTERM_BP_DIRECT	GO:0000462~maturation of SSU-rRNA from tricistronic rRNA transcript (SSU-rRNA, 5.8S rRNA, LSU-rRNA)	18	0.788091	3.52134e-09	ENSBTAG00000009595, ENSBTAG00000016824, ENSBTAG00000008570, ENSBTAG00000009310, ENSBTAG00000010101, ENSBTAG00000015612, ENSBTAG00000019725, ENSBTAG00000012878, ENSBTAG00000015858, ENSBTAG00000007105, ENSBTAG00000020414, ENSBTAG00000006347, ENSBTAG00000008543, ENSBTAG00000044100, ENSBTAG00000017010, ENSBTAG00000021093, ENSBTAG00000019831, ENSBTAG00000015285	1864	31	16666	5.19154	1.99057e-06
UP_KW_DOMAIN	KW-0677~Repeat	248	10.8581	3.793e-07	ENSBTAG00000016878, ENSBTAG00000008573, ENSBTAG00000015424, ENSBTAG00000016513, ENSBTAG00000019908, ENSBTAG00000012159, ENSBTAG00000023847, ENSBTAG00000006951, ENSBTAG00000002232, ENSBTAG00000000296, ENSBTAG00000016190, ENSBTAG00000002356, ENSBTAG00000006954, ENSBTAG00000016198, ENSBTAG00000031352, ENSBTAG00000010420, ENSBTAG00000012168, ENSBTAG00000016525, ENSBTAG00000012845, ENSBTAG00000013813,…	1083	2286	13324	1.33469	3.28727e-06
GOTERM_CC_DIRECT	GO:0005681~spliceosomal complex	25	1.09457	6.39149e-08	ENSBTAG00000011645, ENSBTAG00000008853, ENSBTAG00000008457, ENSBTAG00000008498, ENSBTAG00000002376, ENSBTAG00000002332, ENSBTAG00000008896, ENSBTAG00000003866, ENSBTAG00000047652, ENSBTAG00000013162, ENSBTAG00000018258, ENSBTAG00000014766, ENSBTAG00000012622, ENSBTAG00000008369, ENSBTAG00000016609, ENSBTAG00000001035, ENSBTAG00000021131, ENSBTAG00000002568, ENSBTAG00000001996, ENSBTAG00000001553,…	1975	75	20602	3.47713	3.41306e-06
GOTERM_CC_DIRECT	GO:0071013~catalytic step 2 spliceosome	25	1.09457	6.39149e-08	ENSBTAG00000008251, ENSBTAG00000011488, ENSBTAG00000007363, ENSBTAG00000012712, ENSBTAG00000008292, ENSBTAG00000011645, ENSBTAG00000008457, ENSBTAG00000010518, ENSBTAG00000009389, ENSBTAG00000047652, ENSBTAG00000008915, ENSBTAG00000002778, ENSBTAG00000016578, ENSBTAG00000014766, ENSBTAG00000014724, ENSBTAG00000010627, ENSBTAG00000004521, ENSBTAG00000046358, ENSBTAG00000021131, ENSBTAG00000001038,…	1975	75	20602	3.47713	3.41306e-06
GOTERM_CC_DIRECT	GO:0022625~cytosolic large ribosomal subunit	34	1.48862	9.19272e-08	ENSBTAG00000052090, ENSBTAG00000020139, ENSBTAG00000001342, ENSBTAG00000049833, ENSBTAG00000023343, ENSBTAG00000003205, ENSBTAG00000026327, ENSBTAG00000015283, ENSBTAG00000005349, ENSBTAG00000018478, ENSBTAG00000017441, ENSBTAG00000030164, ENSBTAG00000016278, ENSBTAG00000017389, ENSBTAG00000015388, ENSBTAG00000020905, ENSBTAG00000015831, ENSBTAG00000022902, ENSBTAG00000018628, ENSBTAG00000014208,…	1975	128	20602	2.77084	4.6021e-06
GOTERM_CC_DIRECT	GO:0071005~U2-type precatalytic spliceosome	19	0.831874	1.29247e-07	ENSBTAG00000011488, ENSBTAG00000007363, ENSBTAG00000008292, ENSBTAG00000006423, ENSBTAG00000012649, ENSBTAG00000010627, ENSBTAG00000004521, ENSBTAG00000002332, ENSBTAG00000006034, ENSBTAG00000006960, ENSBTAG00000009795, ENSBTAG00000001038, ENSBTAG00000005634, ENSBTAG00000007757, ENSBTAG00000008915, ENSBTAG00000002778, ENSBTAG00000000848, ENSBTAG00000053210, ENSBTAG00000012683	1975	47	20602	4.21695	6.0898e-06
GOTERM_CC_DIRECT	GO:0005753~mitochondrial proton-transporting ATP synthase complex	14	0.61296	3.04958e-07	ENSBTAG00000039208, ENSBTAG00000013315, ENSBTAG00000018339, ENSBTAG00000009713, ENSBTAG00000021227, ENSBTAG00000047845, ENSBTAG00000007332, ENSBTAG00000043584, ENSBTAG00000043564, ENSBTAG00000026886, ENSBTAG00000045783, ENSBTAG00000018278, ENSBTAG00000017496, ENSBTAG00000000605, ENSBTAG00000002507	1975	27	20602	5.40887	1.35706e-05
KEGG_PATHWAY	bta01100:Metabolic pathways	231	10.1138	1.06378e-06	ENSBTAG00000017967, ENSBTAG00000005183, ENSBTAG00000007000, ENSBTAG00000007121, ENSBTAG00000018813, ENSBTAG00000004651, ENSBTAG00000008216, ENSBTAG00000043577, ENSBTAG00000011748, ENSBTAG00000009426, ENSBTAG00000006396, ENSBTAG00000006033, ENSBTAG00000008453, ENSBTAG00000001022, ENSBTAG00000000296, ENSBTAG00000043571, ENSBTAG00000013481, ENSBTAG00000038540, ENSBTAG00000019465, ENSBTAG00000043568,…	981	1607	9038	1.32434	2.06107e-05
GOTERM_MF_DIRECT	GO:0003743~translation initiation factor activity	21	0.91944	7.95737e-08	ENSBTAG00000011212, ENSBTAG00000034992, ENSBTAG00000020308, ENSBTAG00000014724, ENSBTAG00000004861, ENSBTAG00000009106, ENSBTAG00000006883, ENSBTAG00000008664, ENSBTAG00000005969, ENSBTAG00000002528, ENSBTAG00000001988, ENSBTAG00000005338, ENSBTAG00000016282, ENSBTAG00000002734, ENSBTAG00000014032, ENSBTAG00000014388, ENSBTAG00000017633, ENSBTAG00000010790, ENSBTAG00000011263, ENSBTAG00000032433,…	1730	56	18313	3.96958	2.67566e-05
GOTERM_CC_DIRECT	GO:0070469~respiratory chain	11	0.481611	6.59509e-07	ENSBTAG00000043571, ENSBTAG00000043550, ENSBTAG00000043559, ENSBTAG00000019096, ENSBTAG00000043577, ENSBTAG00000043556, ENSBTAG00000043546, ENSBTAG00000043568, ENSBTAG00000043563, ENSBTAG00000012232, ENSBTAG00000021651	1975	17	20602	6.74972	2.78035e-05
UP_KW_LIGAND	KW-0830~Ubiquinone	14	0.61296	1.0968e-06	ENSBTAG00000000091, ENSBTAG00000043559, ENSBTAG00000019419, ENSBTAG00000005465, ENSBTAG00000043577, ENSBTAG00000043546, ENSBTAG00000043568, ENSBTAG00000043558, ENSBTAG00000009534, ENSBTAG00000043563, ENSBTAG00000043571, ENSBTAG00000043550, ENSBTAG00000012072, ENSBTAG00000015156	620	25	5215	4.71032	4.38722e-05
UP_KW_MOLECULAR_FUNCTION	KW-0808~Transferase	181	7.92469	5.06419e-06	ENSBTAG00000008296, ENSBTAG00000005183, ENSBTAG00000009142, ENSBTAG00000007121, ENSBTAG00000019908, ENSBTAG00000012678, ENSBTAG00000013923, ENSBTAG00000020735, ENSBTAG00000012317, ENSBTAG00000004651, ENSBTAG00000011748, ENSBTAG00000009547, ENSBTAG00000009426, ENSBTAG00000005105, ENSBTAG00000001023, ENSBTAG00000006034, ENSBTAG00000049953, ENSBTAG00000000697, ENSBTAG00000024027, ENSBTAG00000018093,…	918	1493	10301	1.36037	5.86e-05
GOTERM_CC_DIRECT	GO:0042788~polysomal ribosome	12	0.525394	1.5774e-06	ENSBTAG00000020905, ENSBTAG00000052337, ENSBTAG00000002468, ENSBTAG00000015831, ENSBTAG00000015283, ENSBTAG00000011559, ENSBTAG00000014032, ENSBTAG00000019821, ENSBTAG00000030164, ENSBTAG00000020795, ENSBTAG00000038896, ENSBTAG00000015388	1975	22	20602	5.68985	6.3175e-05
KEGG_PATHWAY	bta04260:Cardiac muscle contraction	27	1.18214	3.63479e-06	ENSBTAG00000055082, ENSBTAG00000043556, ENSBTAG00000009703, ENSBTAG00000002036, ENSBTAG00000046786, ENSBTAG00000009523, ENSBTAG00000050016, ENSBTAG00000053789, ENSBTAG00000043550, ENSBTAG00000001521, ENSBTAG00000017267, ENSBTAG00000013680, ENSBTAG00000000913, ENSBTAG00000014130, ENSBTAG00000033217, ENSBTAG00000039555, ENSBTAG00000012232, ENSBTAG00000005096, ENSBTAG00000021916, ENSBTAG00000012788,…	981	93	9038	2.67476	6.62815e-05
UP_KW_BIOLOGICAL_PROCESS	KW-0819~tRNA processing	23	1.00701	5.32936e-06	ENSBTAG00000009694, ENSBTAG00000017779, ENSBTAG00000011796, ENSBTAG00000013832, ENSBTAG00000037980, ENSBTAG00000010359, ENSBTAG00000020900, ENSBTAG00000007743, ENSBTAG00000016908, ENSBTAG00000009458, ENSBTAG00000004797, ENSBTAG00000005385, ENSBTAG00000024027, ENSBTAG00000027326, ENSBTAG00000001314, ENSBTAG00000002743, ENSBTAG00000002973, ENSBTAG00000025612, ENSBTAG00000031327, ENSBTAG00000026519,…	765	67	6385	2.86518	9.13605e-05
UP_KW_DOMAIN	KW-0853~WD repeat	29	1.2697	1.49851e-05	ENSBTAG00000016878, ENSBTAG00000015944, ENSBTAG00000015424, ENSBTAG00000019648, ENSBTAG00000021606, ENSBTAG00000036183, ENSBTAG00000004079, ENSBTAG00000009106, ENSBTAG00000047217, ENSBTAG00000004635, ENSBTAG00000018196, ENSBTAG00000007847, ENSBTAG00000008815, ENSBTAG00000003927, ENSBTAG00000018910, ENSBTAG00000052532, ENSBTAG00000016824, ENSBTAG00000020969, ENSBTAG00000000080, ENSBTAG00000016806,…	1083	146	13324	2.44372	9.74032e-05
GOTERM_CC_DIRECT	GO:0005762~mitochondrial large ribosomal subunit	20	0.875657	3.07633e-06	ENSBTAG00000038949, ENSBTAG00000020721, ENSBTAG00000008347, ENSBTAG00000021720, ENSBTAG00000024781, ENSBTAG00000025001, ENSBTAG00000008962, ENSBTAG00000021188, ENSBTAG00000000103, ENSBTAG00000000797, ENSBTAG00000003315, ENSBTAG00000019891, ENSBTAG00000016581, ENSBTAG00000004348, ENSBTAG00000019457, ENSBTAG00000019403, ENSBTAG00000000417, ENSBTAG00000019542, ENSBTAG00000053687, ENSBTAG00000019830	1975	62	20602	3.36497	0.00011734
GOTERM_BP_DIRECT	GO:0001732~formation of cytoplasmic translation initiation complex	11	0.481611	5.25945e-07	ENSBTAG00000011212, ENSBTAG00000005969, ENSBTAG00000002528, ENSBTAG00000001988, ENSBTAG00000005338, ENSBTAG00000016282, ENSBTAG00000002734, ENSBTAG00000014032, ENSBTAG00000004861, ENSBTAG00000014388, ENSBTAG00000010790	1864	15	16666	6.55672	0.000260145
GOTERM_CC_DIRECT	GO:0015935~small ribosomal subunit	11	0.481611	8.34292e-06	ENSBTAG00000019718, ENSBTAG00000052337, ENSBTAG00000050645, ENSBTAG00000019648, ENSBTAG00000001109, ENSBTAG00000002648, ENSBTAG00000015989, ENSBTAG00000021093, ENSBTAG00000009535, ENSBTAG00000019147, ENSBTAG00000006487	1975	21	20602	5.46406	0.000303758
GOTERM_CC_DIRECT	GO:0016604~nuclear body	45	1.97023	1.02508e-05	ENSBTAG00000014711, ENSBTAG00000011244, ENSBTAG00000008990, ENSBTAG00000021900, ENSBTAG00000021304, ENSBTAG00000003561, ENSBTAG00000009863, ENSBTAG00000008432, ENSBTAG00000001463, ENSBTAG00000003221, ENSBTAG00000025632, ENSBTAG00000021020, ENSBTAG00000049156, ENSBTAG00000000435, ENSBTAG00000012095, ENSBTAG00000013063, ENSBTAG00000015584, ENSBTAG00000019821, ENSBTAG00000031432, ENSBTAG00000013288,…	1975	234	20602	2.00604	0.000356996
GOTERM_CC_DIRECT	GO:0005852~eukaryotic translation initiation factor 3 complex	9	0.394046	1.23908e-05	ENSBTAG00000011212, ENSBTAG00000035907, ENSBTAG00000001988, ENSBTAG00000005338, ENSBTAG00000002734, ENSBTAG00000014032, ENSBTAG00000014388, ENSBTAG00000010790, ENSBTAG00000011263	1975	14	20602	6.7059	0.000397002
GOTERM_CC_DIRECT	GO:0033290~eukaryotic 48S preinitiation complex	9	0.394046	1.23908e-05	ENSBTAG00000011212, ENSBTAG00000002528, ENSBTAG00000001988, ENSBTAG00000005338, ENSBTAG00000002734, ENSBTAG00000014032, ENSBTAG00000004861, ENSBTAG00000014388, ENSBTAG00000010790	1975	14	20602	6.7059	0.000397002
UP_KW_BIOLOGICAL_PROCESS	KW-0648~Protein biosynthesis	29	1.2697	3.1794e-05	ENSBTAG00000011843, ENSBTAG00000009106, ENSBTAG00000004258, ENSBTAG00000025212, ENSBTAG00000007367, ENSBTAG00000005969, ENSBTAG00000001988, ENSBTAG00000002734, ENSBTAG00000014032, ENSBTAG00000010790, ENSBTAG00000011263, ENSBTAG00000019543, ENSBTAG00000011212, ENSBTAG00000034992, ENSBTAG00000018928, ENSBTAG00000012962, ENSBTAG00000020308, ENSBTAG00000011415, ENSBTAG00000014724, ENSBTAG00000006883,…	765	106	6385	2.28345	0.00047691
UP_KW_MOLECULAR_FUNCTION	KW-0378~Hydrolase	159	6.96147	5.24211e-05	ENSBTAG00000019509, ENSBTAG00000014734, ENSBTAG00000013403, ENSBTAG00000020059, ENSBTAG00000005588, ENSBTAG00000021820, ENSBTAG00000005105, ENSBTAG00000005347, ENSBTAG00000008332, ENSBTAG00000001022, ENSBTAG00000020177, ENSBTAG00000020294, ENSBTAG00000014297, ENSBTAG00000012391, ENSBTAG00000033255, ENSBTAG00000011100, ENSBTAG00000021715, ENSBTAG00000012726, ENSBTAG00000010428, ENSBTAG00000003570,…	918	1331	10301	1.34047	0.000530763
UP_KW_DOMAIN	KW-0175~Coiled coil	221	9.67601	0.000102987	ENSBTAG00000018812, ENSBTAG00000005861, ENSBTAG00000026684, ENSBTAG00000020454, ENSBTAG00000009542, ENSBTAG00000000053, ENSBTAG00000000054, ENSBTAG00000025358, ENSBTAG00000024027, ENSBTAG00000004416, ENSBTAG00000015438, ENSBTAG00000013932, ENSBTAG00000001394, ENSBTAG00000040053, ENSBTAG00000009435, ENSBTAG00000000742, ENSBTAG00000007814, ENSBTAG00000053398, ENSBTAG00000017850, ENSBTAG00000017299,…	1083	2158	13324	1.25993	0.000535533
GOTERM_CC_DIRECT	GO:0005689~U12-type spliceosomal complex	13	0.569177	2.10209e-05	ENSBTAG00000008292, ENSBTAG00000019804, ENSBTAG00000006423, ENSBTAG00000010627, ENSBTAG00000004521, ENSBTAG00000008896, ENSBTAG00000009795, ENSBTAG00000001996, ENSBTAG00000017890, ENSBTAG00000008915, ENSBTAG00000002778, ENSBTAG00000053210, ENSBTAG00000011198	1975	32	20602	4.23775	0.000647607
GOTERM_BP_DIRECT	GO:0006120~mitochondrial electron transport, NADH to ubiquinone	14	0.61296	1.80168e-06	ENSBTAG00000052280, ENSBTAG00000000091, ENSBTAG00000019419, ENSBTAG00000020405, ENSBTAG00000043577, ENSBTAG00000043546, ENSBTAG00000043568, ENSBTAG00000003279, ENSBTAG00000043563, ENSBTAG00000043571, ENSBTAG00000009914, ENSBTAG00000012072, ENSBTAG00000018188, ENSBTAG00000001908	1864	27	16666	4.63607	0.00079214
INTERPRO	IPR001680:WD40 repeat	51	2.23292	8.8076e-07	ENSBTAG00000016878, ENSBTAG00000015944, ENSBTAG00000015424, ENSBTAG00000014934, ENSBTAG00000001387, ENSBTAG00000020179, ENSBTAG00000047217, ENSBTAG00000008815, ENSBTAG00000007847, ENSBTAG00000003927, ENSBTAG00000052532, ENSBTAG00000015343, ENSBTAG00000014469, ENSBTAG00000016806, ENSBTAG00000001071, ENSBTAG00000016804, ENSBTAG00000020787, ENSBTAG00000002960, ENSBTAG00000002563, ENSBTAG00000006245,…	2045	265	22088	2.07868	0.00081206
SMART	SM00320:WD40	51	2.23292	4.41474e-06	ENSBTAG00000016878, ENSBTAG00000015944, ENSBTAG00000015424, ENSBTAG00000014934, ENSBTAG00000001387, ENSBTAG00000020179, ENSBTAG00000047217, ENSBTAG00000008815, ENSBTAG00000007847, ENSBTAG00000003927, ENSBTAG00000052532, ENSBTAG00000015343, ENSBTAG00000014469, ENSBTAG00000016806, ENSBTAG00000001071, ENSBTAG00000016804, ENSBTAG00000020787, ENSBTAG00000002960, ENSBTAG00000002563, ENSBTAG00000006245,…	1022	263	10284	1.95131	0.00106395
GOTERM_BP_DIRECT	GO:0033617~mitochondrial respiratory chain complex IV assembly	13	0.569177	2.73484e-06	ENSBTAG00000014820, ENSBTAG00000048824, ENSBTAG00000009885, ENSBTAG00000012609, ENSBTAG00000021199, ENSBTAG00000009487, ENSBTAG00000021780, ENSBTAG00000003813, ENSBTAG00000015253, ENSBTAG00000054199, ENSBTAG00000019911, ENSBTAG00000000808, ENSBTAG00000014873	1864	24	16666	4.84303	0.00108218
UP_KW_CELLULAR_COMPONENT	KW-0647~Proteasome	15	0.656743	0.000147241	ENSBTAG00000009683, ENSBTAG00000015732, ENSBTAG00000021744, ENSBTAG00000012726, ENSBTAG00000006564, ENSBTAG00000007685, ENSBTAG00000021288, ENSBTAG00000003679, ENSBTAG00000021691, ENSBTAG00000021061, ENSBTAG00000052508, ENSBTAG00000018425, ENSBTAG00000015112, ENSBTAG00000031641, ENSBTAG00000002808	1313	51	14236	3.18893	0.00110431
GOTERM_CC_DIRECT	GO:0000785~chromatin	46	2.01401	3.84519e-05	ENSBTAG00000033890, ENSBTAG00000020959, ENSBTAG00000009121, ENSBTAG00000052031, ENSBTAG00000010118, ENSBTAG00000010910, ENSBTAG00000006214, ENSBTAG00000010439, ENSBTAG00000007228, ENSBTAG00000013949, ENSBTAG00000009426, ENSBTAG00000044123, ENSBTAG00000001424, ENSBTAG00000004715, ENSBTAG00000019043, ENSBTAG00000022372, ENSBTAG00000021020, ENSBTAG00000019001, ENSBTAG00000017582, ENSBTAG00000018196,…	1975	254	20602	1.88915	0.00114074
KEGG_PATHWAY	bta04723:Retrograde endocannabinoid signaling	34	1.48862	6.70145e-05	ENSBTAG00000010232, ENSBTAG00000011145, ENSBTAG00000000091, ENSBTAG00000043559, ENSBTAG00000005465, ENSBTAG00000043577, ENSBTAG00000043558, ENSBTAG00000006033, ENSBTAG00000048722, ENSBTAG00000043571, ENSBTAG00000009509, ENSBTAG00000024507, ENSBTAG00000012072, ENSBTAG00000051287, ENSBTAG00000019025, ENSBTAG00000052280, ENSBTAG00000008122, ENSBTAG00000014669, ENSBTAG00000019419, ENSBTAG00000020405,…	981	152	9038	2.06081	0.00115414
GOTERM_CC_DIRECT	GO:0016282~eukaryotic 43S preinitiation complex	9	0.394046	4.45359e-05	ENSBTAG00000011212, ENSBTAG00000002528, ENSBTAG00000001988, ENSBTAG00000005338, ENSBTAG00000002734, ENSBTAG00000014032, ENSBTAG00000004861, ENSBTAG00000014388, ENSBTAG00000010790	1975	16	20602	5.86766	0.00127404
GOTERM_CC_DIRECT	GO:0001650~fibrillar center	28	1.22592	5.09934e-05	ENSBTAG00000009142, ENSBTAG00000012412, ENSBTAG00000018812, ENSBTAG00000009482, ENSBTAG00000004257, ENSBTAG00000005980, ENSBTAG00000002579, ENSBTAG00000000356, ENSBTAG00000000871, ENSBTAG00000003225, ENSBTAG00000044100, ENSBTAG00000016152, ENSBTAG00000018196, ENSBTAG00000015224, ENSBTAG00000010790, ENSBTAG00000033255, ENSBTAG00000014554, ENSBTAG00000018772, ENSBTAG00000015486, ENSBTAG00000019742,…	1975	126	20602	2.31809	0.00140847
UP_KW_PTM	KW-0488~Methylation	66	2.88967	0.000266021	ENSBTAG00000015988, ENSBTAG00000008251, ENSBTAG00000018339, ENSBTAG00000012159, ENSBTAG00000012756, ENSBTAG00000018812, ENSBTAG00000011226, ENSBTAG00000008292, ENSBTAG00000018857, ENSBTAG00000004531, ENSBTAG00000009703, ENSBTAG00000004258, ENSBTAG00000008498, ENSBTAG00000007323, ENSBTAG00000000296, ENSBTAG00000052337, ENSBTAG00000047652, ENSBTAG00000018373, ENSBTAG00000007847, ENSBTAG00000013162,…	871	403	8259	1.55292	0.00175574
UP_KW_MOLECULAR_FUNCTION	KW-0347~Helicase	23	1.00701	0.000202267	ENSBTAG00000019608, ENSBTAG00000014734, ENSBTAG00000020309, ENSBTAG00000010313, ENSBTAG00000014724, ENSBTAG00000020998, ENSBTAG00000020414, ENSBTAG00000003570, ENSBTAG00000009887, ENSBTAG00000021820, ENSBTAG00000016609, ENSBTAG00000008896, ENSBTAG00000006960, ENSBTAG00000017061, ENSBTAG00000035907, ENSBTAG00000051759, ENSBTAG00000027319, ENSBTAG00000030965, ENSBTAG00000000848, ENSBTAG00000018423,…	918	109	10301	2.36776	0.0018204
GOTERM_MF_DIRECT	GO:0030515~snoRNA binding	11	0.481611	7.29222e-06	ENSBTAG00000005517, ENSBTAG00000019509, ENSBTAG00000006590, ENSBTAG00000010101, ENSBTAG00000015612, ENSBTAG00000003225, ENSBTAG00000044100, ENSBTAG00000018812, ENSBTAG00000019725, ENSBTAG00000007447, ENSBTAG00000000670	1730	21	18313	5.54481	0.00196161
GOTERM_CC_DIRECT	GO:0010494~cytoplasmic stress granule	18	0.788091	7.78098e-05	ENSBTAG00000011586, ENSBTAG00000008573, ENSBTAG00000020309, ENSBTAG00000016744, ENSBTAG00000018979, ENSBTAG00000011736, ENSBTAG00000023867, ENSBTAG00000003570, ENSBTAG00000001171, ENSBTAG00000046358, ENSBTAG00000021131, ENSBTAG00000035907, ENSBTAG00000017164, ENSBTAG00000019182, ENSBTAG00000017366, ENSBTAG00000014297, ENSBTAG00000018557, ENSBTAG00000012552	1975	64	20602	2.93383	0.00207752
INTERPRO	IPR015943:WD40/YVTN repeat-like-containing domain	59	2.58319	3.68959e-06	ENSBTAG00000016878, ENSBTAG00000015944, ENSBTAG00000015424, ENSBTAG00000014934, ENSBTAG00000009106, ENSBTAG00000001387, ENSBTAG00000020179, ENSBTAG00000047217, ENSBTAG00000008815, ENSBTAG00000007847, ENSBTAG00000003927, ENSBTAG00000052532, ENSBTAG00000018772, ENSBTAG00000015343, ENSBTAG00000014469, ENSBTAG00000011950, ENSBTAG00000016806, ENSBTAG00000001071, ENSBTAG00000016804, ENSBTAG00000020787,…	2045	340	22088	1.87429	0.00255135
GOTERM_CC_DIRECT	GO:0046540~U4/U6 x U5 tri-snRNP complex	14	0.61296	0.000128598	ENSBTAG00000008251, ENSBTAG00000011488, ENSBTAG00000007363, ENSBTAG00000008292, ENSBTAG00000012649, ENSBTAG00000004521, ENSBTAG00000002332, ENSBTAG00000001038, ENSBTAG00000005634, ENSBTAG00000007757, ENSBTAG00000014060, ENSBTAG00000000848, ENSBTAG00000050130, ENSBTAG00000053210	1975	43	20602	3.39627	0.0033228
SMART	SM00490:HELICc	26	1.13835	3.00323e-05	ENSBTAG00000019608, ENSBTAG00000014734, ENSBTAG00000010313, ENSBTAG00000020414, ENSBTAG00000009887, ENSBTAG00000010518, ENSBTAG00000021820, ENSBTAG00000008896, ENSBTAG00000017061, ENSBTAG00000002612, ENSBTAG00000027319, ENSBTAG00000001920, ENSBTAG00000019821, ENSBTAG00000054998, ENSBTAG00000014724, ENSBTAG00000003570, ENSBTAG00000020422, ENSBTAG00000020860, ENSBTAG00000002287, ENSBTAG00000006960,…	1022	106	10284	2.46819	0.0042857
SMART	SM00487:DEXDc	26	1.13835	3.5566e-05	ENSBTAG00000019608, ENSBTAG00000014734, ENSBTAG00000010313, ENSBTAG00000020414, ENSBTAG00000009887, ENSBTAG00000010518, ENSBTAG00000021820, ENSBTAG00000008896, ENSBTAG00000017061, ENSBTAG00000002612, ENSBTAG00000027319, ENSBTAG00000001920, ENSBTAG00000019821, ENSBTAG00000054998, ENSBTAG00000014724, ENSBTAG00000003570, ENSBTAG00000020422, ENSBTAG00000020860, ENSBTAG00000002287, ENSBTAG00000006960,…	1022	107	10284	2.44512	0.0042857
UP_KW_BIOLOGICAL_PROCESS	KW-0804~Transcription	132	5.77933	0.00033522	ENSBTAG00000015944, ENSBTAG00000021706, ENSBTAG00000012159, ENSBTAG00000023847, ENSBTAG00000005861, ENSBTAG00000004136, ENSBTAG00000004257, ENSBTAG00000009426, ENSBTAG00000010818, ENSBTAG00000003602, ENSBTAG00000016190, ENSBTAG00000047652, ENSBTAG00000016198, ENSBTAG00000019867, ENSBTAG00000017689, ENSBTAG00000010890, ENSBTAG00000015146, ENSBTAG00000016526, ENSBTAG00000010701, ENSBTAG00000031061,…	765	834	6385	1.32101	0.0044696
INTERPRO	IPR001650:Helicase, C-terminal	26	1.13835	9.61874e-06	ENSBTAG00000019608, ENSBTAG00000014734, ENSBTAG00000010313, ENSBTAG00000020414, ENSBTAG00000009887, ENSBTAG00000010518, ENSBTAG00000021820, ENSBTAG00000008896, ENSBTAG00000017061, ENSBTAG00000002612, ENSBTAG00000027319, ENSBTAG00000001920, ENSBTAG00000019821, ENSBTAG00000054998, ENSBTAG00000014724, ENSBTAG00000003570, ENSBTAG00000020422, ENSBTAG00000020860, ENSBTAG00000002287, ENSBTAG00000006960,…	2045	106	22088	2.6493	0.00460405
INTERPRO	IPR016024:Armadillo-type fold	59	2.58319	9.9871e-06	ENSBTAG00000009584, ENSBTAG00000019908, ENSBTAG00000018979, ENSBTAG00000002191, ENSBTAG00000020735, ENSBTAG00000019781, ENSBTAG00000044100, ENSBTAG00000017685, ENSBTAG00000018852, ENSBTAG00000003807, ENSBTAG00000016435, ENSBTAG00000014106, ENSBTAG00000014469, ENSBTAG00000011597, ENSBTAG00000012443, ENSBTAG00000012168, ENSBTAG00000017416, ENSBTAG00000020308, ENSBTAG00000016528, ENSBTAG00000020787,…	2045	351	22088	1.81555	0.00460405
GOTERM_MF_DIRECT	GO:0003682~chromatin binding	62	2.71454	2.24372e-05	ENSBTAG00000038306, ENSBTAG00000011865, ENSBTAG00000010931, ENSBTAG00000011789, ENSBTAG00000023847, ENSBTAG00000004695, ENSBTAG00000005861, ENSBTAG00000001424, ENSBTAG00000018093, ENSBTAG00000047652, ENSBTAG00000049156, ENSBTAG00000017761, ENSBTAG00000031871, ENSBTAG00000002918, ENSBTAG00000016328, ENSBTAG00000010467, ENSBTAG00000020422, ENSBTAG00000012607, ENSBTAG00000002960, ENSBTAG00000020662,…	1730	378	18313	1.73625	0.00465285
GOTERM_MF_DIRECT	GO:0008137~NADH dehydrogenase (ubiquinone) activity	12	0.525394	2.42156e-05	ENSBTAG00000043571, ENSBTAG00000000091, ENSBTAG00000043559, ENSBTAG00000007812, ENSBTAG00000019419, ENSBTAG00000043577, ENSBTAG00000012072, ENSBTAG00000043546, ENSBTAG00000043568, ENSBTAG00000043558, ENSBTAG00000003279, ENSBTAG00000043563	1730	28	18313	4.53666	0.00465285
SMART	SM00356:ZnF_C3H1	15	0.656743	5.48211e-05	ENSBTAG00000015965, ENSBTAG00000008573, ENSBTAG00000011645, ENSBTAG00000014826, ENSBTAG00000023867, ENSBTAG00000008306, ENSBTAG00000021762, ENSBTAG00000008684, ENSBTAG00000006034, ENSBTAG00000003553, ENSBTAG00000009542, ENSBTAG00000017890, ENSBTAG00000050925, ENSBTAG00000017352, ENSBTAG00000016014, ENSBTAG00000030453	1022	44	10284	3.43044	0.00528475
INTERPRO	IPR014001:Helicase, superfamily 1/2, ATP-binding domain	26	1.13835	1.36164e-05	ENSBTAG00000019608, ENSBTAG00000014734, ENSBTAG00000010313, ENSBTAG00000020414, ENSBTAG00000009887, ENSBTAG00000010518, ENSBTAG00000021820, ENSBTAG00000008896, ENSBTAG00000017061, ENSBTAG00000002612, ENSBTAG00000027319, ENSBTAG00000001920, ENSBTAG00000019821, ENSBTAG00000054998, ENSBTAG00000014724, ENSBTAG00000003570, ENSBTAG00000020422, ENSBTAG00000020860, ENSBTAG00000002287, ENSBTAG00000006960,…	2045	108	22088	2.60024	0.00538043
UP_KW_CELLULAR_COMPONENT	KW-0256~Endoplasmic reticulum	83	3.63398	0.00102538	ENSBTAG00000012159, ENSBTAG00000013922, ENSBTAG00000012678, ENSBTAG00000021942, ENSBTAG00000009504, ENSBTAG00000007721, ENSBTAG00000013606, ENSBTAG00000009547, ENSBTAG00000005105, ENSBTAG00000010937, ENSBTAG00000021421, ENSBTAG00000008453, ENSBTAG00000006550, ENSBTAG00000052337, ENSBTAG00000002357, ENSBTAG00000003649, ENSBTAG00000018655, ENSBTAG00000017441, ENSBTAG00000014971, ENSBTAG00000015388,…	1313	635	14236	1.41719	0.00629783
UP_KW_CELLULAR_COMPONENT	KW-1135~Mitochondrion nucleoid	6	0.262697	0.00111961	ENSBTAG00000024027, ENSBTAG00000003546, ENSBTAG00000017779, ENSBTAG00000009098, ENSBTAG00000002219, ENSBTAG00000010931	1313	10	14236	6.50541	0.00629783
GOTERM_MF_DIRECT	GO:0070063~RNA polymerase binding	9	0.394046	3.99502e-05	ENSBTAG00000008573, ENSBTAG00000003259, ENSBTAG00000016822, ENSBTAG00000021900, ENSBTAG00000005861, ENSBTAG00000006884, ENSBTAG00000019821, ENSBTAG00000038375, ENSBTAG00000021367	1730	16	18313	5.95437	0.00671663
GOTERM_BP_DIRECT	GO:0000028~ribosomal small subunit assembly	13	0.569177	2.00396e-05	ENSBTAG00000019718, ENSBTAG00000008570, ENSBTAG00000040435, ENSBTAG00000015639, ENSBTAG00000011963, ENSBTAG00000012898, ENSBTAG00000013866, ENSBTAG00000051063, ENSBTAG00000015989, ENSBTAG00000007105, ENSBTAG00000002468, ENSBTAG00000019831, ENSBTAG00000016510	1864	28	16666	4.15117	0.00720878
GOTERM_CC_DIRECT	GO:0000932~P-body	19	0.831874	0.000336083	ENSBTAG00000009683, ENSBTAG00000018849, ENSBTAG00000008573, ENSBTAG00000007363, ENSBTAG00000016744, ENSBTAG00000018979, ENSBTAG00000023867, ENSBTAG00000022744, ENSBTAG00000005913, ENSBTAG00000021341, ENSBTAG00000054746, ENSBTAG00000005634, ENSBTAG00000005998, ENSBTAG00000015591, ENSBTAG00000014060, ENSBTAG00000014297, ENSBTAG00000003807, ENSBTAG00000018557, ENSBTAG00000013025	1975	78	20602	2.54098	0.00841259
GOTERM_CC_DIRECT	GO:0071541~eukaryotic translation initiation factor 3 complex, eIF3m	6	0.262697	0.000351157	ENSBTAG00000002528, ENSBTAG00000001988, ENSBTAG00000005338, ENSBTAG00000014032, ENSBTAG00000004861, ENSBTAG00000014388	1975	8	20602	7.82354	0.00852354
UP_KW_BIOLOGICAL_PROCESS	KW-0509~mRNA transport	17	0.744308	0.000758143	ENSBTAG00000014766, ENSBTAG00000008573, ENSBTAG00000040006, ENSBTAG00000020739, ENSBTAG00000011736, ENSBTAG00000008369, ENSBTAG00000008498, ENSBTAG00000008432, ENSBTAG00000001035, ENSBTAG00000000152, ENSBTAG00000008873, ENSBTAG00000001553, ENSBTAG00000054428, ENSBTAG00000038680, ENSBTAG00000014891, ENSBTAG00000019821, ENSBTAG00000051697	765	57	6385	2.48928	0.00909771
GOTERM_CC_DIRECT	GO:0000781~chromosome, telomeric region	20	0.875657	0.000420286	ENSBTAG00000001071, ENSBTAG00000012659, ENSBTAG00000010118, ENSBTAG00000021304, ENSBTAG00000009426, ENSBTAG00000002960, ENSBTAG00000001463, ENSBTAG00000003354, ENSBTAG00000000064, ENSBTAG00000004956, ENSBTAG00000021592, ENSBTAG00000021020, ENSBTAG00000017582, ENSBTAG00000001415, ENSBTAG00000017355, ENSBTAG00000019366, ENSBTAG00000011198, ENSBTAG00000015146, ENSBTAG00000032982, ENSBTAG00000002918	1975	86	20602	2.42591	0.00990145
GOTERM_CC_DIRECT	GO:0031462~Cul2-RING ubiquitin ligase complex	9	0.394046	0.000454496	ENSBTAG00000033890, ENSBTAG00000018737, ENSBTAG00000026032, ENSBTAG00000019867, ENSBTAG00000003476, ENSBTAG00000021224, ENSBTAG00000007133, ENSBTAG00000050696	1975	21	20602	4.4706	0.0104015
UP_KW_PTM	KW-0291~Formylation	6	0.262697	0.00205384	ENSBTAG00000043559, ENSBTAG00000043577, ENSBTAG00000043556, ENSBTAG00000043568, ENSBTAG00000043584, ENSBTAG00000043564	871	10	8259	5.68932	0.0112961
UP_KW_MOLECULAR_FUNCTION	KW-0413~Isomerase	24	1.05079	0.00159209	ENSBTAG00000009694, ENSBTAG00000012697, ENSBTAG00000017967, ENSBTAG00000016988, ENSBTAG00000012003, ENSBTAG00000017537, ENSBTAG00000007000, ENSBTAG00000016822, ENSBTAG00000047827, ENSBTAG00000020900, ENSBTAG00000005773, ENSBTAG00000007743, ENSBTAG00000013606, ENSBTAG00000006396, ENSBTAG00000021102, ENSBTAG00000007870, ENSBTAG00000002376, ENSBTAG00000005715, ENSBTAG00000054647, ENSBTAG00000002610,…	918	134	10301	2.00976	0.0119083
UP_KW_MOLECULAR_FUNCTION	KW-0143~Chaperone	27	1.18214	0.00168969	ENSBTAG00000017967, ENSBTAG00000010552, ENSBTAG00000021607, ENSBTAG00000012756, ENSBTAG00000004531, ENSBTAG00000008498, ENSBTAG00000009962, ENSBTAG00000021367, ENSBTAG00000003784, ENSBTAG00000021780, ENSBTAG00000008935, ENSBTAG00000024701, ENSBTAG00000022292, ENSBTAG00000013162, ENSBTAG00000017265, ENSBTAG00000016830, ENSBTAG00000008340, ENSBTAG00000012589, ENSBTAG00000001071, ENSBTAG00000010701,…	918	159	10301	1.90548	0.0119083
UP_KW_MOLECULAR_FUNCTION	KW-0489~Methyltransferase	23	1.00701	0.00176419	ENSBTAG00000008296, ENSBTAG00000021918, ENSBTAG00000011796, ENSBTAG00000016908, ENSBTAG00000009458, ENSBTAG00000000060, ENSBTAG00000009426, ENSBTAG00000000197, ENSBTAG00000007608, ENSBTAG00000002579, ENSBTAG00000024027, ENSBTAG00000025426, ENSBTAG00000018682, ENSBTAG00000019001, ENSBTAG00000031327, ENSBTAG00000006613, ENSBTAG00000003957, ENSBTAG00000017067, ENSBTAG00000002948, ENSBTAG00000017781,…	918	127	10301	2.03217	0.0119083
KEGG_PATHWAY	bta01200:Carbon metabolism	25	1.09457	0.000775428	ENSBTAG00000012697, ENSBTAG00000009462, ENSBTAG00000019703, ENSBTAG00000013108, ENSBTAG00000018813, ENSBTAG00000010336, ENSBTAG00000007787, ENSBTAG00000006396, ENSBTAG00000006795, ENSBTAG00000031814, ENSBTAG00000014093, ENSBTAG00000019700, ENSBTAG00000001908, ENSBTAG00000004281, ENSBTAG00000016007, ENSBTAG00000046019, ENSBTAG00000009951, ENSBTAG00000002321, ENSBTAG00000021695, ENSBTAG00000001578,…	981	112	9038	2.05648	0.0126517
GOTERM_MF_DIRECT	GO:0008270~zinc ion binding	101	4.42207	8.58328e-05	ENSBTAG00000007121, ENSBTAG00000013403, ENSBTAG00000012159, ENSBTAG00000011865, ENSBTAG00000023847, ENSBTAG00000013923, ENSBTAG00000010899, ENSBTAG00000006555, ENSBTAG00000007402, ENSBTAG00000008457, ENSBTAG00000003162, ENSBTAG00000008332, ENSBTAG00000052337, ENSBTAG00000018093, ENSBTAG00000001425, ENSBTAG00000016198, ENSBTAG00000016007, ENSBTAG00000031061, ENSBTAG00000010945, ENSBTAG00000022887,…	1730	730	18313	1.46458	0.0128272
GOTERM_MF_DIRECT	GO:0016887~ATPase activity	21	0.91944	0.000117056	ENSBTAG00000019608, ENSBTAG00000015732, ENSBTAG00000020309, ENSBTAG00000013315, ENSBTAG00000010313, ENSBTAG00000012756, ENSBTAG00000014724, ENSBTAG00000004531, ENSBTAG00000003570, ENSBTAG00000016609, ENSBTAG00000017061, ENSBTAG00000002742, ENSBTAG00000021061, ENSBTAG00000002219, ENSBTAG00000030965, ENSBTAG00000003813, ENSBTAG00000002829, ENSBTAG00000014297, ENSBTAG00000017761, ENSBTAG00000019821,…	1730	86	18313	2.58484	0.0146569
GOTERM_MF_DIRECT	GO:0000049~tRNA binding	18	0.788091	0.000119871	ENSBTAG00000011399, ENSBTAG00000008133, ENSBTAG00000017779, ENSBTAG00000013722, ENSBTAG00000012962, ENSBTAG00000018913, ENSBTAG00000020900, ENSBTAG00000014208, ENSBTAG00000006510, ENSBTAG00000016908, ENSBTAG00000009106, ENSBTAG00000004230, ENSBTAG00000020440, ENSBTAG00000000197, ENSBTAG00000024027, ENSBTAG00000019232, ENSBTAG00000008716, ENSBTAG00000039212	1730	67	18313	2.84388	0.0146569
KEGG_PATHWAY	bta03050:Proteasome	14	0.61296	0.00110088	ENSBTAG00000009683, ENSBTAG00000015732, ENSBTAG00000021744, ENSBTAG00000012726, ENSBTAG00000006564, ENSBTAG00000007685, ENSBTAG00000021288, ENSBTAG00000021691, ENSBTAG00000021061, ENSBTAG00000052508, ENSBTAG00000018425, ENSBTAG00000015112, ENSBTAG00000031641, ENSBTAG00000002808	981	47	9038	2.74431	0.0162564
KEGG_PATHWAY	bta03013:Nucleocytoplasmic transport	25	1.09457	0.00114802	ENSBTAG00000020739, ENSBTAG00000004992, ENSBTAG00000013949, ENSBTAG00000008498, ENSBTAG00000008432, ENSBTAG00000020179, ENSBTAG00000000152, ENSBTAG00000008873, ENSBTAG00000002896, ENSBTAG00000032787, ENSBTAG00000035615, ENSBTAG00000001749, ENSBTAG00000018631, ENSBTAG00000016014, ENSBTAG00000014106, ENSBTAG00000017416, ENSBTAG00000055033, ENSBTAG00000008369, ENSBTAG00000003570, ENSBTAG00000008388,…	981	115	9038	2.00284	0.0162564
KEGG_PATHWAY	bta03015:mRNA surveillance pathway	23	1.00701	0.00115368	ENSBTAG00000009142, ENSBTAG00000020739, ENSBTAG00000019714, ENSBTAG00000018406, ENSBTAG00000011415, ENSBTAG00000020735, ENSBTAG00000008369, ENSBTAG00000006884, ENSBTAG00000003570, ENSBTAG00000008498, ENSBTAG00000002960, ENSBTAG00000009435, ENSBTAG00000009245, ENSBTAG00000007323, ENSBTAG00000046358, ENSBTAG00000008873, ENSBTAG00000000754, ENSBTAG00000005757, ENSBTAG00000032787, ENSBTAG00000035615,…	981	102	9038	2.07745	0.0162564
UP_KW_BIOLOGICAL_PROCESS	KW-0375~Hydrogen ion transport	16	0.700525	0.00151705	ENSBTAG00000014238, ENSBTAG00000007572, ENSBTAG00000039208, ENSBTAG00000013315, ENSBTAG00000018339, ENSBTAG00000018889, ENSBTAG00000016309, ENSBTAG00000021227, ENSBTAG00000007332, ENSBTAG00000043584, ENSBTAG00000043564, ENSBTAG00000001927, ENSBTAG00000018278, ENSBTAG00000017496, ENSBTAG00000000605, ENSBTAG00000002507	765	55	6385	2.42805	0.0165496
SMART	SM00651:Sm	12	0.525394	0.000216462	ENSBTAG00000001038, ENSBTAG00000008251, ENSBTAG00000007363, ENSBTAG00000008292, ENSBTAG00000005634, ENSBTAG00000014060, ENSBTAG00000012649, ENSBTAG00000050130, ENSBTAG00000004521, ENSBTAG00000053210, ENSBTAG00000002332, ENSBTAG00000014695	1022	33	10284	3.65914	0.0173891
GOTERM_CC_DIRECT	GO:0005694~chromosome	26	1.13835	0.000784745	ENSBTAG00000012878, ENSBTAG00000006533, ENSBTAG00000003981, ENSBTAG00000000356, ENSBTAG00000007329, ENSBTAG00000030965, ENSBTAG00000021060, ENSBTAG00000018613, ENSBTAG00000014136, ENSBTAG00000002918, ENSBTAG00000010101, ENSBTAG00000011554, ENSBTAG00000000080, ENSBTAG00000016528, ENSBTAG00000014549, ENSBTAG00000006347, ENSBTAG00000009811, ENSBTAG00000021554, ENSBTAG00000003354, ENSBTAG00000002742,…	1975	133	20602	2.03922	0.0174606
UP_KW_CELLULAR_COMPONENT	KW-0138~CF(0)	8	0.350263	0.00363194	ENSBTAG00000018339, ENSBTAG00000021227, ENSBTAG00000047845, ENSBTAG00000017496, ENSBTAG00000000605, ENSBTAG00000007332, ENSBTAG00000043584, ENSBTAG00000043564	1313	23	14236	3.77125	0.0181597
SMART	SM00232:JAB_MPN	7	0.30648	0.000281036	ENSBTAG00000011488, ENSBTAG00000021691, ENSBTAG00000014032, ENSBTAG00000004861, ENSBTAG00000018425, ENSBTAG00000002784, ENSBTAG00000009600	1022	11	10284	6.40349	0.0193514
GOTERM_CC_DIRECT	GO:0030687~preribosome, large subunit precursor	9	0.394046	0.000919972	ENSBTAG00000015424, ENSBTAG00000011951, ENSBTAG00000021060, ENSBTAG00000033504, ENSBTAG00000009811, ENSBTAG00000008118, ENSBTAG00000000683, ENSBTAG00000011263, ENSBTAG00000003981	1975	23	20602	4.08185	0.019392
GOTERM_CC_DIRECT	GO:0071004~U2-type prespliceosome	9	0.394046	0.000919972	ENSBTAG00000001038, ENSBTAG00000001996, ENSBTAG00000008251, ENSBTAG00000002279, ENSBTAG00000008915, ENSBTAG00000002603, ENSBTAG00000048151, ENSBTAG00000004521, ENSBTAG00000053210	1975	23	20602	4.08185	0.019392
UP_KW_BIOLOGICAL_PROCESS	KW-0066~ATP synthesis	9	0.394046	0.00197242	ENSBTAG00000039208, ENSBTAG00000013315, ENSBTAG00000018278, ENSBTAG00000017496, ENSBTAG00000002507, ENSBTAG00000007332, ENSBTAG00000043584, ENSBTAG00000010470, ENSBTAG00000043564	765	21	6385	3.57703	0.0197242
GOTERM_CC_DIRECT	GO:0071011~precatalytic spliceosome	11	0.481611	0.000970965	ENSBTAG00000007363, ENSBTAG00000008292, ENSBTAG00000005634, ENSBTAG00000007757, ENSBTAG00000002778, ENSBTAG00000006423, ENSBTAG00000012649, ENSBTAG00000050130, ENSBTAG00000053210, ENSBTAG00000047874, ENSBTAG00000009795	1975	34	20602	3.37486	0.0199421
INTERPRO	IPR014722:Ribosomal protein L2 domain 2	11	0.481611	5.96557e-05	ENSBTAG00000002568, ENSBTAG00000019908, ENSBTAG00000026327, ENSBTAG00000010467, ENSBTAG00000025617, ENSBTAG00000021304, ENSBTAG00000045568, ENSBTAG00000031205, ENSBTAG00000013916, ENSBTAG00000018800, ENSBTAG00000010550	2045	26	22088	4.56964	0.020626
UP_KW_CELLULAR_COMPONENT	KW-0458~Lysosome	29	1.2697	0.00518731	ENSBTAG00000016959, ENSBTAG00000009526, ENSBTAG00000009888, ENSBTAG00000000133, ENSBTAG00000004436, ENSBTAG00000009506, ENSBTAG00000019040, ENSBTAG00000034689, ENSBTAG00000001507, ENSBTAG00000033731, ENSBTAG00000011100, ENSBTAG00000021819, ENSBTAG00000020607, ENSBTAG00000006082, ENSBTAG00000007512, ENSBTAG00000009899, ENSBTAG00000023997, ENSBTAG00000046357, ENSBTAG00000006364, ENSBTAG00000002783,…	1313	183	14236	1.71819	0.0233429
GOTERM_CC_DIRECT	GO:0005750~mitochondrial respiratory chain complex III	7	0.30648	0.00117043	ENSBTAG00000043550, ENSBTAG00000001521, ENSBTAG00000000913, ENSBTAG00000046786, ENSBTAG00000010470, ENSBTAG00000009479, ENSBTAG00000012232	1975	14	20602	5.2157	0.0234378
GOTERM_BP_DIRECT	GO:0042254~ribosome biogenesis	12	0.525394	7.82813e-05	ENSBTAG00000005517, ENSBTAG00000014733, ENSBTAG00000002468, ENSBTAG00000004804, ENSBTAG00000018812, ENSBTAG00000011889, ENSBTAG00000034700, ENSBTAG00000001518, ENSBTAG00000018569, ENSBTAG00000032166, ENSBTAG00000031564, ENSBTAG00000017389	1864	27	16666	3.97377	0.0238276
GOTERM_BP_DIRECT	GO:0006413~translational initiation	12	0.525394	7.82813e-05	ENSBTAG00000011212, ENSBTAG00000035907, ENSBTAG00000001988, ENSBTAG00000020308, ENSBTAG00000014724, ENSBTAG00000002734, ENSBTAG00000014032, ENSBTAG00000004861, ENSBTAG00000014388, ENSBTAG00000010790, ENSBTAG00000011263, ENSBTAG00000008664	1864	27	16666	3.97377	0.0238276
UP_KW_BIOLOGICAL_PROCESS	KW-0805~Transcription regulation	120	5.25394	0.00268792	ENSBTAG00000015944, ENSBTAG00000021706, ENSBTAG00000012159, ENSBTAG00000023847, ENSBTAG00000005861, ENSBTAG00000004136, ENSBTAG00000004257, ENSBTAG00000009426, ENSBTAG00000010818, ENSBTAG00000003602, ENSBTAG00000016190, ENSBTAG00000016198, ENSBTAG00000019867, ENSBTAG00000017689, ENSBTAG00000010890, ENSBTAG00000015146, ENSBTAG00000016526, ENSBTAG00000016528, ENSBTAG00000049309, ENSBTAG00000021037,…	765	787	6385	1.27264	0.0248116
GOTERM_CC_DIRECT	GO:0005688~U6 snRNP	6	0.262697	0.00134048	ENSBTAG00000007363, ENSBTAG00000005634, ENSBTAG00000014060, ENSBTAG00000012649, ENSBTAG00000004521, ENSBTAG00000002332	1975	10	20602	6.25884	0.0261885
KEGG_PATHWAY	bta03250:Viral life cycle - HIV-1	17	0.744308	0.00205354	ENSBTAG00000016988, ENSBTAG00000012003, ENSBTAG00000055033, ENSBTAG00000010467, ENSBTAG00000009482, ENSBTAG00000004695, ENSBTAG00000004992, ENSBTAG00000005861, ENSBTAG00000007214, ENSBTAG00000046549, ENSBTAG00000000152, ENSBTAG00000007323, ENSBTAG00000049588, ENSBTAG00000000746, ENSBTAG00000016198, ENSBTAG00000018783, ENSBTAG00000014001	981	68	9038	2.30326	0.0276782
GOTERM_CC_DIRECT	GO:0000792~heterochromatin	10	0.437828	0.00148227	ENSBTAG00000017061, ENSBTAG00000038306, ENSBTAG00000016469, ENSBTAG00000012698, ENSBTAG00000038409, ENSBTAG00000002829, ENSBTAG00000006422, ENSBTAG00000015584, ENSBTAG00000016764, ENSBTAG00000049437	1975	30	20602	3.47713	0.0282689
GOTERM_MF_DIRECT	GO:0046872~metal ion binding	196	8.58144	0.000269164	ENSBTAG00000008573, ENSBTAG00000016513, ENSBTAG00000019908, ENSBTAG00000010899, ENSBTAG00000004651, ENSBTAG00000006951, ENSBTAG00000007128, ENSBTAG00000001023, ENSBTAG00000006034, ENSBTAG00000009542, ENSBTAG00000001022, ENSBTAG00000000296, ENSBTAG00000021780, ENSBTAG00000016190, ENSBTAG00000003567, ENSBTAG00000024701, ENSBTAG00000006954, ENSBTAG00000015781, ENSBTAG00000031352, ENSBTAG00000008340,…	1730	1635	18313	1.26897	0.0301688
UP_KW_MOLECULAR_FUNCTION	KW-0238~DNA-binding	89	3.89667	0.00525409	ENSBTAG00000008573, ENSBTAG00000012159, ENSBTAG00000010931, ENSBTAG00000023847, ENSBTAG00000004136, ENSBTAG00000003162, ENSBTAG00000009863, ENSBTAG00000006352, ENSBTAG00000008453, ENSBTAG00000010818, ENSBTAG00000003602, ENSBTAG00000001424, ENSBTAG00000018093, ENSBTAG00000016190, ENSBTAG00000002279, ENSBTAG00000006878, ENSBTAG00000030744, ENSBTAG00000003968, ENSBTAG00000009905, ENSBTAG00000019821,…	918	759	10301	1.31579	0.0306221
UP_KW_MOLECULAR_FUNCTION	KW-0010~Activator	38	1.66375	0.00529271	ENSBTAG00000015744, ENSBTAG00000012753, ENSBTAG00000020517, ENSBTAG00000046307, ENSBTAG00000003784, ENSBTAG00000047217, ENSBTAG00000003221, ENSBTAG00000003602, ENSBTAG00000003546, ENSBTAG00000047652, ENSBTAG00000030744, ENSBTAG00000009905, ENSBTAG00000003807, ENSBTAG00000019821, ENSBTAG00000033457, ENSBTAG00000017462, ENSBTAG00000019662, ENSBTAG00000010198, ENSBTAG00000016328, ENSBTAG00000010467,…	918	270	10301	1.57927	0.0306221
GOTERM_MF_DIRECT	GO:0005524~ATP binding	175	7.662	0.000309167	ENSBTAG00000014734, ENSBTAG00000005183, ENSBTAG00000015666, ENSBTAG00000007121, ENSBTAG00000019907, ENSBTAG00000009383, ENSBTAG00000020735, ENSBTAG00000003561, ENSBTAG00000004651, ENSBTAG00000009703, ENSBTAG00000004531, ENSBTAG00000021820, ENSBTAG00000007128, ENSBTAG00000049714, ENSBTAG00000000175, ENSBTAG00000001424, ENSBTAG00000019743, ENSBTAG00000014297, ENSBTAG00000015026, ENSBTAG00000054998,…	1730	1440	18313	1.28644	0.0317454
GOTERM_MF_DIRECT	GO:0031625~ubiquitin protein ligase binding	41	1.7951	0.000330435	ENSBTAG00000019908, ENSBTAG00000013988, ENSBTAG00000011765, ENSBTAG00000018737, ENSBTAG00000021769, ENSBTAG00000006396, ENSBTAG00000006550, ENSBTAG00000020273, ENSBTAG00000004956, ENSBTAG00000008736, ENSBTAG00000013162, ENSBTAG00000018852, ENSBTAG00000035998, ENSBTAG00000012077, ENSBTAG00000016830, ENSBTAG00000038842, ENSBTAG00000020905, ENSBTAG00000018849, ENSBTAG00000013455, ENSBTAG00000011632,…	1730	242	18313	1.79342	0.0317454
UP_KW_CELLULAR_COMPONENT	KW-0137~Centromere	15	0.656743	0.0079421	ENSBTAG00000009595, ENSBTAG00000006185, ENSBTAG00000023938, ENSBTAG00000011635, ENSBTAG00000020432, ENSBTAG00000009245, ENSBTAG00000019781, ENSBTAG00000021680, ENSBTAG00000005326, ENSBTAG00000017761, ENSBTAG00000016830, ENSBTAG00000011198, ENSBTAG00000013531, ENSBTAG00000018883, ENSBTAG00000012552	1313	75	14236	2.16847	0.0324904
GOTERM_CC_DIRECT	GO:0005764~lysosome	37	1.61996	0.00178666	ENSBTAG00000016956, ENSBTAG00000007164, ENSBTAG00000016959, ENSBTAG00000009526, ENSBTAG00000009888, ENSBTAG00000025358, ENSBTAG00000004436, ENSBTAG00000009506, ENSBTAG00000013162, ENSBTAG00000034689, ENSBTAG00000033731, ENSBTAG00000011100, ENSBTAG00000008120, ENSBTAG00000018905, ENSBTAG00000021819, ENSBTAG00000015512, ENSBTAG00000014269, ENSBTAG00000006082, ENSBTAG00000007512, ENSBTAG00000009899,…	1975	227	20602	1.70027	0.0332818
GOTERM_MF_DIRECT	GO:0070122~isopeptidase activity	7	0.30648	0.000392946	ENSBTAG00000011488, ENSBTAG00000021691, ENSBTAG00000014032, ENSBTAG00000004861, ENSBTAG00000018425, ENSBTAG00000002784, ENSBTAG00000009600	1730	12	18313	6.1749	0.0352342
INTERPRO	IPR000571:Zinc finger, CCCH-type	16	0.700525	0.00012407	ENSBTAG00000015965, ENSBTAG00000008573, ENSBTAG00000011645, ENSBTAG00000014826, ENSBTAG00000023867, ENSBTAG00000008306, ENSBTAG00000004797, ENSBTAG00000021762, ENSBTAG00000008684, ENSBTAG00000006034, ENSBTAG00000003553, ENSBTAG00000009542, ENSBTAG00000017890, ENSBTAG00000050925, ENSBTAG00000017352, ENSBTAG00000016014, ENSBTAG00000030453	2045	56	22088	3.08599	0.0381309
GOTERM_BP_DIRECT	GO:0000381~regulation of alternative mRNA splicing, via spliceosome	18	0.788091	0.000136629	ENSBTAG00000002170, ENSBTAG00000011789, ENSBTAG00000045828, ENSBTAG00000002890, ENSBTAG00000020117, ENSBTAG00000008369, ENSBTAG00000009887, ENSBTAG00000009542, ENSBTAG00000047652, ENSBTAG00000001697, ENSBTAG00000008527, ENSBTAG00000015572, ENSBTAG00000018423, ENSBTAG00000017177, ENSBTAG00000034347, ENSBTAG00000012552, ENSBTAG00000018631, ENSBTAG00000018258	1864	58	16666	2.77479	0.0386171
GOTERM_CC_DIRECT	GO:0045277~respiratory chain complex IV	9	0.394046	0.00225916	ENSBTAG00000050016, ENSBTAG00000055082, ENSBTAG00000043560, ENSBTAG00000053789, ENSBTAG00000017267, ENSBTAG00000043556, ENSBTAG00000014130, ENSBTAG00000039555, ENSBTAG00000051467	1975	26	20602	3.61087	0.0403035
GOTERM_CC_DIRECT	GO:0030686~90S preribosome	6	0.262697	0.00226424	ENSBTAG00000003239, ENSBTAG00000010235, ENSBTAG00000044100, ENSBTAG00000017010, ENSBTAG00000012878, ENSBTAG00000006347	1975	11	20602	5.68985	0.0403035
UP_KW_CELLULAR_COMPONENT	KW-0240~DNA-directed RNA polymerase	8	0.350263	0.0116836	ENSBTAG00000004820, ENSBTAG00000001856, ENSBTAG00000008825, ENSBTAG00000031061, ENSBTAG00000006721, ENSBTAG00000019366, ENSBTAG00000015002, ENSBTAG00000008642	1313	28	14236	3.09781	0.0404433
UP_KW_CELLULAR_COMPONENT	KW-9994~DNA-directed RNA polymerase	8	0.350263	0.0116836	ENSBTAG00000004820, ENSBTAG00000001856, ENSBTAG00000008825, ENSBTAG00000031061, ENSBTAG00000006721, ENSBTAG00000019366, ENSBTAG00000015002, ENSBTAG00000008642	1313	28	14236	3.09781	0.0404433
INTERPRO	IPR027417:P-loop containing nucleoside triphosphate hydrolase	122	5.34151	0.000151979	ENSBTAG00000014734, ENSBTAG00000015666, ENSBTAG00000007121, ENSBTAG00000012712, ENSBTAG00000009383, ENSBTAG00000009703, ENSBTAG00000004258, ENSBTAG00000021820, ENSBTAG00000005347, ENSBTAG00000013929, ENSBTAG00000049714, ENSBTAG00000000175, ENSBTAG00000001424, ENSBTAG00000025516, ENSBTAG00000003208, ENSBTAG00000019743, ENSBTAG00000014297, ENSBTAG00000032166, ENSBTAG00000054998, ENSBTAG00000011584,…	2045	946	22088	1.39294	0.0420375
UP_KW_BIOLOGICAL_PROCESS	KW-0833~Ubl conjugation pathway	59	2.58319	0.00507202	ENSBTAG00000017525, ENSBTAG00000019908, ENSBTAG00000025191, ENSBTAG00000021705, ENSBTAG00000006034, ENSBTAG00000000010, ENSBTAG00000050514, ENSBTAG00000008736, ENSBTAG00000001425, ENSBTAG00000012391, ENSBTAG00000019867, ENSBTAG00000018455, ENSBTAG00000011632, ENSBTAG00000012007, ENSBTAG00000010428, ENSBTAG00000007133, ENSBTAG00000045664, ENSBTAG00000006563, ENSBTAG00000001356, ENSBTAG00000016764,…	765	349	6385	1.411	0.0427148
UP_KW_BIOLOGICAL_PROCESS	KW-0090~Biological rhythms	16	0.700525	0.00533935	ENSBTAG00000016328, ENSBTAG00000012698, ENSBTAG00000019648, ENSBTAG00000009426, ENSBTAG00000009863, ENSBTAG00000005847, ENSBTAG00000021187, ENSBTAG00000009905, ENSBTAG00000005998, ENSBTAG00000018423, ENSBTAG00000019821, ENSBTAG00000016198, ENSBTAG00000017462, ENSBTAG00000000902, ENSBTAG00000011198, ENSBTAG00000010890	765	62	6385	2.15391	0.0427148
GOTERM_MF_DIRECT	GO:0003724~RNA helicase activity	16	0.700525	0.000515153	ENSBTAG00000019608, ENSBTAG00000020309, ENSBTAG00000010313, ENSBTAG00000014724, ENSBTAG00000003570, ENSBTAG00000009887, ENSBTAG00000010518, ENSBTAG00000021820, ENSBTAG00000008896, ENSBTAG00000006960, ENSBTAG00000035907, ENSBTAG00000051759, ENSBTAG00000027319, ENSBTAG00000000848, ENSBTAG00000018423, ENSBTAG00000019821	1730	62	18313	2.73175	0.0433051
UP_KW_CELLULAR_COMPONENT	KW-0158~Chromosome	43	1.88266	0.0135664	ENSBTAG00000006533, ENSBTAG00000006214, ENSBTAG00000020432, ENSBTAG00000009245, ENSBTAG00000017061, ENSBTAG00000000356, ENSBTAG00000001424, ENSBTAG00000054812, ENSBTAG00000019781, ENSBTAG00000021680, ENSBTAG00000021020, ENSBTAG00000007329, ENSBTAG00000005326, ENSBTAG00000030965, ENSBTAG00000000039, ENSBTAG00000017761, ENSBTAG00000014136, ENSBTAG00000016830, ENSBTAG00000037756, ENSBTAG00000012552,…	1313	322	14236	1.44789	0.0436064
GOTERM_MF_DIRECT	GO:0043021~ribonucleoprotein complex binding	10	0.437828	0.000566374	ENSBTAG00000015424, ENSBTAG00000019085, ENSBTAG00000018423, ENSBTAG00000009426, ENSBTAG00000010480, ENSBTAG00000009811, ENSBTAG00000018320, ENSBTAG00000015486, ENSBTAG00000010890, ENSBTAG00000012694	1730	27	18313	3.92057	0.0448102
GOTERM_CC_DIRECT	GO:0015934~large ribosomal subunit	7	0.30648	0.00263854	ENSBTAG00000005349, ENSBTAG00000018360, ENSBTAG00000038949, ENSBTAG00000019457, ENSBTAG00000017441, ENSBTAG00000024781, ENSBTAG00000005296	1975	16	20602	4.56373	0.0449675
GOTERM_CC_DIRECT	GO:0000276~mitochondrial proton-transporting ATP synthase complex, coupling factor F(o)	7	0.30648	0.00263854	ENSBTAG00000018339, ENSBTAG00000021227, ENSBTAG00000047845, ENSBTAG00000017496, ENSBTAG00000000605, ENSBTAG00000007332, ENSBTAG00000043564	1975	16	20602	4.56373	0.0449675
KEGG_PATHWAY	bta03018:RNA degradation	18	0.788091	0.00359448	ENSBTAG00000015944, ENSBTAG00000012699, ENSBTAG00000018329, ENSBTAG00000007363, ENSBTAG00000018704, ENSBTAG00000000371, ENSBTAG00000012649, ENSBTAG00000004521, ENSBTAG00000010518, ENSBTAG00000007942, ENSBTAG00000002332, ENSBTAG00000020330, ENSBTAG00000046358, ENSBTAG00000005913, ENSBTAG00000005634, ENSBTAG00000014060, ENSBTAG00000003807, ENSBTAG00000008909	981	78	9038	2.12609	0.0464286
UP_KW_MOLECULAR_FUNCTION	KW-1278~Translocase	14	0.61296	0.00912216	ENSBTAG00000013315, ENSBTAG00000013204, ENSBTAG00000043559, ENSBTAG00000019419, ENSBTAG00000043577, ENSBTAG00000043556, ENSBTAG00000043546, ENSBTAG00000043568, ENSBTAG00000007128, ENSBTAG00000046786, ENSBTAG00000043571, ENSBTAG00000043550, ENSBTAG00000012072, ENSBTAG00000012232	918	71	10301	2.21262	0.0492597
INTERPRO	IPR001163:Ribonucleoprotein LSM domain	12	0.525394	0.000212547	ENSBTAG00000001038, ENSBTAG00000008251, ENSBTAG00000007363, ENSBTAG00000008292, ENSBTAG00000005634, ENSBTAG00000014060, ENSBTAG00000012649, ENSBTAG00000050130, ENSBTAG00000004521, ENSBTAG00000053210, ENSBTAG00000002332, ENSBTAG00000014695	2045	35	22088	3.70319	0.0496935
INTERPRO	IPR011545:DNA/RNA helicase, DEAD/DEAH box type, N-terminal	17	0.744308	0.000219505	ENSBTAG00000019608, ENSBTAG00000010313, ENSBTAG00000014724, ENSBTAG00000020414, ENSBTAG00000003570, ENSBTAG00000009887, ENSBTAG00000010518, ENSBTAG00000021820, ENSBTAG00000008896, ENSBTAG00000006960, ENSBTAG00000035907, ENSBTAG00000021592, ENSBTAG00000027319, ENSBTAG00000001920, ENSBTAG00000000848, ENSBTAG00000018423, ENSBTAG00000019821	2045	65	22088	2.82487	0.0496935
INTERPRO	IPR019786:Zinc finger, PHD-type, conserved site	16	0.700525	0.000233556	ENSBTAG00000009123, ENSBTAG00000014734, ENSBTAG00000006175, ENSBTAG00000047706, ENSBTAG00000006422, ENSBTAG00000021687, ENSBTAG00000006002, ENSBTAG00000003954, ENSBTAG00000044032, ENSBTAG00000020164, ENSBTAG00000020472, ENSBTAG00000025426, ENSBTAG00000017064, ENSBTAG00000006869, ENSBTAG00000044074, ENSBTAG00000001617	2045	59	22088	2.92908	0.0496935

## Sheet: Cluster3
Category	Term	Count	%	PValue	Genes	List Total	Pop Hits	Pop Total	Fold Enrichment	FDR
UP_KW_PTM	KW-0597~Phosphoprotein	42	21.2121	1.03178e-05	ENSBTAG00000018739, ENSBTAG00000011003, ENSBTAG00000017129, ENSBTAG00000006270, ENSBTAG00000007324, ENSBTAG00000004895, ENSBTAG00000020455, ENSBTAG00000009566, ENSBTAG00000026266, ENSBTAG00000004495, ENSBTAG00000005627, ENSBTAG00000019020, ENSBTAG00000019065, ENSBTAG00000001987, ENSBTAG00000011182, ENSBTAG00000011382, ENSBTAG00000048061, ENSBTAG00000016532, ENSBTAG00000012169, ENSBTAG00000013411,…	65	3065	8259	1.74114	0.00014445
UP_KW_CELLULAR_COMPONENT	KW-0963~Cytoplasm	36	18.1818	0.000255164	ENSBTAG00000018739, ENSBTAG00000011003, ENSBTAG00000013449, ENSBTAG00000006270, ENSBTAG00000006995, ENSBTAG00000005400, ENSBTAG00000004895, ENSBTAG00000020455, ENSBTAG00000004495, ENSBTAG00000005627, ENSBTAG00000004997, ENSBTAG00000001987, ENSBTAG00000011182, ENSBTAG00000011382, ENSBTAG00000019585, ENSBTAG00000015049, ENSBTAG00000016532, ENSBTAG00000013411, ENSBTAG00000009351, ENSBTAG00000011910,…	110	2562	14236	1.81852	0.00586876
UP_KW_DOMAIN	KW-0175~Coiled coil	32	16.1616	0.00120833	ENSBTAG00000018739, ENSBTAG00000008132, ENSBTAG00000015704, ENSBTAG00000006995, ENSBTAG00000004895, ENSBTAG00000007444, ENSBTAG00000021980, ENSBTAG00000019020, ENSBTAG00000008817, ENSBTAG00000025634, ENSBTAG00000030801, ENSBTAG00000001987, ENSBTAG00000011280, ENSBTAG00000035437, ENSBTAG00000014471, ENSBTAG00000011581, ENSBTAG00000030340, ENSBTAG00000017743, ENSBTAG00000009833, ENSBTAG00000000781,…	112	2158	13324	1.76407	0.0229583
GOTERM_CC_DIRECT	GO:0005737~cytoplasm	53	26.7677	0.000321709	ENSBTAG00000018739, ENSBTAG00000004171, ENSBTAG00000008132, ENSBTAG00000013449, ENSBTAG00000006270, ENSBTAG00000004895, ENSBTAG00000004495, ENSBTAG00000005627, ENSBTAG00000025634, ENSBTAG00000016075, ENSBTAG00000004415, ENSBTAG00000001987, ENSBTAG00000011382, ENSBTAG00000048061, ENSBTAG00000018575, ENSBTAG00000013411, ENSBTAG00000039307, ENSBTAG00000011910, ENSBTAG00000026111, ENSBTAG00000005275,…	180	3788	20602	1.60141	0.071741
UP_KW_DOMAIN	KW-0677~Repeat	30	15.1515	0.0110811	ENSBTAG00000011003, ENSBTAG00000008053, ENSBTAG00000010477, ENSBTAG00000006995, ENSBTAG00000007324, ENSBTAG00000004895, ENSBTAG00000020455, ENSBTAG00000026266, ENSBTAG00000019020, ENSBTAG00000001567, ENSBTAG00000002455, ENSBTAG00000011382, ENSBTAG00000019585, ENSBTAG00000004939, ENSBTAG00000054437, ENSBTAG00000010001, ENSBTAG00000012225, ENSBTAG00000018669, ENSBTAG00000021911, ENSBTAG00000001096,…	112	2286	13324	1.56121	0.10527

## Sheet: Cluster4
Category	Term	Count	%	PValue	Genes	List Total	Pop Hits	Pop Total	Fold Enrichment	FDR
UP_KW_PTM	KW-0164~Citrullination	10	4.83092	3.83387e-10	ENSBTAG00000051969, ENSBTAG00000048666, ENSBTAG00000040277	70	53	8259	22.2615	3.83387e-09
UP_KW_MOLECULAR_FUNCTION	KW-0238~DNA-binding	26	12.5604	1.34285e-09	ENSBTAG00000011214, ENSBTAG00000020754, ENSBTAG00000021789, ENSBTAG00000008756, ENSBTAG00000009734, ENSBTAG00000021993, ENSBTAG00000048743, ENSBTAG00000048666, ENSBTAG00000040277, ENSBTAG00000009059, ENSBTAG00000019273, ENSBTAG00000046992, ENSBTAG00000023372, ENSBTAG00000006547, ENSBTAG00000008409, ENSBTAG00000051969, ENSBTAG00000019645, ENSBTAG00000010380, ENSBTAG00000013740	87	759	10301	4.05594	5.50567e-08
UP_KW_PTM	KW-0379~Hydroxylation	11	5.31401	6.01737e-08	ENSBTAG00000031295, ENSBTAG00000051969, ENSBTAG00000048666, ENSBTAG00000040277	70	123	8259	10.5516	3.00869e-07
UP_KW_CELLULAR_COMPONENT	KW-0544~Nucleosome core	10	4.83092	2.01939e-08	ENSBTAG00000051969, ENSBTAG00000048666, ENSBTAG00000040277	110	87	14236	14.8757	5.25042e-07
UP_KW_PTM	KW-0007~Acetylation	33	15.942	6.16818e-07	ENSBTAG00000009761, ENSBTAG00000020518, ENSBTAG00000031295, ENSBTAG00000007842, ENSBTAG00000007644, ENSBTAG00000008314, ENSBTAG00000000551, ENSBTAG00000048743, ENSBTAG00000048666, ENSBTAG00000027159, ENSBTAG00000051969, ENSBTAG00000019645, ENSBTAG00000017584, ENSBTAG00000032227, ENSBTAG00000019418, ENSBTAG00000004321, ENSBTAG00000040277, ENSBTAG00000018040, ENSBTAG00000046332, ENSBTAG00000046992,…	70	1649	8259	2.36115	2.05606e-06
UP_KW_CELLULAR_COMPONENT	KW-0539~Nucleus	45	21.7391	2.08936e-07	ENSBTAG00000009761, ENSBTAG00000020518, ENSBTAG00000016899, ENSBTAG00000019209, ENSBTAG00000020754, ENSBTAG00000021789, ENSBTAG00000013309, ENSBTAG00000002294, ENSBTAG00000008756, ENSBTAG00000047314, ENSBTAG00000000396, ENSBTAG00000000551, ENSBTAG00000007067, ENSBTAG00000048743, ENSBTAG00000048666, ENSBTAG00000001005, ENSBTAG00000051969, ENSBTAG00000019645, ENSBTAG00000032227, ENSBTAG00000013740,…	110	2718	14236	2.14269	2.71617e-06
UP_KW_PTM	KW-0488~Methylation	15	7.24638	4.56906e-06	ENSBTAG00000046332, ENSBTAG00000051969, ENSBTAG00000007644, ENSBTAG00000021789, ENSBTAG00000001419, ENSBTAG00000004905, ENSBTAG00000048666, ENSBTAG00000040277	70	403	8259	4.39153	1.14226e-05
INTERPRO	IPR007125:Histone core	11	5.31401	3.97524e-08	ENSBTAG00000046992, ENSBTAG00000051969, ENSBTAG00000048743, ENSBTAG00000048666	183	115	22088	11.5452	1.47084e-05
INTERPRO	IPR002119:Histone H2A	7	3.38164	1.16934e-07	ENSBTAG00000046992, ENSBTAG00000051969, ENSBTAG00000048743	183	29	22088	29.1344	1.79329e-05
INTERPRO	IPR009072:Histone-fold	12	5.7971	1.45402e-07	ENSBTAG00000046992, ENSBTAG00000051969, ENSBTAG00000048743, ENSBTAG00000048666, ENSBTAG00000040277	183	167	22088	8.67301	1.79329e-05
SMART	SM00414:H2A	7	3.38164	2.12043e-07	ENSBTAG00000046992, ENSBTAG00000051969, ENSBTAG00000048743	96	29	10284	25.8578	2.03561e-05
GOTERM_CC_DIRECT	GO:0000786~nucleosome	12	5.7971	1.28215e-07	ENSBTAG00000046992, ENSBTAG00000051969, ENSBTAG00000048743, ENSBTAG00000048666, ENSBTAG00000040277	167	169	20602	8.75966	2.29504e-05
KEGG_PATHWAY	bta05322:Systemic lupus erythematosus	12	5.7971	4.62095e-07	ENSBTAG00000046992, ENSBTAG00000051969, ENSBTAG00000048743, ENSBTAG00000048666, ENSBTAG00000040277	77	190	9038	7.41326	3.68809e-05
KEGG_PATHWAY	bta04613:Neutrophil extracellular trap formation	13	6.28019	6.43271e-07	ENSBTAG00000046992, ENSBTAG00000051969, ENSBTAG00000017584, ENSBTAG00000048743, ENSBTAG00000048666, ENSBTAG00000040277	77	240	9038	6.3579	3.68809e-05
UP_KW_CELLULAR_COMPONENT	KW-0158~Chromosome	13	6.28019	6.43141e-06	ENSBTAG00000044175, ENSBTAG00000046992, ENSBTAG00000051969, ENSBTAG00000048743, ENSBTAG00000048666, ENSBTAG00000040277	110	322	14236	5.22496	5.57389e-05
UP_KW_PTM	KW-0832~Ubl conjugation	19	9.17874	0.000214305	ENSBTAG00000020518, ENSBTAG00000046992, ENSBTAG00000019418, ENSBTAG00000008409, ENSBTAG00000051969, ENSBTAG00000019645, ENSBTAG00000017584, ENSBTAG00000000396, ENSBTAG00000048743, ENSBTAG00000048666, ENSBTAG00000040277, ENSBTAG00000005574	70	874	8259	2.56491	0.00042861
UP_KW_PTM	KW-0865~Zymogen	7	3.38164	0.000451026	ENSBTAG00000018040, ENSBTAG00000020518, ENSBTAG00000009051, ENSBTAG00000006615, ENSBTAG00000007896, ENSBTAG00000008900, ENSBTAG00000046169	70	119	8259	6.94034	0.00075171
UP_KW_PTM	KW-0597~Phosphoprotein	40	19.3237	0.000773034	ENSBTAG00000020518, ENSBTAG00000007842, ENSBTAG00000021789, ENSBTAG00000013309, ENSBTAG00000014916, ENSBTAG00000047314, ENSBTAG00000000396, ENSBTAG00000000551, ENSBTAG00000048666, ENSBTAG00000019682, ENSBTAG00000014150, ENSBTAG00000051969, ENSBTAG00000019645, ENSBTAG00000017584, ENSBTAG00000003728, ENSBTAG00000032227, ENSBTAG00000013740, ENSBTAG00000010662, ENSBTAG00000040277, ENSBTAG00000005574,…	70	3065	8259	1.53978	0.00110433
GOTERM_BP_DIRECT	GO:0006342~chromatin silencing	7	3.38164	2.69481e-06	ENSBTAG00000046992, ENSBTAG00000051969, ENSBTAG00000048743	156	43	16666	17.3915	0.00154682
GOTERM_CC_DIRECT	GO:0005634~nucleus	56	27.0531	1.92671e-05	ENSBTAG00000014738, ENSBTAG00000021789, ENSBTAG00000021344, ENSBTAG00000048743, ENSBTAG00000048666, ENSBTAG00000051969, ENSBTAG00000012156, ENSBTAG00000011463, ENSBTAG00000010662, ENSBTAG00000004940, ENSBTAG00000025462, ENSBTAG00000003851, ENSBTAG00000021993, ENSBTAG00000007334, ENSBTAG00000025148, ENSBTAG00000019273, ENSBTAG00000044175, ENSBTAG00000003414, ENSBTAG00000047367, ENSBTAG00000019110,…	167	4000	20602	1.72711	0.00172441
UP_KW_PTM	KW-0013~ADP-ribosylation	4	1.93237	0.00872903	ENSBTAG00000048666	70	51	8259	9.25378	0.0109113
KEGG_PATHWAY	bta05202:Transcriptional misregulation in cancer	9	4.34783	0.00025969	ENSBTAG00000054604, ENSBTAG00000023372, ENSBTAG00000014738, ENSBTAG00000008409, ENSBTAG00000025462, ENSBTAG00000048666	77	200	9038	5.28195	0.0111667
GOTERM_MF_DIRECT	GO:0046982~protein heterodimerization activity	12	5.7971	8.01512e-05	ENSBTAG00000046992, ENSBTAG00000051969, ENSBTAG00000048743, ENSBTAG00000048666, ENSBTAG00000040277	143	345	18313	4.45436	0.0117959
GOTERM_MF_DIRECT	GO:0003677~DNA binding	19	9.17874	0.000111282	ENSBTAG00000010760, ENSBTAG00000011214, ENSBTAG00000046992, ENSBTAG00000006547, ENSBTAG00000008409, ENSBTAG00000051969, ENSBTAG00000002294, ENSBTAG00000010380, ENSBTAG00000048743, ENSBTAG00000048666, ENSBTAG00000040277, ENSBTAG00000009059	143	855	18313	2.84584	0.0117959
SMART	SM00428:H3	4	1.93237	0.000776806	ENSBTAG00000048666	96	20	10284	21.425	0.0372867
INTERPRO	IPR000164:Histone H3	4	1.93237	0.000565765	ENSBTAG00000048666	183	20	22088	24.1399	0.0453332

## Sheet: Cluster5
Category	Term	Count	%	PValue	Genes	List Total	Pop Hits	Pop Total	Fold Enrichment	FDR
GOTERM_CC_DIRECT	GO:0005654~nucleoplasm	62	21.5278	2.44323e-10	ENSBTAG00000022917, ENSBTAG00000011345, ENSBTAG00000013009, ENSBTAG00000013525, ENSBTAG00000014779, ENSBTAG00000006511, ENSBTAG00000047339, ENSBTAG00000004498, ENSBTAG00000022314, ENSBTAG00000008695, ENSBTAG00000003168, ENSBTAG00000006353, ENSBTAG00000000613, ENSBTAG00000017283, ENSBTAG00000015462, ENSBTAG00000015101, ENSBTAG00000011997, ENSBTAG00000011998, ENSBTAG00000008985, ENSBTAG00000024132,…	253	2151	20602	2.34715	6.69446e-08
UP_KW_MOLECULAR_FUNCTION	KW-0238~DNA-binding	27	9.375	1.08399e-08	ENSBTAG00000016757, ENSBTAG00000013029, ENSBTAG00000018768, ENSBTAG00000008272, ENSBTAG00000003264, ENSBTAG00000008985, ENSBTAG00000008523, ENSBTAG00000004498, ENSBTAG00000015817, ENSBTAG00000023745, ENSBTAG00000004126, ENSBTAG00000047206, ENSBTAG00000002733, ENSBTAG00000003745, ENSBTAG00000003711, ENSBTAG00000044044, ENSBTAG00000054548, ENSBTAG00000031774, ENSBTAG00000053034, ENSBTAG00000037757,…	102	759	10301	3.59254	5.09473e-07
GOTERM_CC_DIRECT	GO:0005829~cytosol	69	23.9583	4.80652e-08	ENSBTAG00000012037, ENSBTAG00000017845, ENSBTAG00000022917, ENSBTAG00000014418, ENSBTAG00000013009, ENSBTAG00000013525, ENSBTAG00000014779, ENSBTAG00000021505, ENSBTAG00000021700, ENSBTAG00000006353, ENSBTAG00000009663, ENSBTAG00000010819, ENSBTAG00000000613, ENSBTAG00000001029, ENSBTAG00000017245, ENSBTAG00000016990, ENSBTAG00000018972, ENSBTAG00000010661, ENSBTAG00000034493, ENSBTAG00000010347,…	253	2898	20602	1.93883	6.58493e-06
GOTERM_CC_DIRECT	GO:0005634~nucleus	85	29.5139	1.08029e-07	ENSBTAG00000014855, ENSBTAG00000016757, ENSBTAG00000020617, ENSBTAG00000017845, ENSBTAG00000022917, ENSBTAG00000011345, ENSBTAG00000014418, ENSBTAG00000021505, ENSBTAG00000006511, ENSBTAG00000004498, ENSBTAG00000003168, ENSBTAG00000023840, ENSBTAG00000009663, ENSBTAG00000010819, ENSBTAG00000002117, ENSBTAG00000003325, ENSBTAG00000019187, ENSBTAG00000015462, ENSBTAG00000013283, ENSBTAG00000016990,…	253	4000	20602	1.73041	9.86667e-06
UP_KW_CELLULAR_COMPONENT	KW-0539~Nucleus	54	18.75	9.31427e-07	ENSBTAG00000014855, ENSBTAG00000022917, ENSBTAG00000011345, ENSBTAG00000014418, ENSBTAG00000004498, ENSBTAG00000006353, ENSBTAG00000023840, ENSBTAG00000047450, ENSBTAG00000013283, ENSBTAG00000015101, ENSBTAG00000018498, ENSBTAG00000004266, ENSBTAG00000008985, ENSBTAG00000024132, ENSBTAG00000047206, ENSBTAG00000004106, ENSBTAG00000031869, ENSBTAG00000053034, ENSBTAG00000011671, ENSBTAG00000037964,…	148	2718	14236	1.91104	2.14228e-05
UP_KW_PTM	KW-0597~Phosphoprotein	52	18.0556	8.73134e-06	ENSBTAG00000014855, ENSBTAG00000014418, ENSBTAG00000013009, ENSBTAG00000021527, ENSBTAG00000008710, ENSBTAG00000004498, ENSBTAG00000023745, ENSBTAG00000007624, ENSBTAG00000020357, ENSBTAG00000026660, ENSBTAG00000003168, ENSBTAG00000004077, ENSBTAG00000023840, ENSBTAG00000003745, ENSBTAG00000015481, ENSBTAG00000039195, ENSBTAG00000001029, ENSBTAG00000000854, ENSBTAG00000018272, ENSBTAG00000017245,…	85	3065	8259	1.64847	9.4823e-05
UP_KW_PTM	KW-0832~Ubl conjugation	24	8.33333	1.26431e-05	ENSBTAG00000022917, ENSBTAG00000012314, ENSBTAG00000013009, ENSBTAG00000021527, ENSBTAG00000007952, ENSBTAG00000003264, ENSBTAG00000008523, ENSBTAG00000008985, ENSBTAG00000023745, ENSBTAG00000006589, ENSBTAG00000026660, ENSBTAG00000003711, ENSBTAG00000054548, ENSBTAG00000019892, ENSBTAG00000027317, ENSBTAG00000015271, ENSBTAG00000031869, ENSBTAG00000053034, ENSBTAG00000035587, ENSBTAG00000037964	85	874	8259	2.66814	9.4823e-05
UP_KW_PTM	KW-1017~Isopeptide bond	19	6.59722	2.50865e-05	ENSBTAG00000013009, ENSBTAG00000021527, ENSBTAG00000007952, ENSBTAG00000003264, ENSBTAG00000008523, ENSBTAG00000008985, ENSBTAG00000023745, ENSBTAG00000006589, ENSBTAG00000026660, ENSBTAG00000023730, ENSBTAG00000019892, ENSBTAG00000015271, ENSBTAG00000048485, ENSBTAG00000031869, ENSBTAG00000053034	85	600	8259	3.07688	0.000125432
UP_KW_DOMAIN	KW-0175~Coiled coil	46	15.9722	1.32718e-05	ENSBTAG00000012499, ENSBTAG00000017845, ENSBTAG00000009341, ENSBTAG00000009207, ENSBTAG00000023745, ENSBTAG00000002690, ENSBTAG00000010639, ENSBTAG00000003481, ENSBTAG00000023840, ENSBTAG00000000097, ENSBTAG00000002117, ENSBTAG00000015080, ENSBTAG00000044044, ENSBTAG00000025898, ENSBTAG00000054813, ENSBTAG00000006614, ENSBTAG00000000875, ENSBTAG00000016293, ENSBTAG00000004955, ENSBTAG00000047450,…	150	2158	13324	1.89343	0.000225621
UP_KW_CELLULAR_COMPONENT	KW-0158~Chromosome	14	4.86111	2.92237e-05	ENSBTAG00000054548, ENSBTAG00000013283, ENSBTAG00000031774, ENSBTAG00000053034, ENSBTAG00000024132, ENSBTAG00000011671, ENSBTAG00000015101, ENSBTAG00000037964, ENSBTAG00000047206, ENSBTAG00000002253	148	322	14236	4.18214	0.000336073
GOTERM_CC_DIRECT	GO:0031616~spindle pole centrosome	5	1.73611	1.98688e-05	ENSBTAG00000013009, ENSBTAG00000022314, ENSBTAG00000009138, ENSBTAG00000023840, ENSBTAG00000012485	253	14	20602	29.0824	0.00136102
GOTERM_CC_DIRECT	GO:0036064~ciliary basal body	10	3.47222	8.89344e-05	ENSBTAG00000012499, ENSBTAG00000022917, ENSBTAG00000013009, ENSBTAG00000007428, ENSBTAG00000010347, ENSBTAG00000000875, ENSBTAG00000014923, ENSBTAG00000004126, ENSBTAG00000004461, ENSBTAG00000013187	253	148	20602	5.50208	0.0048736
UP_KW_PTM	KW-0379~Hydroxylation	7	2.43056	0.00152227	ENSBTAG00000003711, ENSBTAG00000053034, ENSBTAG00000035587	85	123	8259	5.5297	0.00570849
UP_KW_PTM	KW-0164~Citrullination	5	1.73611	0.00199611	ENSBTAG00000053034	85	53	8259	9.16648	0.00598832
GOTERM_CC_DIRECT	GO:0000786~nucleosome	10	3.47222	0.000242675	ENSBTAG00000054548, ENSBTAG00000031774, ENSBTAG00000053034, ENSBTAG00000011671, ENSBTAG00000037964, ENSBTAG00000047206	253	169	20602	4.81839	0.0110822
INTERPRO	IPR004823:TATA box binding protein associated factor (TAF)	5	1.73611	2.83929e-05	ENSBTAG00000053034	275	15	22088	26.7733	0.0147359
UP_KW_DOMAIN	KW-0677~Repeat	41	14.2361	0.00191677	ENSBTAG00000016757, ENSBTAG00000013029, ENSBTAG00000022917, ENSBTAG00000012314, ENSBTAG00000003160, ENSBTAG00000021527, ENSBTAG00000004035, ENSBTAG00000002253, ENSBTAG00000003745, ENSBTAG00000015080, ENSBTAG00000044044, ENSBTAG00000003500, ENSBTAG00000000613, ENSBTAG00000049571, ENSBTAG00000017283, ENSBTAG00000001029, ENSBTAG00000017245, ENSBTAG00000038541, ENSBTAG00000010152, ENSBTAG00000015101,…	150	2286	13324	1.59313	0.0162925
SMART	SM00803:TAF	5	1.73611	0.000113598	ENSBTAG00000053034	184	15	10284	18.6304	0.0164717
INTERPRO	IPR019809:Histone H4, conserved site	5	1.73611	0.000238635	ENSBTAG00000053034	275	25	22088	16.064	0.0483167
INTERPRO	IPR001951:Histone H4	5	1.73611	0.000279287	ENSBTAG00000053034	275	26	22088	15.4462	0.0483167
GOTERM_CC_DIRECT	GO:0005737~cytoplasm	67	23.2639	0.00129739	ENSBTAG00000012037, ENSBTAG00000014855, ENSBTAG00000020617, ENSBTAG00000017845, ENSBTAG00000014418, ENSBTAG00000013009, ENSBTAG00000014779, ENSBTAG00000006511, ENSBTAG00000021700, ENSBTAG00000008695, ENSBTAG00000008134, ENSBTAG00000023840, ENSBTAG00000002117, ENSBTAG00000003325, ENSBTAG00000015101, ENSBTAG00000018498, ENSBTAG00000018972, ENSBTAG00000010661, ENSBTAG00000017618, ENSBTAG00000018825,…	253	3788	20602	1.4403	0.0507835

## Sheet: Cluster6
Category	Term	Count	%	PValue	Genes	List Total	Pop Hits	Pop Total	Fold Enrichment	FDR
UP_KW_CELLULAR_COMPONENT	KW-0256~Endoplasmic reticulum	25	9.76562	4.31382e-07	ENSBTAG00000008075, ENSBTAG00000017922, ENSBTAG00000011147, ENSBTAG00000011225, ENSBTAG00000011623, ENSBTAG00000022731, ENSBTAG00000006177, ENSBTAG00000045510, ENSBTAG00000007840, ENSBTAG00000020031, ENSBTAG00000018471, ENSBTAG00000019264, ENSBTAG00000006713, ENSBTAG00000031797, ENSBTAG00000019204, ENSBTAG00000015023, ENSBTAG00000014312, ENSBTAG00000019500, ENSBTAG00000006085, ENSBTAG00000013358,…	169	635	14236	3.3164	1.63925e-05
GOTERM_CC_DIRECT	GO:0005783~endoplasmic reticulum	27	10.5469	8.29798e-08	ENSBTAG00000015228, ENSBTAG00000008075, ENSBTAG00000011147, ENSBTAG00000011623, ENSBTAG00000004555, ENSBTAG00000009984, ENSBTAG00000048107, ENSBTAG00000022731, ENSBTAG00000006177, ENSBTAG00000045510, ENSBTAG00000005100, ENSBTAG00000007840, ENSBTAG00000020031, ENSBTAG00000018471, ENSBTAG00000006713, ENSBTAG00000031797, ENSBTAG00000019204, ENSBTAG00000015023, ENSBTAG00000014312, ENSBTAG00000010368,…	235	686	20602	3.45049	2.54748e-05
UP_KW_PTM	KW-0007~Acetylation	44	17.1875	4.55688e-06	ENSBTAG00000009780, ENSBTAG00000016975, ENSBTAG00000012778, ENSBTAG00000011623, ENSBTAG00000020776, ENSBTAG00000022613, ENSBTAG00000007302, ENSBTAG00000006755, ENSBTAG00000000077, ENSBTAG00000005660, ENSBTAG00000005100, ENSBTAG00000009048, ENSBTAG00000007784, ENSBTAG00000027654, ENSBTAG00000005726, ENSBTAG00000018471, ENSBTAG00000002038, ENSBTAG00000000359, ENSBTAG00000016079, ENSBTAG00000019204,…	113	1649	8259	1.95021	4.34447e-05
UP_KW_PTM	KW-0597~Phosphoprotein	66	25.7812	4.82719e-06	ENSBTAG00000015107, ENSBTAG00000016912, ENSBTAG00000005260, ENSBTAG00000009780, ENSBTAG00000011225, ENSBTAG00000008371, ENSBTAG00000014615, ENSBTAG00000011628, ENSBTAG00000005940, ENSBTAG00000006755, ENSBTAG00000005660, ENSBTAG00000007840, ENSBTAG00000027654, ENSBTAG00000002038, ENSBTAG00000002510, ENSBTAG00000001862, ENSBTAG00000007606, ENSBTAG00000016079, ENSBTAG00000031797, ENSBTAG00000010692,…	113	3065	8259	1.57385	4.34447e-05
GOTERM_CC_DIRECT	GO:0070062~extracellular exosome	5	15.625	2.66287e-06	ENSBTAG00000005726, ENSBTAG00000014764, ENSBTAG00000027924, ENSBTAG00000010062, ENSBTAG00000006189	32	65	20602	49.524	0.00032487
GOTERM_CC_DIRECT	GO:0005768~endosome	6	18.75	1.10762e-05	ENSBTAG00000012873, ENSBTAG00000026290, ENSBTAG00000003506, ENSBTAG00000002010, ENSBTAG00000004555, ENSBTAG00000003983	32	199	20602	19.4114	0.00067565
UP_KW_DOMAIN	KW-1133~Transmembrane helix	58	22.6562	0.000123112	ENSBTAG00000015228, ENSBTAG00000015107, ENSBTAG00000011147, ENSBTAG00000033891, ENSBTAG00000011225, ENSBTAG00000011623, ENSBTAG00000014615, ENSBTAG00000010812, ENSBTAG00000001141, ENSBTAG00000013848, ENSBTAG00000009984, ENSBTAG00000048107, ENSBTAG00000045510, ENSBTAG00000005100, ENSBTAG00000007840, ENSBTAG00000004815, ENSBTAG00000009508, ENSBTAG00000006713, ENSBTAG00000001788, ENSBTAG00000004856,…	138	3579	13324	1.56467	0.00221601
GOTERM_CC_DIRECT	GO:0005789~endoplasmic reticulum membrane	19	7.42188	6.6094e-05	ENSBTAG00000011147, ENSBTAG00000011225, ENSBTAG00000011623, ENSBTAG00000011834, ENSBTAG00000010009, ENSBTAG00000012705, ENSBTAG00000022731, ENSBTAG00000048107, ENSBTAG00000006177, ENSBTAG00000045510, ENSBTAG00000007840, ENSBTAG00000001021, ENSBTAG00000020031, ENSBTAG00000018471, ENSBTAG00000006713, ENSBTAG00000004922, ENSBTAG00000019204, ENSBTAG00000014312, ENSBTAG00000019500	235	553	20602	3.0121	0.00853443
GOTERM_CC_DIRECT	GO:0009925~basal plasma membrane	5	1.95312	8.33983e-05	ENSBTAG00000020031, ENSBTAG00000015107, ENSBTAG00000010444, ENSBTAG00000009637, ENSBTAG00000011628	235	21	20602	20.8734	0.00853443
GOTERM_MF_DIRECT	GO:0005178~integrin binding	9	3.51562	3.11885e-05	ENSBTAG00000005260, ENSBTAG00000014764, ENSBTAG00000011412, ENSBTAG00000000603, ENSBTAG00000010402, ENSBTAG00000001141, ENSBTAG00000009513, ENSBTAG00000006045, ENSBTAG00000003300	212	106	18313	7.33433	0.0122571
UP_KW_PTM	KW-0832~Ubl conjugation	23	8.98438	0.00294727	ENSBTAG00000009211, ENSBTAG00000009780, ENSBTAG00000011147, ENSBTAG00000013358, ENSBTAG00000016975, ENSBTAG00000020776, ENSBTAG00000010109, ENSBTAG00000022920, ENSBTAG00000006755, ENSBTAG00000000077, ENSBTAG00000021455, ENSBTAG00000007840, ENSBTAG00000027654, ENSBTAG00000005726, ENSBTAG00000002038, ENSBTAG00000006517, ENSBTAG00000000359, ENSBTAG00000046394, ENSBTAG00000031687, ENSBTAG00000013298,…	113	874	8259	1.92338	0.0176836
GOTERM_CC_DIRECT	GO:0005829~cytosol	54	21.0938	0.000249903	ENSBTAG00000012873, ENSBTAG00000011147, ENSBTAG00000018616, ENSBTAG00000001141, ENSBTAG00000007247, ENSBTAG00000031709, ENSBTAG00000027654, ENSBTAG00000001862, ENSBTAG00000006517, ENSBTAG00000016079, ENSBTAG00000010692, ENSBTAG00000010386, ENSBTAG00000014943, ENSBTAG00000019918, ENSBTAG00000015677, ENSBTAG00000014548, ENSBTAG00000010349, ENSBTAG00000023814, ENSBTAG00000010624, ENSBTAG00000010109,…	235	2898	20602	1.63357	0.01918
GOTERM_CC_DIRECT	GO:0005654~nucleoplasm	43	16.7969	0.000332051	ENSBTAG00000016912, ENSBTAG00000009780, ENSBTAG00000011147, ENSBTAG00000013627, ENSBTAG00000018616, ENSBTAG00000022779, ENSBTAG00000007247, ENSBTAG00000013848, ENSBTAG00000046841, ENSBTAG00000002575, ENSBTAG00000005726, ENSBTAG00000019120, ENSBTAG00000003788, ENSBTAG00000020395, ENSBTAG00000002510, ENSBTAG00000009508, ENSBTAG00000006517, ENSBTAG00000007606, ENSBTAG00000016079, ENSBTAG00000010386,…	235	2151	20602	1.75255	0.0203335
GOTERM_CC_DIRECT	GO:0016324~apical plasma membrane	11	4.29688	0.000397397	ENSBTAG00000015107, ENSBTAG00000010444, ENSBTAG00000001788, ENSBTAG00000021092, ENSBTAG00000007302, ENSBTAG00000001141, ENSBTAG00000009637, ENSBTAG00000004555, ENSBTAG00000010062, ENSBTAG00000001013, ENSBTAG00000005100	235	237	20602	4.06898	0.0203335
UP_KW_PTM	KW-1017~Isopeptide bond	17	6.64062	0.00674969	ENSBTAG00000009780, ENSBTAG00000013358, ENSBTAG00000020776, ENSBTAG00000010109, ENSBTAG00000006755, ENSBTAG00000000077, ENSBTAG00000021455, ENSBTAG00000007840, ENSBTAG00000027654, ENSBTAG00000005726, ENSBTAG00000002038, ENSBTAG00000000359, ENSBTAG00000046394, ENSBTAG00000031687, ENSBTAG00000013298, ENSBTAG00000010692, ENSBTAG00000012882	113	600	8259	2.07084	0.0303736
GOTERM_CC_DIRECT	GO:0031410~cytoplasmic vesicle	4	12.5	0.00438613	ENSBTAG00000020031, ENSBTAG00000008648, ENSBTAG00000000936, ENSBTAG00000030990	32	221	20602	11.6527	0.0325705
UP_KW_CELLULAR_COMPONENT	KW-0333~Golgi apparatus	14	5.46875	0.00185054	ENSBTAG00000008075, ENSBTAG00000033891, ENSBTAG00000010368, ENSBTAG00000022989, ENSBTAG00000010009, ENSBTAG00000006177, ENSBTAG00000001013, ENSBTAG00000005100, ENSBTAG00000020031, ENSBTAG00000019204, ENSBTAG00000015023, ENSBTAG00000013298, ENSBTAG00000014312, ENSBTAG00000019500	169	432	14236	2.72989	0.0351603
UP_KW_CELLULAR_COMPONENT	KW-0647~Proteasome	5	1.95312	0.00303717	ENSBTAG00000020262, ENSBTAG00000019918, ENSBTAG00000003830, ENSBTAG00000014440, ENSBTAG00000005660	169	51	14236	8.2585	0.0384709
GOTERM_CC_DIRECT	GO:0005794~Golgi apparatus	20	7.8125	0.00105117	ENSBTAG00000015228, ENSBTAG00000005260, ENSBTAG00000012778, ENSBTAG00000010368, ENSBTAG00000022989, ENSBTAG00000022920, ENSBTAG00000004555, ENSBTAG00000006177, ENSBTAG00000031709, ENSBTAG00000001013, ENSBTAG00000005100, ENSBTAG00000020031, ENSBTAG00000006713, ENSBTAG00000002129, ENSBTAG00000019204, ENSBTAG00000010170, ENSBTAG00000014102, ENSBTAG00000012099, ENSBTAG00000013298, ENSBTAG00000014312	235	755	20602	2.32233	0.0461015
GOTERM_CC_DIRECT	GO:0000139~Golgi membrane	12	4.6875	0.00134979	ENSBTAG00000002303, ENSBTAG00000008075, ENSBTAG00000011147, ENSBTAG00000033891, ENSBTAG00000010368, ENSBTAG00000010009, ENSBTAG00000019204, ENSBTAG00000013298, ENSBTAG00000006177, ENSBTAG00000014312, ENSBTAG00000031709, ENSBTAG00000019500	235	327	20602	3.21718	0.0517982

## Sheet: Cluster7
Category	Term	Count	%	PValue	Genes	List Total	Pop Hits	Pop Total	Fold Enrichment	FDR
UP_KW_PTM	KW-0597~Phosphoprotein	68	23.2082	3.72564e-09	ENSBTAG00000009101, ENSBTAG00000020935, ENSBTAG00000052609, ENSBTAG00000010934, ENSBTAG00000020777, ENSBTAG00000005269, ENSBTAG00000027134, ENSBTAG00000020693, ENSBTAG00000007520, ENSBTAG00000000252, ENSBTAG00000003843, ENSBTAG00000017082, ENSBTAG00000018691, ENSBTAG00000002313, ENSBTAG00000000778, ENSBTAG00000032527, ENSBTAG00000014334, ENSBTAG00000013322, ENSBTAG00000011156, ENSBTAG00000017019,…	103	3065	8259	1.77897	4.09821e-08
UP_KW_DOMAIN	KW-0175~Coiled coil	57	19.4539	1.92514e-08	ENSBTAG00000014137, ENSBTAG00000009260, ENSBTAG00000000098, ENSBTAG00000002352, ENSBTAG00000000252, ENSBTAG00000003843, ENSBTAG00000032527, ENSBTAG00000009704, ENSBTAG00000049591, ENSBTAG00000031950, ENSBTAG00000012193, ENSBTAG00000018216, ENSBTAG00000014334, ENSBTAG00000016355, ENSBTAG00000013563, ENSBTAG00000017048, ENSBTAG00000018824, ENSBTAG00000008181, ENSBTAG00000019639, ENSBTAG00000013538,…	167	2158	13324	2.10737	3.46525e-07
UP_KW_CELLULAR_COMPONENT	KW-0539~Nucleus	61	20.8191	3.38031e-07	ENSBTAG00000020935, ENSBTAG00000052609, ENSBTAG00000010934, ENSBTAG00000020777, ENSBTAG00000004571, ENSBTAG00000000098, ENSBTAG00000000252, ENSBTAG00000003843, ENSBTAG00000003687, ENSBTAG00000000778, ENSBTAG00000030784, ENSBTAG00000016550, ENSBTAG00000017019, ENSBTAG00000008181, ENSBTAG00000016969, ENSBTAG00000009516, ENSBTAG00000027442, ENSBTAG00000040450, ENSBTAG00000003257, ENSBTAG00000018909,…	170	2718	14236	1.8794	8.11276e-06
UP_KW_BIOLOGICAL_PROCESS	KW-0131~Cell cycle	19	6.48464	5.04448e-07	ENSBTAG00000010312, ENSBTAG00000008181, ENSBTAG00000010934, ENSBTAG00000005269, ENSBTAG00000006667, ENSBTAG00000004643, ENSBTAG00000002260, ENSBTAG00000007114, ENSBTAG00000007520, ENSBTAG00000000752, ENSBTAG00000006607, ENSBTAG00000001894, ENSBTAG00000006824, ENSBTAG00000030784, ENSBTAG00000019886, ENSBTAG00000031335, ENSBTAG00000001848, ENSBTAG00000014334, ENSBTAG00000018216	94	317	6385	4.07125	2.4718e-05
UP_KW_PTM	KW-0007~Acetylation	41	13.9932	5.30299e-06	ENSBTAG00000014874, ENSBTAG00000010312, ENSBTAG00000020935, ENSBTAG00000052609, ENSBTAG00000009527, ENSBTAG00000008699, ENSBTAG00000027134, ENSBTAG00000002591, ENSBTAG00000004571, ENSBTAG00000000199, ENSBTAG00000020693, ENSBTAG00000000252, ENSBTAG00000022013, ENSBTAG00000003843, ENSBTAG00000000778, ENSBTAG00000004438, ENSBTAG00000031335, ENSBTAG00000009099, ENSBTAG00000013316, ENSBTAG00000020446,…	103	1649	8259	1.99367	2.91664e-05
UP_KW_BIOLOGICAL_PROCESS	KW-0132~Cell division	14	4.77816	2.88738e-06	ENSBTAG00000010934, ENSBTAG00000005269, ENSBTAG00000006667, ENSBTAG00000004643, ENSBTAG00000002260, ENSBTAG00000007520, ENSBTAG00000000752, ENSBTAG00000006607, ENSBTAG00000001894, ENSBTAG00000019886, ENSBTAG00000031335, ENSBTAG00000001848, ENSBTAG00000014334, ENSBTAG00000018216	94	189	6385	5.03152	6.13103e-05
UP_KW_BIOLOGICAL_PROCESS	KW-0498~Mitosis	12	4.09556	3.75369e-06	ENSBTAG00000006607, ENSBTAG00000001894, ENSBTAG00000019886, ENSBTAG00000031335, ENSBTAG00000010934, ENSBTAG00000005269, ENSBTAG00000006667, ENSBTAG00000002260, ENSBTAG00000001848, ENSBTAG00000004643, ENSBTAG00000018216, ENSBTAG00000007520	94	136	6385	5.99343	6.13103e-05
UP_KW_CELLULAR_COMPONENT	KW-0158~Chromosome	15	5.11945	3.02124e-05	ENSBTAG00000000752, ENSBTAG00000009099, ENSBTAG00000005975, ENSBTAG00000016969, ENSBTAG00000052609, ENSBTAG00000027134, ENSBTAG00000017133, ENSBTAG00000018437, ENSBTAG00000018216, ENSBTAG00000020685, ENSBTAG00000000098	170	322	14236	3.90099	0.000362549
GOTERM_CC_DIRECT	GO:0005829~cytosol	64	21.843	1.28855e-05	ENSBTAG00000020935, ENSBTAG00000024381, ENSBTAG00000008699, ENSBTAG00000002591, ENSBTAG00000006479, ENSBTAG00000004131, ENSBTAG00000002594, ENSBTAG00000017082, ENSBTAG00000050479, ENSBTAG00000000778, ENSBTAG00000032848, ENSBTAG00000051880, ENSBTAG00000013563, ENSBTAG00000013851, ENSBTAG00000008386, ENSBTAG00000020307, ENSBTAG00000011798, ENSBTAG00000019639, ENSBTAG00000020504, ENSBTAG00000010626,…	265	2898	20602	1.7169	0.00240952
GOTERM_CC_DIRECT	GO:0005813~centrosome	19	6.48464	1.71407e-05	ENSBTAG00000014137, ENSBTAG00000007395, ENSBTAG00000018438, ENSBTAG00000038716, ENSBTAG00000043989, ENSBTAG00000017727, ENSBTAG00000011757, ENSBTAG00000005269, ENSBTAG00000004631, ENSBTAG00000006479, ENSBTAG00000007114, ENSBTAG00000000752, ENSBTAG00000000566, ENSBTAG00000012040, ENSBTAG00000009290, ENSBTAG00000001848, ENSBTAG00000014334, ENSBTAG00000016355, ENSBTAG00000017048	265	441	20602	3.34949	0.00240952
GOTERM_CC_DIRECT	GO:0005654~nucleoplasm	51	17.4061	2.27313e-05	ENSBTAG00000014874, ENSBTAG00000014137, ENSBTAG00000018438, ENSBTAG00000052609, ENSBTAG00000010934, ENSBTAG00000008699, ENSBTAG00000006413, ENSBTAG00000007386, ENSBTAG00000003101, ENSBTAG00000000098, ENSBTAG00000002594, ENSBTAG00000000752, ENSBTAG00000006618, ENSBTAG00000003843, ENSBTAG00000002313, ENSBTAG00000003687, ENSBTAG00000002418, ENSBTAG00000005249, ENSBTAG00000018431, ENSBTAG00000017048,…	265	2151	20602	1.84329	0.00240952
UP_KW_MOLECULAR_FUNCTION	KW-0808~Transferase	29	9.89761	8.33341e-05	ENSBTAG00000010312, ENSBTAG00000043999, ENSBTAG00000000231, ENSBTAG00000004471, ENSBTAG00000021686, ENSBTAG00000008552, ENSBTAG00000000098, ENSBTAG00000005249, ENSBTAG00000001529, ENSBTAG00000055107, ENSBTAG00000016456, ENSBTAG00000013322, ENSBTAG00000016355, ENSBTAG00000017019, ENSBTAG00000011798, ENSBTAG00000002081, ENSBTAG00000020504, ENSBTAG00000007357, ENSBTAG00000009516, ENSBTAG00000007876,…	94	1493	10301	2.12858	0.00358337
GOTERM_CC_DIRECT	GO:0005634~nucleus	78	26.6212	8.19368e-05	ENSBTAG00000016999, ENSBTAG00000011744, ENSBTAG00000020935, ENSBTAG00000031071, ENSBTAG00000052609, ENSBTAG00000005269, ENSBTAG00000027134, ENSBTAG00000000098, ENSBTAG00000003843, ENSBTAG00000003687, ENSBTAG00000000778, ENSBTAG00000032527, ENSBTAG00000030784, ENSBTAG00000016550, ENSBTAG00000050234, ENSBTAG00000018774, ENSBTAG00000017048, ENSBTAG00000013851, ENSBTAG00000017019, ENSBTAG00000046959,…	265	4000	20602	1.516	0.00651397
GOTERM_BP_DIRECT	GO:0051301~cell division	14	4.77816	5.22069e-06	ENSBTAG00000010934, ENSBTAG00000005269, ENSBTAG00000006667, ENSBTAG00000004643, ENSBTAG00000002260, ENSBTAG00000007520, ENSBTAG00000000752, ENSBTAG00000006607, ENSBTAG00000001894, ENSBTAG00000019886, ENSBTAG00000031335, ENSBTAG00000001848, ENSBTAG00000018216, ENSBTAG00000017048	253	186	16666	4.95822	0.00667727
SMART	SM00803:TAF	5	1.70648	5.95353e-05	ENSBTAG00000052609	156	15	10284	21.9744	0.00928751
UP_KW_PTM	KW-0488~Methylation	13	4.43686	0.00390003	ENSBTAG00000000778, ENSBTAG00000018824, ENSBTAG00000012170, ENSBTAG00000052609, ENSBTAG00000027442, ENSBTAG00000004643, ENSBTAG00000051880, ENSBTAG00000004131, ENSBTAG00000000905	103	403	8259	2.5866	0.0111064
UP_KW_PTM	KW-0164~Citrullination	5	1.70648	0.00403869	ENSBTAG00000052609	103	53	8259	7.56457	0.0111064
UP_KW_LIGAND	KW-0547~Nucleotide-binding	32	10.9215	0.000776923	ENSBTAG00000032021, ENSBTAG00000010312, ENSBTAG00000023309, ENSBTAG00000020777, ENSBTAG00000002293, ENSBTAG00000021127, ENSBTAG00000000231, ENSBTAG00000008552, ENSBTAG00000004131, ENSBTAG00000003843, ENSBTAG00000018691, ENSBTAG00000000778, ENSBTAG00000032527, ENSBTAG00000004039, ENSBTAG00000010091, ENSBTAG00000018437, ENSBTAG00000018774, ENSBTAG00000011156, ENSBTAG00000017019, ENSBTAG00000002081,…	86	1103	5215	1.75926	0.0132077
UP_KW_DOMAIN	KW-0677~Repeat	45	15.3584	0.00154916	ENSBTAG00000020935, ENSBTAG00000031071, ENSBTAG00000008699, ENSBTAG00000010934, ENSBTAG00000012817, ENSBTAG00000027134, ENSBTAG00000002591, ENSBTAG00000008596, ENSBTAG00000008552, ENSBTAG00000004571, ENSBTAG00000000098, ENSBTAG00000002594, ENSBTAG00000013909, ENSBTAG00000003843, ENSBTAG00000002313, ENSBTAG00000005249, ENSBTAG00000025859, ENSBTAG00000011081, ENSBTAG00000031335, ENSBTAG00000003509,…	167	2286	13324	1.57056	0.0139425
UP_KW_CELLULAR_COMPONENT	KW-0963~Cytoplasm	47	16.041	0.00187006	ENSBTAG00000015205, ENSBTAG00000010312, ENSBTAG00000018438, ENSBTAG00000020935, ENSBTAG00000006532, ENSBTAG00000010736, ENSBTAG00000010934, ENSBTAG00000027134, ENSBTAG00000002591, ENSBTAG00000006413, ENSBTAG00000007386, ENSBTAG00000004131, ENSBTAG00000007520, ENSBTAG00000004991, ENSBTAG00000000778, ENSBTAG00000004438, ENSBTAG00000011081, ENSBTAG00000010091, ENSBTAG00000031335, ENSBTAG00000016550,…	170	2562	14236	1.53624	0.0149605
INTERPRO	IPR004823:TATA box binding protein associated factor (TAF)	5	1.70648	2.88005e-05	ENSBTAG00000052609	276	15	22088	26.6763	0.0159842
UP_KW_BIOLOGICAL_PROCESS	KW-0234~DNA repair	8	2.73038	0.00151321	ENSBTAG00000017019, ENSBTAG00000043999, ENSBTAG00000008181, ENSBTAG00000009372, ENSBTAG00000008925, ENSBTAG00000031335, ENSBTAG00000020777, ENSBTAG00000014334	94	179	6385	3.03578	0.0185368
GOTERM_MF_DIRECT	GO:0044877~macromolecular complex binding	10	3.41297	6.05726e-05	ENSBTAG00000020806, ENSBTAG00000016549, ENSBTAG00000032527, ENSBTAG00000006824, ENSBTAG00000030784, ENSBTAG00000012040, ENSBTAG00000016456, ENSBTAG00000005430, ENSBTAG00000002363, ENSBTAG00000013563	230	138	18313	5.76969	0.021685
GOTERM_BP_DIRECT	GO:0006303~double-strand break repair via nonhomologous end joining	5	1.70648	0.000681209	ENSBTAG00000003843, ENSBTAG00000001773, ENSBTAG00000017019, ENSBTAG00000008925, ENSBTAG00000021773	253	27	16666	12.1988	0.0383835
UP_KW_PTM	KW-0379~Hydroxylation	6	2.04778	0.0178678	ENSBTAG00000020935, ENSBTAG00000052609	103	123	8259	3.91144	0.0393091
SMART	SM00417:H4	5	1.70648	0.000573061	ENSBTAG00000052609	156	26	10284	12.6775	0.0446987
GOTERM_CC_DIRECT	GO:0097431~mitotic spindle pole	5	1.70648	0.000714578	ENSBTAG00000012040, ENSBTAG00000009290, ENSBTAG00000006532, ENSBTAG00000010934, ENSBTAG00000006413	265	32	20602	12.1474	0.0454472
GOTERM_BP_DIRECT	GO:0000724~double-strand break repair via homologous recombination	6	2.04778	0.00388632	ENSBTAG00000044099, ENSBTAG00000006405, ENSBTAG00000008925, ENSBTAG00000018437, ENSBTAG00000021773, ENSBTAG00000014334	253	69	16666	5.72813	0.0491191
INTERPRO	IPR019809:Histone H4, conserved site	5	1.70648	0.000241973	ENSBTAG00000052609	276	25	22088	16.0058	0.0523889
INTERPRO	IPR001951:Histone H4	5	1.70648	0.000283183	ENSBTAG00000052609	276	26	22088	15.3902	0.0523889

## Sheet: Cluster8
Category	Term	Count	%	PValue	Genes	List Total	Pop Hits	Pop Total	Fold Enrichment	FDR
UP_KW_DOMAIN	KW-0175~Coiled coil	59	17.4041	4.45121e-07	ENSBTAG00000032163, ENSBTAG00000004291, ENSBTAG00000013884, ENSBTAG00000014933, ENSBTAG00000007523, ENSBTAG00000008897, ENSBTAG00000011507, ENSBTAG00000005786, ENSBTAG00000023523, ENSBTAG00000008772, ENSBTAG00000019341, ENSBTAG00000010290, ENSBTAG00000016078, ENSBTAG00000016593, ENSBTAG00000014255, ENSBTAG00000010221, ENSBTAG00000010145, ENSBTAG00000010103, ENSBTAG00000013658, ENSBTAG00000005190,…	190	2158	13324	1.91726	1.06829e-05
UP_KW_PTM	KW-0597~Phosphoprotein	59	17.4041	0.000108966	ENSBTAG00000014612, ENSBTAG00000032163, ENSBTAG00000004291, ENSBTAG00000016679, ENSBTAG00000007523, ENSBTAG00000009668, ENSBTAG00000023523, ENSBTAG00000019341, ENSBTAG00000001508, ENSBTAG00000010251, ENSBTAG00000018904, ENSBTAG00000010026, ENSBTAG00000010103, ENSBTAG00000013658, ENSBTAG00000020988, ENSBTAG00000014906, ENSBTAG00000004463, ENSBTAG00000002127, ENSBTAG00000023891, ENSBTAG00000014182,…	106	3065	8259	1.49983	0.00196139
GOTERM_CC_DIRECT	GO:0005829~cytosol	70	20.649	1.33871e-05	ENSBTAG00000013247, ENSBTAG00000008131, ENSBTAG00000032163, ENSBTAG00000012433, ENSBTAG00000010059, ENSBTAG00000012797, ENSBTAG00000011545, ENSBTAG00000016717, ENSBTAG00000005268, ENSBTAG00000047658, ENSBTAG00000019181, ENSBTAG00000016194, ENSBTAG00000003922, ENSBTAG00000001508, ENSBTAG00000016593, ENSBTAG00000014255, ENSBTAG00000016795, ENSBTAG00000010548, ENSBTAG00000027201, ENSBTAG00000048655,…	298	2898	20602	1.66991	0.00385549
UP_KW_PTM	KW-0832~Ubl conjugation	23	6.78466	0.00124321	ENSBTAG00000055062, ENSBTAG00000014239, ENSBTAG00000010103, ENSBTAG00000004024, ENSBTAG00000006743, ENSBTAG00000007167, ENSBTAG00000025046, ENSBTAG00000009047, ENSBTAG00000049402, ENSBTAG00000019341, ENSBTAG00000002137, ENSBTAG00000002423, ENSBTAG00000020093, ENSBTAG00000014182, ENSBTAG00000038050, ENSBTAG00000004942, ENSBTAG00000003902, ENSBTAG00000009518, ENSBTAG00000001508, ENSBTAG00000030578,…	106	874	8259	2.0504	0.0111889
UP_KW_CELLULAR_COMPONENT	KW-0963~Cytoplasm	52	15.3392	0.00118985	ENSBTAG00000013247, ENSBTAG00000004291, ENSBTAG00000007480, ENSBTAG00000005268, ENSBTAG00000025313, ENSBTAG00000006712, ENSBTAG00000006910, ENSBTAG00000016194, ENSBTAG00000052374, ENSBTAG00000001508, ENSBTAG00000018213, ENSBTAG00000019300, ENSBTAG00000018904, ENSBTAG00000010103, ENSBTAG00000020988, ENSBTAG00000004024, ENSBTAG00000010548, ENSBTAG00000019472, ENSBTAG00000014182, ENSBTAG00000005514,…	189	2562	14236	1.5288	0.0368854
UP_KW_PTM	KW-1017~Isopeptide bond	16	4.71976	0.00856602	ENSBTAG00000008197, ENSBTAG00000006743, ENSBTAG00000007167, ENSBTAG00000025046, ENSBTAG00000049402, ENSBTAG00000019341, ENSBTAG00000002137, ENSBTAG00000002423, ENSBTAG00000020093, ENSBTAG00000014182, ENSBTAG00000038050, ENSBTAG00000004942, ENSBTAG00000003902, ENSBTAG00000051333, ENSBTAG00000013982, ENSBTAG00000014068	106	600	8259	2.07774	0.0513961
GOTERM_CC_DIRECT	GO:0016607~nuclear speck	15	4.42478	0.000387295	ENSBTAG00000012433, ENSBTAG00000008197, ENSBTAG00000013873, ENSBTAG00000032132, ENSBTAG00000047658, ENSBTAG00000009129, ENSBTAG00000025046, ENSBTAG00000005871, ENSBTAG00000049402, ENSBTAG00000019472, ENSBTAG00000019341, ENSBTAG00000006823, ENSBTAG00000038620, ENSBTAG00000016621, ENSBTAG00000016511	298	335	20602	3.09556	0.0557705
GOTERM_CC_DIRECT	GO:0097731~9+0 non-motile cilium	4	1.17994	0.000592487	ENSBTAG00000018904, ENSBTAG00000025313, ENSBTAG00000025403, ENSBTAG00000021611	298	12	20602	23.0447	0.0568788
UP_KW_DOMAIN	KW-0677~Repeat	47	13.8643	0.00721681	ENSBTAG00000013247, ENSBTAG00000006372, ENSBTAG00000017448, ENSBTAG00000010830, ENSBTAG00000020378, ENSBTAG00000004653, ENSBTAG00000009800, ENSBTAG00000007167, ENSBTAG00000007101, ENSBTAG00000000675, ENSBTAG00000005848, ENSBTAG00000002137, ENSBTAG00000000773, ENSBTAG00000024888, ENSBTAG00000006712, ENSBTAG00000003902, ENSBTAG00000052374, ENSBTAG00000038241, ENSBTAG00000018213, ENSBTAG00000001508,…	190	2286	13324	1.44179	0.0866017

## Sheet: Cluster9
Category	Term	Count	%	PValue	Genes	List Total	Pop Hits	Pop Total	Fold Enrichment	FDR
UP_KW_CELLULAR_COMPONENT	KW-0539~Nucleus	34	18.4783	5.30193e-05	ENSBTAG00000012575, ENSBTAG00000011247, ENSBTAG00000014215, ENSBTAG00000022539, ENSBTAG00000052708, ENSBTAG00000004592, ENSBTAG00000006199, ENSBTAG00000024443, ENSBTAG00000006955, ENSBTAG00000024726, ENSBTAG00000000837, ENSBTAG00000016057, ENSBTAG00000039552, ENSBTAG00000052895, ENSBTAG00000017007, ENSBTAG00000019564, ENSBTAG00000015878, ENSBTAG00000014429, ENSBTAG00000010602, ENSBTAG00000020127,…	90	2718	14236	1.97868	0.00153756
GOTERM_CC_DIRECT	GO:0005634~nucleus	55	29.8913	8.35185e-06	ENSBTAG00000014215, ENSBTAG00000006199, ENSBTAG00000002557, ENSBTAG00000001105, ENSBTAG00000026008, ENSBTAG00000000811, ENSBTAG00000008934, ENSBTAG00000054234, ENSBTAG00000039035, ENSBTAG00000039552, ENSBTAG00000016230, ENSBTAG00000052895, ENSBTAG00000017007, ENSBTAG00000015878, ENSBTAG00000015835, ENSBTAG00000011636, ENSBTAG00000026199, ENSBTAG00000021115, ENSBTAG00000005474, ENSBTAG00000000785,…	159	4000	20602	1.78162	0.0017873
UP_KW_PTM	KW-0597~Phosphoprotein	33	17.9348	0.000749478	ENSBTAG00000012575, ENSBTAG00000014215, ENSBTAG00000004597, ENSBTAG00000025297, ENSBTAG00000011608, ENSBTAG00000004098, ENSBTAG00000006199, ENSBTAG00000002557, ENSBTAG00000001105, ENSBTAG00000019188, ENSBTAG00000006759, ENSBTAG00000000837, ENSBTAG00000016057, ENSBTAG00000038384, ENSBTAG00000013282, ENSBTAG00000039552, ENSBTAG00000052895, ENSBTAG00000014653, ENSBTAG00000012450, ENSBTAG00000018796,…	55	3065	8259	1.61677	0.0104927
UP_KW_DOMAIN	KW-0863~Zinc-finger	15	8.15217	0.00414251	ENSBTAG00000012575, ENSBTAG00000011247, ENSBTAG00000051080, ENSBTAG00000022539, ENSBTAG00000003021, ENSBTAG00000021115, ENSBTAG00000020166, ENSBTAG00000031609, ENSBTAG00000003339, ENSBTAG00000000837, ENSBTAG00000017573, ENSBTAG00000051883, ENSBTAG00000015015, ENSBTAG00000019695, ENSBTAG00000014123	95	901	13324	2.33495	0.0321376
UP_KW_PTM	KW-0832~Ubl conjugation	13	7.06522	0.00947307	ENSBTAG00000012575, ENSBTAG00000026199, ENSBTAG00000005474, ENSBTAG00000000365, ENSBTAG00000049002, ENSBTAG00000000837, ENSBTAG00000039552, ENSBTAG00000019735, ENSBTAG00000052895, ENSBTAG00000014685, ENSBTAG00000015015, ENSBTAG00000019564, ENSBTAG00000012450	55	874	8259	2.23356	0.0363115
UP_KW_PTM	KW-0007~Acetylation	19	10.3261	0.0144089	ENSBTAG00000015009, ENSBTAG00000026199, ENSBTAG00000047418, ENSBTAG00000001353, ENSBTAG00000004098, ENSBTAG00000001780, ENSBTAG00000001105, ENSBTAG00000000365, ENSBTAG00000021490, ENSBTAG00000006955, ENSBTAG00000000712, ENSBTAG00000006759, ENSBTAG00000000837, ENSBTAG00000016057, ENSBTAG00000039552, ENSBTAG00000019735, ENSBTAG00000052895, ENSBTAG00000014685, ENSBTAG00000019564	55	1649	8259	1.73021	0.0372417
UP_KW_CELLULAR_COMPONENT	KW-0496~Mitochondrion	13	7.06522	0.00559157	ENSBTAG00000047418, ENSBTAG00000001353, ENSBTAG00000001780, ENSBTAG00000007015, ENSBTAG00000001781, ENSBTAG00000022530, ENSBTAG00000000285, ENSBTAG00000002557, ENSBTAG00000043561, ENSBTAG00000006759, ENSBTAG00000005735, ENSBTAG00000002921, ENSBTAG00000014653	90	834	14236	2.4656	0.0400983
UP_KW_CELLULAR_COMPONENT	KW-0999~Mitochondrion inner membrane	7	3.80435	0.00725155	ENSBTAG00000043561, ENSBTAG00000047418, ENSBTAG00000001353, ENSBTAG00000014653, ENSBTAG00000007015, ENSBTAG00000022530, ENSBTAG00000000285	90	273	14236	4.05584	0.0400983

## Sheet: Cluster10
Category	Term	Count	%	PValue	Genes	List Total	Pop Hits	Pop Total	Fold Enrichment	FDR
UP_KW_PTM	KW-0597~Phosphoprotein	127	24.283	1.548e-13	ENSBTAG00000014579, ENSBTAG00000017846, ENSBTAG00000013924, ENSBTAG00000010658, ENSBTAG00000006797, ENSBTAG00000005620, ENSBTAG00000006671, ENSBTAG00000021024, ENSBTAG00000020175, ENSBTAG00000001948, ENSBTAG00000031231, ENSBTAG00000012794, ENSBTAG00000032289, ENSBTAG00000013533, ENSBTAG00000010543, ENSBTAG00000005196, ENSBTAG00000019915, ENSBTAG00000006720, ENSBTAG00000002086, ENSBTAG00000005754,…	203	3065	8259	1.68579	3.40561e-12
UP_KW_PTM	KW-0007~Acetylation	84	16.0612	2.86399e-12	ENSBTAG00000009188, ENSBTAG00000006075, ENSBTAG00000013924, ENSBTAG00000010579, ENSBTAG00000037493, ENSBTAG00000010658, ENSBTAG00000005620, ENSBTAG00000005142, ENSBTAG00000001225, ENSBTAG00000019262, ENSBTAG00000020175, ENSBTAG00000031837, ENSBTAG00000001069, ENSBTAG00000009906, ENSBTAG00000017120, ENSBTAG00000030503, ENSBTAG00000001948, ENSBTAG00000030587, ENSBTAG00000018579, ENSBTAG00000031231,…	203	1649	8259	2.07248	3.15039e-11
UP_KW_MOLECULAR_FUNCTION	KW-0689~Ribosomal protein	26	4.97132	2.78049e-10	ENSBTAG00000030281, ENSBTAG00000014579, ENSBTAG00000014518, ENSBTAG00000013924, ENSBTAG00000005620, ENSBTAG00000005142, ENSBTAG00000003228, ENSBTAG00000023462, ENSBTAG00000003303, ENSBTAG00000003229, ENSBTAG00000013461, ENSBTAG00000018155, ENSBTAG00000039138, ENSBTAG00000053048, ENSBTAG00000007394, ENSBTAG00000012344, ENSBTAG00000002060, ENSBTAG00000014729, ENSBTAG00000006963, ENSBTAG00000001794,…	221	261	10301	4.64323	1.44938e-08
UP_KW_MOLECULAR_FUNCTION	KW-0687~Ribonucleoprotein	29	5.54493	4.60122e-10	ENSBTAG00000030281, ENSBTAG00000014579, ENSBTAG00000014518, ENSBTAG00000013308, ENSBTAG00000013924, ENSBTAG00000037493, ENSBTAG00000005620, ENSBTAG00000005142, ENSBTAG00000003228, ENSBTAG00000023462, ENSBTAG00000003303, ENSBTAG00000001648, ENSBTAG00000003229, ENSBTAG00000013461, ENSBTAG00000018155, ENSBTAG00000039138, ENSBTAG00000053048, ENSBTAG00000007394, ENSBTAG00000012344, ENSBTAG00000002060,…	221	333	10301	4.0592	1.44938e-08
GOTERM_MF_DIRECT	GO:0003735~structural constituent of ribosome	29	5.54493	3.14576e-10	ENSBTAG00000030281, ENSBTAG00000014579, ENSBTAG00000014518, ENSBTAG00000013924, ENSBTAG00000005620, ENSBTAG00000005142, ENSBTAG00000022278, ENSBTAG00000003228, ENSBTAG00000023462, ENSBTAG00000048244, ENSBTAG00000001648, ENSBTAG00000003229, ENSBTAG00000013461, ENSBTAG00000018155, ENSBTAG00000039138, ENSBTAG00000053048, ENSBTAG00000007394, ENSBTAG00000012344, ENSBTAG00000002060, ENSBTAG00000014729,…	380	331	18313	4.22227	1.77735e-07
KEGG_PATHWAY	bta03010:Ribosome	21	4.0153	7.12234e-10	ENSBTAG00000007394, ENSBTAG00000014579, ENSBTAG00000012344, ENSBTAG00000014518, ENSBTAG00000002060, ENSBTAG00000013924, ENSBTAG00000005620, ENSBTAG00000006963, ENSBTAG00000005142, ENSBTAG00000001794, ENSBTAG00000003228, ENSBTAG00000023462, ENSBTAG00000048244, ENSBTAG00000002026, ENSBTAG00000031723, ENSBTAG00000001648, ENSBTAG00000003229, ENSBTAG00000004823, ENSBTAG00000013461, ENSBTAG00000051254,…	201	168	9038	5.62065	1.93016e-07
GOTERM_BP_DIRECT	GO:0006412~translation	26	4.97132	3.61583e-09	ENSBTAG00000014579, ENSBTAG00000013924, ENSBTAG00000005620, ENSBTAG00000005142, ENSBTAG00000022278, ENSBTAG00000003228, ENSBTAG00000023462, ENSBTAG00000048244, ENSBTAG00000001648, ENSBTAG00000003229, ENSBTAG00000013461, ENSBTAG00000018155, ENSBTAG00000039138, ENSBTAG00000053048, ENSBTAG00000016311, ENSBTAG00000007394, ENSBTAG00000014729, ENSBTAG00000006963, ENSBTAG00000001794, ENSBTAG00000002026,…	410	253	16666	4.17735	6.04567e-06
UP_KW_PTM	KW-1017~Isopeptide bond	34	6.50096	7.88903e-06	ENSBTAG00000037493, ENSBTAG00000007303, ENSBTAG00000005620, ENSBTAG00000021884, ENSBTAG00000005166, ENSBTAG00000003228, ENSBTAG00000001225, ENSBTAG00000048565, ENSBTAG00000020175, ENSBTAG00000031837, ENSBTAG00000001069, ENSBTAG00000023462, ENSBTAG00000009906, ENSBTAG00000020490, ENSBTAG00000030503, ENSBTAG00000013461, ENSBTAG00000018035, ENSBTAG00000031231, ENSBTAG00000016710, ENSBTAG00000019365,…	203	600	8259	2.30547	5.78529e-05
UP_KW_PTM	KW-0832~Ubl conjugation	43	8.2218	1.17187e-05	ENSBTAG00000011126, ENSBTAG00000037493, ENSBTAG00000007303, ENSBTAG00000005620, ENSBTAG00000021884, ENSBTAG00000005166, ENSBTAG00000003228, ENSBTAG00000001225, ENSBTAG00000048565, ENSBTAG00000020175, ENSBTAG00000031837, ENSBTAG00000007728, ENSBTAG00000001069, ENSBTAG00000023462, ENSBTAG00000009906, ENSBTAG00000020490, ENSBTAG00000030503, ENSBTAG00000013461, ENSBTAG00000018035, ENSBTAG00000031231,…	203	874	8259	2.00165	6.44526e-05
UP_KW_CELLULAR_COMPONENT	KW-0963~Cytoplasm	88	16.826	1.88983e-06	ENSBTAG00000014931, ENSBTAG00000010658, ENSBTAG00000004333, ENSBTAG00000005620, ENSBTAG00000005142, ENSBTAG00000009665, ENSBTAG00000005462, ENSBTAG00000021024, ENSBTAG00000001225, ENSBTAG00000020175, ENSBTAG00000002479, ENSBTAG00000026248, ENSBTAG00000031837, ENSBTAG00000001069, ENSBTAG00000009906, ENSBTAG00000001306, ENSBTAG00000017120, ENSBTAG00000005868, ENSBTAG00000030587, ENSBTAG00000018579,…	302	2562	14236	1.61914	6.61439e-05
GOTERM_CC_DIRECT	GO:0005730~nucleolus	37	7.07457	2.64492e-07	ENSBTAG00000014558, ENSBTAG00000011304, ENSBTAG00000012518, ENSBTAG00000021965, ENSBTAG00000005620, ENSBTAG00000006671, ENSBTAG00000005166, ENSBTAG00000003228, ENSBTAG00000001225, ENSBTAG00000019262, ENSBTAG00000026248, ENSBTAG00000007728, ENSBTAG00000001069, ENSBTAG00000023462, ENSBTAG00000009906, ENSBTAG00000002730, ENSBTAG00000020490, ENSBTAG00000000699, ENSBTAG00000003229, ENSBTAG00000018710,…	439	660	20602	2.63089	9.81267e-05
UP_KW_CELLULAR_COMPONENT	KW-0539~Nucleus	90	17.2084	6.35638e-06	ENSBTAG00000009183, ENSBTAG00000037493, ENSBTAG00000005620, ENSBTAG00000005461, ENSBTAG00000006671, ENSBTAG00000046765, ENSBTAG00000002678, ENSBTAG00000001225, ENSBTAG00000000455, ENSBTAG00000019262, ENSBTAG00000026248, ENSBTAG00000007728, ENSBTAG00000031837, ENSBTAG00000001069, ENSBTAG00000009906, ENSBTAG00000017120, ENSBTAG00000009904, ENSBTAG00000020490, ENSBTAG00000030503, ENSBTAG00000018334,…	302	2718	14236	1.5609	0.000111237
GOTERM_CC_DIRECT	GO:0022625~cytosolic large ribosomal subunit	15	2.86807	6.00909e-07	ENSBTAG00000030281, ENSBTAG00000012344, ENSBTAG00000014518, ENSBTAG00000002060, ENSBTAG00000006963, ENSBTAG00000005142, ENSBTAG00000001794, ENSBTAG00000022278, ENSBTAG00000003228, ENSBTAG00000002026, ENSBTAG00000031723, ENSBTAG00000001648, ENSBTAG00000003229, ENSBTAG00000013461, ENSBTAG00000051254	439	128	20602	5.49954	0.000111469
UP_KW_DOMAIN	KW-0809~Transit peptide	21	4.0153	5.80268e-05	ENSBTAG00000014579, ENSBTAG00000006075, ENSBTAG00000012885, ENSBTAG00000003072, ENSBTAG00000010579, ENSBTAG00000052272, ENSBTAG00000047768, ENSBTAG00000014918, ENSBTAG00000005754, ENSBTAG00000014729, ENSBTAG00000000550, ENSBTAG00000020541, ENSBTAG00000003303, ENSBTAG00000002203, ENSBTAG00000018483, ENSBTAG00000001306, ENSBTAG00000004823, ENSBTAG00000000825, ENSBTAG00000018155, ENSBTAG00000016710,…	256	388	13324	2.81697	0.00145067
UP_KW_LIGAND	KW-0460~Magnesium	22	4.2065	0.000163094	ENSBTAG00000009188, ENSBTAG00000011126, ENSBTAG00000013336, ENSBTAG00000013259, ENSBTAG00000011964, ENSBTAG00000011316, ENSBTAG00000008821, ENSBTAG00000011626, ENSBTAG00000010658, ENSBTAG00000020873, ENSBTAG00000005754, ENSBTAG00000009987, ENSBTAG00000000286, ENSBTAG00000046765, ENSBTAG00000019262, ENSBTAG00000002347, ENSBTAG00000008406, ENSBTAG00000001601, ENSBTAG00000018035, ENSBTAG00000016235,…	127	368	5215	2.45485	0.00472972
GOTERM_MF_DIRECT	GO:0003723~RNA binding	33	6.30975	2.975e-05	ENSBTAG00000014558, ENSBTAG00000020714, ENSBTAG00000011304, ENSBTAG00000013308, ENSBTAG00000037493, ENSBTAG00000005620, ENSBTAG00000006672, ENSBTAG00000005142, ENSBTAG00000005166, ENSBTAG00000003228, ENSBTAG00000001225, ENSBTAG00000002018, ENSBTAG00000031837, ENSBTAG00000007728, ENSBTAG00000009906, ENSBTAG00000014494, ENSBTAG00000013461, ENSBTAG00000003949, ENSBTAG00000017001, ENSBTAG00000016311,…	380	706	18313	2.25261	0.00840436
UP_KW_MOLECULAR_FUNCTION	KW-0694~RNA-binding	23	4.39771	0.000421932	ENSBTAG00000013308, ENSBTAG00000013924, ENSBTAG00000037493, ENSBTAG00000005620, ENSBTAG00000006963, ENSBTAG00000040076, ENSBTAG00000021039, ENSBTAG00000006672, ENSBTAG00000005142, ENSBTAG00000007453, ENSBTAG00000007474, ENSBTAG00000005462, ENSBTAG00000022278, ENSBTAG00000005166, ENSBTAG00000002018, ENSBTAG00000001225, ENSBTAG00000031837, ENSBTAG00000009906, ENSBTAG00000002026, ENSBTAG00000002730,…	221	468	10301	2.2907	0.00886057
GOTERM_CC_DIRECT	GO:0005634~nucleus	118	22.5621	0.00010692	ENSBTAG00000002472, ENSBTAG00000005620, ENSBTAG00000005461, ENSBTAG00000006672, ENSBTAG00000005462, ENSBTAG00000000455, ENSBTAG00000002479, ENSBTAG00000020175, ENSBTAG00000000856, ENSBTAG00000031231, ENSBTAG00000013533, ENSBTAG00000015437, ENSBTAG00000017219, ENSBTAG00000012720, ENSBTAG00000013259, ENSBTAG00000014505, ENSBTAG00000023218, ENSBTAG00000021039, ENSBTAG00000007651, ENSBTAG00000022520,…	439	4000	20602	1.38442	0.0107457
GOTERM_CC_DIRECT	GO:0005654~nucleoplasm	72	13.7667	0.000115856	ENSBTAG00000011304, ENSBTAG00000020979, ENSBTAG00000037493, ENSBTAG00000012518, ENSBTAG00000009665, ENSBTAG00000000455, ENSBTAG00000019262, ENSBTAG00000007728, ENSBTAG00000001548, ENSBTAG00000017120, ENSBTAG00000004735, ENSBTAG00000010291, ENSBTAG00000015437, ENSBTAG00000013259, ENSBTAG00000005031, ENSBTAG00000011316, ENSBTAG00000003297, ENSBTAG00000023218, ENSBTAG00000005792, ENSBTAG00000000141,…	439	2151	20602	1.57086	0.0107457
UP_KW_CELLULAR_COMPONENT	KW-0256~Endoplasmic reticulum	27	5.16252	0.000991407	ENSBTAG00000010135, ENSBTAG00000006296, ENSBTAG00000010337, ENSBTAG00000009183, ENSBTAG00000010559, ENSBTAG00000027630, ENSBTAG00000002018, ENSBTAG00000002457, ENSBTAG00000001069, ENSBTAG00000018176, ENSBTAG00000016253, ENSBTAG00000019365, ENSBTAG00000018410, ENSBTAG00000011134, ENSBTAG00000011454, ENSBTAG00000011316, ENSBTAG00000021799, ENSBTAG00000003950, ENSBTAG00000006066, ENSBTAG00000031723,…	302	635	14236	2.00434	0.0115664
GOTERM_CC_DIRECT	GO:1990904~ribonucleoprotein complex	13	2.48566	0.000156554	ENSBTAG00000007394, ENSBTAG00000037493, ENSBTAG00000005620, ENSBTAG00000040076, ENSBTAG00000021039, ENSBTAG00000006672, ENSBTAG00000022520, ENSBTAG00000019262, ENSBTAG00000009906, ENSBTAG00000001449, ENSBTAG00000050903, ENSBTAG00000050561, ENSBTAG00000035379	439	159	20602	3.83699	0.0416163

[truncated: 4 more sheets: Cluster11, Cluster12, Cluster13, Cluster14]
