# Supplementary material for: Maternal metabolic status and in-vitro culture conditions during embryonic genome activation deregulate the expression of energy-related genes in the bovine 16-cells embryo
Source: PLoS One. 2023 Aug 25;18(8):e0290689. doi: 10.1371/journal.pone.0290689 (PMC10456174; doi:10.1371/journal.pone.0290689)
Supplement: S3 Table — Differentially expressed genes were determined between Day-4 embryos that underwent embryonic genome activation under different conditions (see Fig 3). (XLSX) [file pone.0290689.s007.xlsx]

## Sheet: Sheet2
Ensembl ID	logFC_DRY vs LACT	logFC_LACT vs IVC	logFC_ DRY vs IVC	logCPM	PValue	FDR	Cluster
ENSBTAG00000000030	-0.192047	1.9978	1.80575	3.67724	0.00526734	0.021727	A
ENSBTAG00000000079	-0.0276891	0.966003	0.938314	5.21672	0.0108218	0.0381363	A
ENSBTAG00000000084	-0.739637	1.71307	0.973435	5.45214	7.18892e-06	0.00010178	A
ENSBTAG00000000184	-1.88535	2.30203	0.416686	2.95874	2.25002e-05	0.000267869	A
ENSBTAG00000000313	-1.22101	11.6244	10.4034	5.49365	1.57407e-05	0.000197818	A
ENSBTAG00000000457	-2.44353	2.51511	0.0715781	2.1505	0.0108736	0.0382711	A
ENSBTAG00000000473	-1.22376	1.66756	0.443807	3.27543	0.00386321	0.0170895	A
ENSBTAG00000000502	-1.01517	1.2191	0.203929	4.05231	0.00941583	0.0342278	A
ENSBTAG00000000527	-1.48961	2.35818	0.868575	3.89876	0.000276674	0.00204841	A
ENSBTAG00000000576	-0.387841	1.98821	1.60037	3.35727	0.00760662	0.0290729	A
ENSBTAG00000000613	-0.442667	0.930584	0.487918	5.07909	0.00829315	0.030974	A
ENSBTAG00000000623	-1.30632	2.65104	1.34471	4.33612	0.000236763	0.00182341	A
ENSBTAG00000000656	-2.75272	2.79343	0.0407082	1.15266	0.00654188	0.0257437	A
ENSBTAG00000000697	-1.19739	1.26784	0.0704452	3.71073	0.00698383	0.027208	A
ENSBTAG00000000710	-1.252	3.40534	2.15333	3.91407	4.73556e-06	7.23005e-05	A
ENSBTAG00000000738	-3.89876	4.09532	0.19656	1.78404	0.000144406	0.00121482	A
ENSBTAG00000000793	-0.439604	9.29583	8.85623	2.74174	0.0114211	0.0397122	A
ENSBTAG00000000841	-1.53554	2.16982	0.634286	3.80465	4.9595e-05	0.000508	A
ENSBTAG00000000875	-0.852643	3.75705	2.9044	1.3351	0.000297904	0.00218128	A
ENSBTAG00000000939	-1.65777	1.91989	0.262113	3.19226	0.000249422	0.00190346	A
ENSBTAG00000001002	-0.936186	3.68217	2.74598	4.61009	0.000959139	0.00564099	A
ENSBTAG00000001005	-0.0635835	0.686723	0.62314	9.14192	0.000712075	0.00442417	A
ENSBTAG00000001029	-2.05769	6.08986	4.03218	1.2585	1.08246e-06	2.06931e-05	A
ENSBTAG00000001080	-0.211939	1.76814	1.55621	4.82232	0.000299129	0.00218601	A
ENSBTAG00000001142	-0.94429	1.8815	0.937212	4.37723	6.79731e-05	0.000655256	A
ENSBTAG00000001144	-0.331794	0.939205	0.607411	5.12863	0.00454102	0.0192729	A
ENSBTAG00000001146	-1.01644	9.71021	8.69378	2.9371	0.00977368	0.0351778	A
ENSBTAG00000001326	-2.98117	3.32528	0.344112	2.47018	1.55655e-06	2.84562e-05	A
ENSBTAG00000001385	-2.317	4.338	2.021	2.46413	3.13802e-08	9.50493e-07	A
ENSBTAG00000001446	-0.604658	8.39976	7.7951	1.76185	0.000413982	0.00282347	A
ENSBTAG00000001462	-2.39166	10.6046	8.21294	4.21173	3.014e-06	5.01504e-05	A
ENSBTAG00000001721	-0.277855	2.02923	1.75137	5.50022	0.0035796	0.0161769	A
ENSBTAG00000001762	-3.64553	6.14582	2.50029	2.86604	0.000320163	0.00229809	A
ENSBTAG00000001775	-0.882609	10.1521	9.26948	4.13479	4.2869e-05	0.000448873	A
ENSBTAG00000001922	-0.877729	1.30502	0.427294	5.24249	0.00016203	0.00132917	A
ENSBTAG00000001927	-0.245998	1.18747	0.941471	4.81949	0.00642415	0.0253776	A
ENSBTAG00000001957	-0.642034	1.8323	1.19026	3.98135	5.26183e-05	0.000533167	A
ENSBTAG00000002037	-0.996276	2.7453	1.74902	2.44548	0.003194	0.0148257	A
ENSBTAG00000002042	-0.705581	1.60294	0.897355	4.29149	0.00164189	0.00862794	A
ENSBTAG00000002059	-0.363668	1.67675	1.31308	3.66016	0.0123843	0.0424896	A
ENSBTAG00000002082	-0.459317	1.00043	0.541117	5.57941	0.000889673	0.0053054	A
ENSBTAG00000002103	-0.627166	2.0934	1.46623	3.31756	5.52349e-05	0.000551763	A
ENSBTAG00000002117	-0.00675136	0.973595	0.966843	7.22131	0.00353618	0.0160513	A
ENSBTAG00000002210	-0.0830924	1.13555	1.05246	6.18328	0.00120989	0.00679388	A
ENSBTAG00000002248	-1.34299	5.90846	4.56548	0.944388	0.00173383	0.0090022	A
ENSBTAG00000002253	-0.16618	2.51854	2.35236	1.87596	0.00423149	0.0182971	A
ENSBTAG00000002323	-0.246297	1.2897	1.0434	5.81032	0.00129364	0.00717501	A
ENSBTAG00000002471	-1.08465	1.31871	0.23406	6.25365	0.00783727	0.0297218	A
ENSBTAG00000002539	-1.15398	2.24352	1.08954	6.15212	1.89898e-07	4.62384e-06	A
ENSBTAG00000002545	-1.83221	2.21139	0.379176	2.70922	0.00943906	0.0342902	A
ENSBTAG00000002647	-3.33409	11.8566	8.52247	5.33121	3.96218e-62	6.39495e-59	A
ENSBTAG00000002733	-0.591851	2.27096	1.67911	3.48046	0.000595423	0.00380852	A
ENSBTAG00000002743	-0.881291	1.41984	0.538546	4.95303	0.00137001	0.00752471	A
ENSBTAG00000002908	-1.57404	5.6888	4.11476	1.20624	4.71881e-06	7.21423e-05	A
ENSBTAG00000003045	-0.304832	1.06151	0.756678	7.11041	2.50093e-06	4.26963e-05	A
ENSBTAG00000003062	-0.872803	1.75268	0.879874	4.14898	0.00494483	0.0206531	A
ENSBTAG00000003183	-3.39986	10.9425	7.54265	3.65256	5.95497e-12	4.36878e-10	A
ENSBTAG00000003280	-3.28234	3.96771	0.685375	4.08048	2.78287e-08	8.52056e-07	A
ENSBTAG00000003409	-1.06293	1.30129	0.238354	6.14149	0.000798238	0.00487486	A
ENSBTAG00000003414	-2.70708	6.10718	3.4001	2.62658	5.87649e-15	6.3231e-13	A
ENSBTAG00000003485	-0.949096	0.973319	0.0242237	6.23727	0.00738456	0.0284266	A
ENSBTAG00000003616	-2.11934	2.47416	0.354821	3.13359	0.000526243	0.00344466	A
ENSBTAG00000003692	-5.6263	11.1693	5.543	4.55485	1.33293e-06	2.47688e-05	A
ENSBTAG00000003711	-0.0797198	2.58932	2.5096	6.46384	7.49565e-09	2.71429e-07	A
ENSBTAG00000003728	-0.333894	1.86293	1.52904	4.74505	4.07934e-05	0.000431136	A
ENSBTAG00000003794	-0.657199	1.84883	1.19163	3.70553	0.000149586	0.00124817	A
ENSBTAG00000003819	-0.000316613	1.80458	1.80426	3.31833	0.00408647	0.0178396	A
ENSBTAG00000003897	-1.54378	2.24152	0.697741	1.6936	0.00745571	0.0286415	A
ENSBTAG00000004017	-2.3531	3.19321	0.84011	3.18603	1.20844e-06	2.27549e-05	A
ENSBTAG00000004018	-2.23448	2.60755	0.373064	4.44339	9.49633e-08	2.48355e-06	A
ENSBTAG00000004021	-0.111639	1.29492	1.18328	5.84325	3.65197e-05	0.000392952	A
ENSBTAG00000004066	-3.09774	9.13032	6.03258	2.65505	3.32338e-06	5.4338e-05	A
ENSBTAG00000004104	-0.892363	3.25442	2.36206	1.42677	0.000390088	0.00268897	A
ENSBTAG00000004106	-0.0829367	2.60738	2.52444	3.54428	8.45382e-05	0.000786748	A
ENSBTAG00000004108	-0.137105	1.69882	1.56171	3.9582	0.0138074	0.0461026	A
ENSBTAG00000004111	-2.64352	10.1231	7.47956	3.69709	7.13613e-05	0.000681521	A
ENSBTAG00000004126	-0.0468812	2.26299	2.21611	3.61162	0.000813747	0.00494552	A
ENSBTAG00000004193	-1.05231	1.28342	0.231109	5.92615	0.000154141	0.00127769	A
ENSBTAG00000004266	-0.0742982	2.59404	2.51974	3.60031	0.00240362	0.0117406	A
ENSBTAG00000004282	-0.205845	0.999632	0.793786	5.33493	0.00821835	0.0307963	A
ENSBTAG00000004286	-0.32642	1.93753	1.61111	4.13335	1.82795e-06	3.27742e-05	A
ENSBTAG00000004300	-0.389032	2.48798	2.09895	3.30418	0.00547713	0.0223957	A
ENSBTAG00000004313	-0.111865	10.2455	10.1336	3.67817	9.18943e-05	0.000841346	A
ENSBTAG00000004337	-1.40835	6.04546	4.63712	0.842922	0.00290103	0.0137023	A
ENSBTAG00000004361	-1.36422	1.43634	0.072119	4.2128	0.00470948	0.0198388	A
ENSBTAG00000004376	-0.730985	1.79753	1.06655	3.63746	0.00182755	0.00938531	A
ENSBTAG00000004490	-2.71141	5.32995	2.61854	2.80175	0.000673441	0.0042203	A
ENSBTAG00000004492	-1.26976	2.12866	0.858903	3.1633	0.000903316	0.0053714	A
ENSBTAG00000004564	-0.202757	2.55658	2.35383	3.72792	0.007698	0.0293351	A
ENSBTAG00000004622	-4.12678	9.86327	5.73649	3.30088	2.29418e-08	7.17996e-07	A
ENSBTAG00000004710	-0.422703	3.2048	2.7821	3.46419	0.00169417	0.00884099	A
ENSBTAG00000004749	-0.324038	1.73218	1.40814	4.76074	0.00827158	0.0309342	A
ENSBTAG00000004799	-2.65864	4.50693	1.84829	2.00735	0.00733701	0.0283106	A
ENSBTAG00000004832	-0.321555	9.21996	8.89841	3.43405	0.00283047	0.013459	A
ENSBTAG00000004835	-1.21176	2.30674	1.09497	3.5014	0.00102338	0.00594026	A
ENSBTAG00000004879	-1.05931	2.1796	1.12029	3.5233	6.19485e-05	0.000607547	A
ENSBTAG00000004940	-1.57735	10.5913	9.01398	4.35724	2.31581e-11	1.55738e-09	A
ENSBTAG00000004949	-3.0133	7.64375	4.63045	1.20751	0.000344115	0.0024411	A
ENSBTAG00000004964	-1.90313	1.94085	0.0377177	4.57925	8.38433e-08	2.22495e-06	A
ENSBTAG00000004977	-0.73461	1.08907	0.354464	5.53198	0.00981577	0.0352843	A
ENSBTAG00000005057	-0.519533	0.873234	0.353701	6.9529	0.000470029	0.00313297	A
ENSBTAG00000005304	-0.00273726	1.98382	1.98108	6.62112	6.96909e-10	3.2402e-08	A
ENSBTAG00000005408	-1.00856	1.28958	0.28102	7.15802	0.00167212	0.00875231	A
ENSBTAG00000005589	-0.534358	1.77038	1.23603	4.36802	0.000502931	0.00331319	A
ENSBTAG00000005650	-0.904144	2.43675	1.53261	2.52711	0.00178489	0.00919965	A
ENSBTAG00000005716	-2.43266	5.62934	3.19668	1.30541	9.30377e-06	0.000127257	A
ENSBTAG00000005732	-2.10526	2.97787	0.872616	2.31209	0.000189298	0.00151358	A
ENSBTAG00000005772	-0.251119	0.826104	0.574985	8.7157	0.00107947	0.00619706	A
ENSBTAG00000005908	-1.0689	2.32112	1.25222	4.15981	0.000114713	0.0010039	A
ENSBTAG00000005909	-1.92345	1.97457	0.0511129	4.72719	0.00169802	0.00885699	A
ENSBTAG00000005915	-1.17509	1.83397	0.658874	4.89368	0.00242679	0.0118334	A
ENSBTAG00000005951	-3.27893	4.66015	1.38122	2.01144	3.2555e-07	7.29775e-06	A
ENSBTAG00000006052	-4.53068	9.25706	4.72639	2.68111	6.17541e-08	1.72697e-06	A
ENSBTAG00000006160	-0.151305	1.36815	1.21685	6.44135	0.00102661	0.00595107	A
ENSBTAG00000006277	-3.43004	9.09267	5.66263	2.58855	6.18821e-05	0.000607423	A
ENSBTAG00000006542	-0.999688	2.45438	1.4547	1.84346	0.00260425	0.012547	A
ENSBTAG00000006562	-1.19978	9.23254	8.03277	2.40604	0.0105846	0.0374755	A
ENSBTAG00000006573	-0.948704	1.84071	0.892001	3.92213	0.00945003	0.034319	A
ENSBTAG00000006722	-1.99353	2.91073	0.917202	2.84498	0.00280576	0.013364	A
ENSBTAG00000006828	-2.04179	10.2079	8.16606	3.88234	0.000265201	0.00198822	A
ENSBTAG00000006949	-0.413871	2.25671	1.84284	2.80602	0.00151578	0.00814324	A
ENSBTAG00000007039	-0.729651	1.85776	1.12811	4.50436	7.98798e-05	0.000752068	A
ENSBTAG00000007047	-3.39009	4.08428	0.69419	1.83821	0.000131359	0.00112859	A
ENSBTAG00000007058	-0.263173	1.04448	0.781302	5.79478	0.0040357	0.0176726	A
ENSBTAG00000007079	-0.966676	8.74407	7.77739	2.70824	0.000252504	0.00191848	A
ENSBTAG00000007123	-1.01609	2.18417	1.16809	3.9508	3.38935e-05	0.00037007	A
ENSBTAG00000007139	-0.715711	1.77285	1.05714	5.27164	3.52838e-06	5.71932e-05	A
ENSBTAG00000007164	-0.0672581	1.37443	1.30717	3.67299	0.0023549	0.0115828	A
ENSBTAG00000007184	-0.440376	1.6823	1.24192	3.88404	0.00113342	0.00644136	A
ENSBTAG00000007321	-0.537312	1.04175	0.504443	6.78892	1.30122e-05	0.000168511	A
ENSBTAG00000007334	-0.0189401	1.70433	1.68539	4.71993	4.16892e-05	0.000438398	A
ENSBTAG00000007364	-0.692261	1.26362	0.571359	4.38906	0.010254	0.0365571	A
ENSBTAG00000007378	-1.24339	2.25613	1.01274	2.77921	0.00133221	0.00734927	A
ENSBTAG00000007383	-0.368608	10.1466	9.77802	3.6175	0.00807158	0.0303571	A
ENSBTAG00000007402	-0.459068	2.33773	1.87866	3.63329	2.15866e-06	3.77531e-05	A
ENSBTAG00000007499	-1.40578	1.62248	0.216701	4.91892	0.00112298	0.00639488	A
ENSBTAG00000007566	-0.441228	1.31262	0.871395	6.31111	0.00161384	0.00852817	A
ENSBTAG00000007578	-0.835584	1.78355	0.947966	4.57666	0.0115562	0.0401113	A
ENSBTAG00000007584	-2.77677	4.20624	1.42947	2.76896	4.45726e-06	6.87014e-05	A
ENSBTAG00000007624	-0.756782	2.97962	2.22284	4.96129	1.57834e-05	0.000198134	A
ENSBTAG00000007644	-0.198025	6.49323	6.29521	0.80359	8.03844e-09	2.87014e-07	A
ENSBTAG00000007678	-0.338566	4.11353	3.77496	4.94816	4.83759e-14	4.83673e-12	A
ENSBTAG00000007686	-1.01277	1.12866	0.115888	4.44033	0.00198534	0.010036	A
ENSBTAG00000007737	-0.426963	0.467538	0.0405747	8.94812	0.0081043	0.0304529	A
ENSBTAG00000007753	-0.65496	1.71257	1.05761	3.30501	0.0137811	0.046066	A
ENSBTAG00000007773	-1.87233	9.04594	7.17362	2.00687	5.66863e-06	8.32824e-05	A
ENSBTAG00000007777	-0.729823	2.84176	2.11194	2.59042	1.15841e-05	0.000152537	A
ENSBTAG00000007835	-3.77529	9.7534	5.97811	3.2206	0.000287001	0.00211516	A
ENSBTAG00000007923	-0.521426	1.57344	1.05201	7.51175	3.74733e-06	5.96356e-05	A
ENSBTAG00000007935	-1.4865	4.32896	2.84246	2.30585	9.39695e-05	0.000855494	A
ENSBTAG00000007952	-0.383618	3.22174	2.83812	2.8191	0.000383863	0.0026623	A
ENSBTAG00000007986	-1.57532	2.79925	1.22394	4.16302	2.01544e-05	0.000245636	A
ENSBTAG00000008145	-0.646665	9.29785	8.65119	0.641295	0.000849027	0.00511045	A
ENSBTAG00000008185	-0.918908	2.57897	1.66006	4.34131	7.1119e-09	2.60033e-07	A
ENSBTAG00000008289	-0.202468	9.81846	9.61599	4.07832	5.58571e-05	0.000556644	A
ENSBTAG00000008372	-0.543744	2.09166	1.54792	4.57284	0.00173565	0.00900751	A
ENSBTAG00000008417	-0.837401	1.09206	0.254659	5.72991	2.2774e-05	0.000270274	A
ENSBTAG00000008578	-1.06316	1.14903	0.0858663	5.86389	7.07758e-07	1.44598e-05	A
ENSBTAG00000008695	-0.00844132	1.17606	1.16762	3.9624	0.00454787	0.0192947	A
ENSBTAG00000008710	-0.618916	3.37	2.75108	2.72634	1.90775e-05	0.000234535	A
ENSBTAG00000008756	-2.01308	10.9453	8.93224	4.60411	2.27307e-61	3.21015e-58	A
ENSBTAG00000008788	-1.75364	5.87311	4.11948	2.63363	0.000178371	0.00144461	A
ENSBTAG00000008789	-1.8892	3.15921	1.27001	2.35849	7.40245e-05	0.000702797	A
ENSBTAG00000008802	-1.17798	2.19747	1.01949	4.06469	6.43468e-08	1.78184e-06	A
ENSBTAG00000008900	-1.43127	12.4731	11.0418	6.26641	5.95566e-41	3.36435e-38	A
ENSBTAG00000008964	-0.176604	1.60479	1.42819	3.0103	0.00844878	0.0313995	A
ENSBTAG00000008985	-0.0990802	0.608005	0.508925	6.41421	0.0123207	0.0423356	A
ENSBTAG00000009077	-1.17519	2.13676	0.961568	2.3028	0.00753649	0.0288635	A
ENSBTAG00000009124	-0.674666	4.54081	3.86614	2.71786	0.00844702	0.0313995	A
ENSBTAG00000009156	-1.62242	9.31724	7.69482	2.37543	0.0101849	0.0363912	A
ENSBTAG00000009207	-0.10672	1.15297	1.04625	7.94069	0.000304957	0.00221855	A
ENSBTAG00000009294	-0.699257	5.96001	5.26075	0.863793	0.00605687	0.0241804	A
ENSBTAG00000009315	-1.02103	1.80461	0.783575	4.08704	0.0128768	0.0436985	A
ENSBTAG00000009414	-0.948186	1.26033	0.312148	6.11172	0.00567946	0.0230566	A
ENSBTAG00000009491	-0.521963	1.01809	0.496128	6.03282	0.0082937	0.030974	A
ENSBTAG00000009512	-1.14686	3.93567	2.78881	4.03482	2.74257e-05	0.000312354	A
ENSBTAG00000009521	-2.62623	5.05494	2.4287	2.47042	0.00101208	0.00588495	A
ENSBTAG00000009574	-0.793654	2.27329	1.47963	3.16508	0.000917601	0.00543317	A
ENSBTAG00000009641	-1.39141	2.00897	0.617557	3.9741	0.000299073	0.00218601	A
ENSBTAG00000009702	-2.0563	2.24863	0.192334	0.513675	0.0136635	0.0457664	A
ENSBTAG00000009714	-0.904332	8.87753	7.9732	1.99123	0.00433237	0.0186323	A
ENSBTAG00000009743	-0.718055	1.07558	0.357522	6.0427	0.000989065	0.00578474	A
ENSBTAG00000009772	-0.961275	1.19055	0.229271	5.65063	0.000620442	0.00393585	A
ENSBTAG00000009960	-0.540197	1.02904	0.488842	5.03339	0.00877538	0.0324147	A
ENSBTAG00000009995	-0.279902	1.07385	0.793951	6.40545	0.000422331	0.00286921	A
ENSBTAG00000010152	-0.213376	1.4003	1.18692	4.7148	0.000249515	0.00190346	A
ENSBTAG00000010324	-1.27694	1.86859	0.591649	3.02425	0.000439875	0.00296876	A
ENSBTAG00000010384	-0.285571	1.77255	1.48698	5.8643	1.56925e-12	1.28473e-10	A
ENSBTAG00000010432	-0.200862	0.997862	0.797	5.36866	0.0037924	0.0168554	A
ENSBTAG00000010511	-1.30454	1.6838	0.37926	4.64722	9.39651e-07	1.82722e-05	A
ENSBTAG00000010519	-1.63178	1.76501	0.133228	4.0046	0.00421347	0.018259	A
ENSBTAG00000010642	-0.883734	1.45973	0.575994	4.23102	0.0073972	0.0284651	A
ENSBTAG00000010694	-1.01332	1.38143	0.368117	4.1984	0.0101647	0.0363371	A
ENSBTAG00000010721	-0.69037	0.775763	0.0853928	5.83524	0.0043613	0.0187425	A
ENSBTAG00000010819	-1.40204	1.99623	0.594196	5.61615	2.81615e-12	2.24062e-10	A
ENSBTAG00000010885	-0.0153274	1.21221	1.19688	6.06164	0.00638738	0.02525	A
ENSBTAG00000010924	-0.402829	3.54103	3.1382	2.54313	0.000196647	0.0015591	A
ENSBTAG00000011017	-1.29608	4.34094	3.04486	2.54402	2.05868e-08	6.60766e-07	A
ENSBTAG00000011048	-1.08784	3.02802	1.94018	1.93231	0.00238871	0.0116949	A
ENSBTAG00000011052	-0.194376	1.3752	1.18083	5.78212	0.00564113	0.0229175	A
ENSBTAG00000011059	-1.2743	2.97678	1.70249	2.04239	0.000401744	0.00276089	A
ENSBTAG00000011110	-5.67757	11.4733	5.79569	4.85173	2.56206e-11	1.69276e-09	A
ENSBTAG00000011190	-1.49753	2.91744	1.41992	2.33616	0.0042484	0.018334	A
ENSBTAG00000011214	-0.184509	4.66578	4.48127	3.0148	3.94334e-12	3.03074e-10	A
ENSBTAG00000011239	-0.635114	0.984952	0.349838	6.3289	0.00219042	0.0109019	A
ENSBTAG00000011307	-2.14037	8.49843	6.35806	1.46104	0.0119178	0.0411387	A
ENSBTAG00000011338	-0.374292	10.2712	9.89687	4.45269	5.3609e-05	0.000540781	A
ENSBTAG00000011384	-0.0347107	4.34003	4.30532	1.41094	0.0121466	0.0418008	A
ENSBTAG00000011405	-0.210889	2.1937	1.98281	3.10085	0.000143058	0.00120586	A
ENSBTAG00000011433	-0.490163	1.63094	1.14078	4.33048	0.0137059	0.0458541	A
ENSBTAG00000011463	-0.909751	11.2893	10.3796	5.25941	1.71442e-05	0.000213086	A
ENSBTAG00000011532	-2.21328	3.14092	0.927637	1.89231	0.00691189	0.0269929	A
ENSBTAG00000011548	-2.63102	3.61456	0.983543	2.84436	7.42326e-09	2.69672e-07	A
ENSBTAG00000011591	-0.47148	0.712115	0.240636	6.40454	0.00198792	0.0100445	A
ENSBTAG00000011717	-0.784844	1.34738	0.562536	6.46662	3.22428e-08	9.71411e-07	A
ENSBTAG00000011787	-0.717848	1.04442	0.326571	4.97384	0.00277987	0.0132519	A
ENSBTAG00000011841	-0.210007	2.21336	2.00335	3.66668	0.000372834	0.00260198	A
ENSBTAG00000011970	-0.224195	1.6945	1.47031	3.95526	0.0149864	0.0492342	A
ENSBTAG00000011997	-0.371644	1.58677	1.21513	4.99363	0.0011899	0.00670501	A
ENSBTAG00000012012	-0.572621	1.85153	1.27891	5.80758	0.00177829	0.009174	A
ENSBTAG00000012046	-2.46391	4.41906	1.95515	1.41018	4.29605e-06	6.69422e-05	A
ENSBTAG00000012172	-1.6128	2.20845	0.595646	2.17624	0.011258	0.0392571	A
ENSBTAG00000012197	-0.0312161	4.42274	4.39152	3.22257	4.69485e-06	7.19707e-05	A
ENSBTAG00000012275	-0.926764	1.89201	0.965244	4.10278	4.52185e-05	0.000469558	A
ENSBTAG00000012352	-2.12586	3.29774	1.17188	3.15104	4.07304e-06	6.37358e-05	A
ENSBTAG00000012499	-0.0209351	2.28226	2.26132	4.08751	0.00050611	0.00332637	A
ENSBTAG00000012500	-2.0145	5.62137	3.60687	2.73324	1.86009e-07	4.53894e-06	A
ENSBTAG00000012558	-1.58603	2.72357	1.13755	2.56785	1.30652e-05	0.000168891	A
ENSBTAG00000012564	-0.516976	0.793885	0.276909	7.90935	0.00582242	0.0234683	A
ENSBTAG00000012723	-1.73916	2.34064	0.601479	2.47913	0.000258059	0.001945	A
ENSBTAG00000012749	-0.999597	3.91938	2.91978	0.548533	0.0123976	0.0424965	A
ENSBTAG00000012751	-1.78579	4.76164	2.97585	1.8465	8.74922e-05	0.000807587	A
ENSBTAG00000012784	-0.30909	0.719045	0.409955	7.94961	0.000443515	0.00298619	A
ENSBTAG00000013103	-2.07594	3.74019	1.66424	4.24451	1.29461e-08	4.4028e-07	A
ENSBTAG00000013185	-0.364275	4.79242	4.42814	1.80946	0.0127343	0.0433612	A
ENSBTAG00000013187	-0.382716	1.18422	0.8015	5.41675	0.0151025	0.0495434	A
ENSBTAG00000013208	-0.852782	1.5917	0.73892	4.10996	0.00187656	0.00958903	A
ENSBTAG00000013222	-2.2398	2.91661	0.67681	2.21647	2.16115e-05	0.000259235	A
ENSBTAG00000013235	-1.89231	10.1806	8.28831	3.88202	1.04361e-05	0.000140032	A
ENSBTAG00000013274	-1.832	3.03005	1.19805	2.36834	0.000147287	0.00123486	A
ENSBTAG00000013309	-0.392604	1.20761	0.815005	7.3891	4.71733e-07	1.00749e-05	A
ENSBTAG00000013343	-0.137159	0.897767	0.760607	8.23783	0.000750015	0.00461278	A
ENSBTAG00000013393	-0.861494	1.48458	0.623089	3.8848	0.0071518	0.0277055	A
ENSBTAG00000013405	-2.45288	2.57666	0.123775	1.71741	0.00621819	0.0247109	A
ENSBTAG00000013406	-0.103271	2.60398	2.50071	4.61551	0.00598924	0.0239612	A
ENSBTAG00000013436	-0.469152	1.45422	0.985069	4.90642	0.000182003	0.00147086	A
ENSBTAG00000013530	-0.771967	4.30992	3.53795	3.97436	3.04577e-08	9.27523e-07	A
ENSBTAG00000013588	-1.2739	1.83388	0.559981	4.49189	0.00142922	0.00780029	A
ENSBTAG00000013592	-0.480315	2.11892	1.63861	3.30801	0.000346154	0.00245141	A
ENSBTAG00000013740	-0.0212337	1.80466	1.78342	5.44508	2.44977e-08	7.62466e-07	A
ENSBTAG00000013790	-0.177528	1.62653	1.449	6.17846	1.43837e-07	3.56111e-06	A
ENSBTAG00000013938	-0.52758	0.853684	0.326103	6.1952	0.00794684	0.0300188	A
ENSBTAG00000014005	-1.99374	2.29378	0.300039	2.8182	0.0100234	0.0359457	A
ENSBTAG00000014112	-1.49854	1.7855	0.286957	5.1524	5.43531e-09	2.06067e-07	A
ENSBTAG00000014150	-0.0266325	1.52153	1.4949	2.9861	0.00789688	0.0298791	A
ENSBTAG00000014390	-3.20773	9.11331	5.90559	1.88218	1.05339e-05	0.000140843	A
ENSBTAG00000014490	-1.23169	1.44293	0.211245	6.81963	9.3542e-11	5.2579e-09	A
ENSBTAG00000014512	-0.00932717	1.08306	1.07373	5.19237	0.000427531	0.00289757	A
ENSBTAG00000014521	-1.0496	1.1723	0.122697	4.98309	0.0130695	0.0441563	A
ENSBTAG00000014564	-2.14144	2.8936	0.752155	2.17714	0.00304534	0.0142351	A
ENSBTAG00000014608	-1.4571	2.28361	0.826502	2.55601	0.00701416	0.0272886	A
ENSBTAG00000014636	-0.831497	2.0165	1.185	4.63992	0.000256022	0.00193589	A
ENSBTAG00000014799	-1.8705	6.63101	4.7605	2.58252	4.76058e-08	1.3791e-06	A
ENSBTAG00000014821	-1.18613	6.7664	5.58026	2.91243	5.98143e-08	1.68159e-06	A
ENSBTAG00000014823	-0.236816	1.3375	1.10069	5.78171	0.000124179	0.00107507	A
ENSBTAG00000014831	-0.322659	4.00638	3.68372	0.892375	0.00597143	0.0239302	A
ENSBTAG00000014855	-0.164565	1.39829	1.23373	6.15711	0.00490462	0.0205307	A
ENSBTAG00000014916	-2.34498	11.7221	9.37708	4.48415	2.5802e-10	1.32505e-08	A
ENSBTAG00000014923	-0.287756	1.73678	1.44902	4.36417	0.000118563	0.00103438	A
ENSBTAG00000014968	-0.930136	3.26391	2.33377	0.142505	0.00192152	0.00979208	A
ENSBTAG00000015014	-1.1234	1.72103	0.597636	2.36847	0.0140625	0.0467152	A
ENSBTAG00000015080	-1.41243	3.64211	2.22968	2.99986	1.3342e-07	3.34231e-06	A
ENSBTAG00000015095	-1.43481	5.17741	3.7426	0.753178	7.2341e-06	0.000102164	A
ENSBTAG00000015101	-0.166198	1.0723	0.906103	6.48578	0.00740912	0.0284916	A
ENSBTAG00000015198	-0.416441	4.50009	4.08365	2.49748	0.000259134	0.0019505	A
ENSBTAG00000015232	-2.81069	5.8739	3.0632	0.956647	0.000216403	0.00169316	A
ENSBTAG00000015338	-1.59332	2.96634	1.37302	3.01066	3.48643e-06	5.67575e-05	A
ENSBTAG00000015343	-0.784152	1.02844	0.244286	4.41885	0.00900377	0.0330704	A
ENSBTAG00000015392	-0.379063	2.10702	1.72796	4.2293	6.37094e-05	0.000619973	A
ENSBTAG00000015412	-0.230248	3.11589	2.88565	2.82088	0.000441866	0.00297686	A
ENSBTAG00000015414	-2.07063	3.0927	1.02207	2.38776	1.51636e-06	2.78114e-05	A
ENSBTAG00000015462	-1.90431	3.94012	2.03581	2.52649	2.60814e-05	0.000299763	A
ENSBTAG00000015481	-0.607061	3.14229	2.53523	3.04855	9.1288e-05	0.000837832	A
ENSBTAG00000015525	-0.635783	3.64627	3.01049	3.12312	9.77012e-08	2.53172e-06	A
ENSBTAG00000015553	-0.012782	3.58962	3.57683	3.24761	9.11648e-05	0.000837382	A
ENSBTAG00000015599	-2.07814	5.20599	3.12785	2.03805	9.12616e-08	2.39294e-06	A
ENSBTAG00000015723	-0.987349	1.16119	0.173836	6.4377	4.39311e-05	0.000458295	A
ENSBTAG00000015782	-0.888189	2.07456	1.18637	3.56706	0.00821108	0.0307793	A
ENSBTAG00000015815	-3.34884	3.55733	0.208489	1.20646	0.000100455	0.000901941	A
ENSBTAG00000015898	-0.383473	1.482	1.09852	6.17895	0.00059209	0.00379435	A
ENSBTAG00000015979	-0.162753	2.60965	2.4469	0.957642	0.013579	0.04554	A
ENSBTAG00000016076	-0.945998	1.94962	1.00362	3.53542	8.28531e-05	0.000773683	A
ENSBTAG00000016108	-0.577485	3.11853	2.54104	0.939827	0.000492667	0.00326078	A
ENSBTAG00000016145	-1.99732	10.4311	8.43375	3.24564	3.3086e-05	0.00036327	A
ENSBTAG00000016147	-0.906339	2.48694	1.5806	3.67868	0.00356608	0.0161481	A
ENSBTAG00000016218	-1.47116	4.678	3.20683	2.53416	0.0125669	0.0429595	A
ENSBTAG00000016271	-0.331516	1.38474	1.05323	5.84322	3.49903e-07	7.72111e-06	A
ENSBTAG00000016293	-0.300623	1.63601	1.33539	4.06236	0.00252845	0.0122393	A
ENSBTAG00000016294	-1.84969	3.20981	1.36013	0.305779	0.00924989	0.0337658	A
ENSBTAG00000016508	-0.401663	1.27008	0.868419	4.28609	0.00466038	0.0196981	A
ENSBTAG00000016514	-0.609337	7.64766	7.03832	1.75283	4.18418e-06	6.53843e-05	A
ENSBTAG00000016606	-1.08826	1.52393	0.435674	6.0714	2.48952e-05	0.000288478	A
ENSBTAG00000016656	-1.81892	2.35293	0.534016	4.16691	0.00180319	0.00928128	A
ENSBTAG00000016730	-1.22097	1.67951	0.458544	4.43654	0.00426545	0.0183936	A
ENSBTAG00000016784	-3.34174	8.97375	5.63201	1.63463	4.51803e-07	9.72279e-06	A
ENSBTAG00000016797	-1.09457	1.24835	0.153781	3.50708	0.0102178	0.0364845	A
ENSBTAG00000016954	-0.630996	2.82871	2.19771	1.88363	7.76045e-05	0.000732478	A
ENSBTAG00000016967	-0.724643	1.45227	0.727631	4.14713	0.00572788	0.0231782	A
ENSBTAG00000017072	-0.832006	0.94574	0.113733	6.06333	0.00768111	0.0293126	A
ENSBTAG00000017103	-1.45945	3.31873	1.85928	3.79597	0.000130841	0.00112499	A
ENSBTAG00000017211	-1.03937	1.81129	0.771918	3.71885	0.00105388	0.00606247	A
ENSBTAG00000017245	-0.394311	1.49739	1.10308	4.90697	0.00158	0.00840039	A
ENSBTAG00000017260	-1.29442	3.37505	2.08064	3.17213	2.70013e-07	6.23845e-06	A
ENSBTAG00000017263	-0.950569	1.70202	0.751448	4.83151	0.00958386	0.0347049	A
ENSBTAG00000017339	-0.335424	1.61069	1.27526	3.52776	0.00530045	0.0218397	A
ENSBTAG00000017345	-0.309565	5.22787	4.9183	3.37786	0.00875181	0.032366	A
ENSBTAG00000017363	-1.04428	2.21417	1.16989	7.16729	2.98949e-05	0.000333748	A
ENSBTAG00000017390	-0.390178	8.7594	8.36922	2.22425	0.0052648	0.0217245	A
ENSBTAG00000017457	-1.9346	2.72507	0.790467	1.64992	0.0038181	0.016943	A
ENSBTAG00000017458	-0.422087	2.29737	1.87528	2.44033	0.00100062	0.00583334	A
ENSBTAG00000017459	-1.92794	2.46536	0.53742	2.30571	0.00134203	0.00737823	A
ENSBTAG00000017531	-2.08133	10.4859	8.40461	1.39318	0.00413675	0.0179758	A
ENSBTAG00000017769	-0.19724	2.94421	2.74697	1.96664	0.00277774	0.0132473	A
ENSBTAG00000017825	-0.860627	1.03964	0.179011	5.63306	0.00016929	0.00138082	A
ENSBTAG00000017864	-0.316792	8.4682	8.1514	2.69034	0.00576527	0.0232962	A
ENSBTAG00000018003	-1.01287	5.8384	4.82553	2.32246	1.81085e-05	0.000223351	A
ENSBTAG00000018022	-0.777446	3.43434	2.65689	2.17269	0.00433924	0.0186548	A
ENSBTAG00000018060	-0.296171	2.59561	2.29943	2.40513	0.00328138	0.0151319	A
ENSBTAG00000018123	-1.98335	3.77307	1.78972	3.122	2.66219e-11	1.74869e-09	A
ENSBTAG00000018178	-0.865354	2.58056	1.7152	4.19845	0.000216952	0.00169566	A
ENSBTAG00000018307	-1.52966	2.02318	0.493512	3.35313	0.00560319	0.0227991	A
ENSBTAG00000018348	-0.0861795	0.792039	0.70586	6.92752	0.00436981	0.0187577	A
ENSBTAG00000018362	-1.29602	1.70487	0.408847	5.05938	6.70141e-07	1.3716e-05	A
ENSBTAG00000018401	-0.831605	1.04199	0.210389	4.87094	0.000889988	0.0053054	A
ENSBTAG00000018416	-1.2345	8.32932	7.09481	1.35988	0.000665005	0.00418331	A
ENSBTAG00000018454	-1.31093	1.33448	0.0235516	3.73793	0.0107384	0.0379131	A
ENSBTAG00000018496	-0.351064	2.02851	1.67745	3.3203	0.0128859	0.0437002	A
ENSBTAG00000018535	-0.786727	0.809836	0.0231095	5.89085	0.00142084	0.00776238	A
ENSBTAG00000018639	-1.27175	2.27541	1.00365	3.98814	0.00802787	0.030243	A
ENSBTAG00000018768	-0.154486	1.53896	1.38447	4.99452	0.000211017	0.00165791	A
ENSBTAG00000018811	-1.13675	8.6631	7.52636	1.8403	0.00100597	0.0058585	A
ENSBTAG00000018819	-1.62083	10.0601	8.43924	3.8247	4.88326e-05	0.000502927	A
ENSBTAG00000018825	-0.571974	2.06142	1.48945	3.94985	0.000691149	0.00431735	A
ENSBTAG00000018848	-1.54296	2.63704	1.09408	3.50959	0.00807737	0.0303688	A
ENSBTAG00000018862	-2.15322	5.30835	3.15512	2.72767	5.93311e-08	1.67581e-06	A
ENSBTAG00000018894	-4.20518	4.51701	0.311828	2.24105	8.19862e-07	1.63365e-05	A
ENSBTAG00000018912	-2.14402	3.96546	1.82144	2.58339	2.54341e-05	0.000294421	A
ENSBTAG00000019072	-5.0162	8.90664	3.89044	2.32114	5.45834e-06	8.06123e-05	A
ENSBTAG00000019160	-0.958384	1.30764	0.349258	4.63819	0.000274058	0.00203437	A
ENSBTAG00000019164	-1.45189	4.27192	2.82003	3.5625	9.17458e-07	1.79023e-05	A
ENSBTAG00000019187	-0.494655	2.33664	1.84198	6.00807	0.00239425	0.0117101	A
ENSBTAG00000019192	-1.05614	1.52995	0.473813	4.5544	0.0110726	0.0387662	A
ENSBTAG00000019214	-0.258015	1.47984	1.22182	5.29372	2.31799e-05	0.000273808	A
ENSBTAG00000019219	-1.96484	2.97094	1.0061	2.46433	0.0022995	0.0113503	A
ENSBTAG00000019235	-0.326156	1.1031	0.776948	4.43328	0.00839989	0.0312589	A
ENSBTAG00000019271	-0.352351	0.498186	0.145835	7.92605	0.0102207	0.0364845	A
ENSBTAG00000019273	-0.705744	3.5376	2.83186	4.63634	6.36719e-14	6.25535e-12	A
ENSBTAG00000019279	-0.121031	1.56236	1.44132	2.94901	0.00578589	0.0233628	A
ENSBTAG00000019349	-1.52932	4.17941	2.65009	1.80601	8.03906e-06	0.00011213	A
ENSBTAG00000019399	-7.10524	12.9249	5.81965	6.27178	2.90934e-120	3.28697e-116	A
ENSBTAG00000019479	-1.45877	2.12265	0.663883	1.92022	0.00214917	0.0107203	A
ENSBTAG00000019497	-1.83211	7.36874	5.53663	2.55941	0.000104303	0.000932288	A
ENSBTAG00000019518	-2.12779	2.57281	0.445014	3.23795	2.58677e-05	0.000298217	A
ENSBTAG00000019556	-1.42393	5.37171	3.94779	1.6831	1.2526e-07	3.17307e-06	A
ENSBTAG00000019614	-3.16575	3.79399	0.628236	2.7777	7.28212e-10	3.34445e-08	A
ENSBTAG00000019704	-0.883362	2.87363	1.99026	4.00741	0.00323688	0.0149817	A
ENSBTAG00000019707	-0.595729	2.58031	1.98458	2.29865	0.00735728	0.0283695	A
ENSBTAG00000019738	-0.715653	2.82503	2.10938	3.40381	6.56079e-07	1.3477e-05	A
ENSBTAG00000019750	-1.17337	6.83771	5.66435	2.21835	7.7122e-11	4.53815e-09	A
ENSBTAG00000019859	-1.73532	4.82567	3.09035	0.879113	0.000531341	0.003472	A
ENSBTAG00000019986	-0.616702	1.18706	0.570362	6.30887	0.000658239	0.00415231	A
ENSBTAG00000020332	-0.695601	0.964439	0.268838	5.26777	0.00781074	0.0296425	A
ENSBTAG00000020338	-1.74786	1.80796	0.0601005	2.65362	0.00104534	0.00602254	A
ENSBTAG00000020357	-0.136553	1.84481	1.70826	4.04776	0.0100719	0.036056	A
ENSBTAG00000020417	-0.712892	1.64157	0.928676	4.81866	6.62488e-06	9.49847e-05	A
ENSBTAG00000020433	-0.701408	2.68049	1.97908	2.5906	6.59256e-05	0.000638789	A
ENSBTAG00000020515	-0.270571	1.4242	1.15363	3.70084	0.0119591	0.0412563	A
ENSBTAG00000020736	-1.58842	2.50442	0.916	3.12354	0.00784866	0.0297365	A
ENSBTAG00000020758	-0.610986	1.88244	1.27146	3.55219	0.00995019	0.035722	A
ENSBTAG00000020807	-0.452195	0.463159	0.0109645	9.11321	0.00797529	0.0300951	A
ENSBTAG00000020973	-1.12597	2.33075	1.20478	1.80851	0.0151145	0.0495687	A
ENSBTAG00000020980	-0.913049	1.44133	0.528278	5.02341	0.000325905	0.00233336	A
ENSBTAG00000021098	-0.564643	5.3219	4.75725	1.43122	0.00581088	0.0234302	A
ENSBTAG00000021145	-0.865126	3.90492	3.03979	2.01413	0.000322871	0.00231606	A
ENSBTAG00000021158	-0.442522	0.917488	0.474966	8.15184	0.00124956	0.00698005	A
ENSBTAG00000021192	-0.718603	2.45549	1.73689	5.08996	8.12368e-14	7.77808e-12	A
ENSBTAG00000021202	-1.18676	1.88419	0.697428	4.05132	0.00403409	0.0176726	A
ENSBTAG00000021210	-2.89574	3.04726	0.151515	2.57752	1.22742e-05	0.000160316	A
ENSBTAG00000021232	-0.597797	1.72214	1.12434	5.98618	0.000188451	0.00150787	A
ENSBTAG00000021252	-0.138027	5.64508	5.50706	2.36308	0.0083512	0.0311187	A
ENSBTAG00000021263	-0.348662	3.41641	3.06775	1.38488	0.000138173	0.00117286	A
ENSBTAG00000021293	-1.39079	1.81843	0.427639	3.65687	0.00585775	0.0235855	A
ENSBTAG00000021344	-0.136394	6.63709	6.5007	2.94704	6.47488e-14	6.30631e-12	A
ENSBTAG00000021368	-2.18589	2.81216	0.626266	0.464947	0.0035276	0.0160317	A
ENSBTAG00000021392	-2.1145	3.43669	1.32219	3.73996	2.14423e-09	8.74566e-08	A
ENSBTAG00000021427	-5.07971	11.9501	6.87041	5.34694	1.03316e-06	1.99875e-05	A
ENSBTAG00000021458	-0.447357	4.90302	4.45567	2.82814	0.00311315	0.0144921	A
ENSBTAG00000021464	-1.96237	5.91778	3.95541	1.7042	3.36069e-07	7.47423e-06	A
ENSBTAG00000021508	-2.99693	8.85543	5.8585	2.40198	0.0033503	0.0153798	A
ENSBTAG00000021527	-0.331984	1.46966	1.13768	4.69397	0.00097195	0.00569854	A
ENSBTAG00000021606	-0.203978	1.12783	0.923847	4.85738	0.00378205	0.016837	A
ENSBTAG00000021681	-0.807882	1.69418	0.886299	5.92276	0.00925401	0.0337671	A
ENSBTAG00000021731	-1.89836	3.63353	1.73517	3.16843	4.1042e-05	0.000433357	A
ENSBTAG00000021752	-2.03772	2.66109	0.623372	2.07768	0.00146311	0.00791298	A
ENSBTAG00000021787	-2.77727	6.29409	3.51683	2.68181	0.00101662	0.00590832	A
ENSBTAG00000021934	-5.44535	11.0092	5.56381	4.3908	1.7888e-14	1.85412e-12	A
ENSBTAG00000021993	-1.79698	3.42002	1.62303	1.91106	5.25609e-05	0.000533064	A
ENSBTAG00000022027	-1.59693	4.40298	2.80604	2.71512	2.07275e-05	0.000251265	A
ENSBTAG00000022058	-0.713149	1.01182	0.298674	7.25345	5.30711e-05	0.000536793	A
ENSBTAG00000022114	-1.00585	1.76703	0.761185	2.89981	0.0138271	0.046109	A
ENSBTAG00000022188	-0.552031	1.04811	0.496083	6.18164	0.00145516	0.0078851	A
ENSBTAG00000022917	-0.807017	2.71671	1.90969	3.8588	5.01367e-06	7.59182e-05	A
ENSBTAG00000023179	-0.306021	1.59233	1.28631	6.10698	1.57089e-05	0.000197638	A
ENSBTAG00000023415	-4.33754	9.19468	4.85714	2.6332	3.28216e-05	0.000361421	A
ENSBTAG00000023745	-0.546902	2.16621	1.61931	5.28544	2.63471e-06	4.45613e-05	A
ENSBTAG00000023947	-0.957952	3.92037	2.96242	1.85788	0.000841081	0.00507614	A
ENSBTAG00000024751	-0.11957	2.23118	2.1116	0.7904	0.0124127	0.0425351	A
ENSBTAG00000024884	-1.29545	3.30504	2.0096	3.30777	3.58977e-05	0.000387366	A
ENSBTAG00000025124	-3.99456	5.31447	1.31991	2.58952	0.00281501	0.0134024	A
ENSBTAG00000025441	-0.396725	1.39291	0.996184	5.16618	0.000351443	0.00248163	A
ENSBTAG00000025443	-0.693133	4.43705	3.74392	3.6571	7.48556e-13	6.45586e-11	A
ENSBTAG00000025898	-0.0433552	3.63162	3.58827	3.17291	4.26948e-05	0.000447463	A
ENSBTAG00000026243	-1.48603	1.91392	0.427896	2.32728	0.0144008	0.0476727	A
ENSBTAG00000026356	-0.639131	2.97044	2.33131	3.43654	8.8201e-06	0.00012197	A
ENSBTAG00000026384	-0.600821	2.6472	2.04638	1.91834	0.000385069	0.00266749	A
ENSBTAG00000026481	-3.89883	10.2355	6.3367	3.69268	0.000961479	0.00564887	A
ENSBTAG00000026754	-0.868376	3.21099	2.34261	2.92962	7.47367e-07	1.51866e-05	A
ENSBTAG00000026772	-0.226945	1.0993	0.872357	5.26252	0.00978692	0.0352142	A
ENSBTAG00000026836	-0.178223	2.25165	2.07343	5.28892	5.13765e-07	1.08293e-05	A
ENSBTAG00000026916	-0.394687	2.57775	2.18306	3.06285	0.000204999	0.00161624	A
ENSBTAG00000026936	-0.241368	0.811629	0.57026	7.45369	0.000672289	0.0042203	A
ENSBTAG00000027348	-1.11937	2.83279	1.71342	3.99215	3.32107e-06	5.4338e-05	A
ENSBTAG00000027809	-0.0267191	1.75177	1.72505	3.5499	0.00872641	0.0322826	A
ENSBTAG00000027879	-0.73419	2.34488	1.61069	0.679533	0.00513009	0.021254	A
ENSBTAG00000027980	-1.08082	1.13422	0.0534058	6.1532	0.000220098	0.00171023	A
ENSBTAG00000027983	-0.224405	1.56387	1.33947	5.76533	5.29034e-06	7.88171e-05	A
ENSBTAG00000028359	-1.95629	9.67106	7.71477	3.35025	2.64371e-23	6.78832e-21	A
ENSBTAG00000030162	-2.53732	10.3461	7.80874	3.93844	0.00262371	0.0126193	A
ENSBTAG00000030179	-2.73545	4.03129	1.29585	1.60013	0.000901297	0.00536222	A
ENSBTAG00000030255	-0.689767	2.9194	2.22963	3.69928	0.00153457	0.00822073	A
ENSBTAG00000030599	-2.76678	3.01022	0.243438	2.75213	2.89081e-05	0.000325627	A
ENSBTAG00000030646	-0.688523	1.70222	1.0137	3.97632	0.000129225	0.00111449	A
ENSBTAG00000030749	-1.15652	1.98879	0.83227	5.45775	0.000408538	0.00279696	A
ENSBTAG00000030979	-1.77434	2.89939	1.12505	1.91144	0.000733164	0.00452886	A
ENSBTAG00000031295	-0.306473	2.07978	1.77331	3.97505	5.1696e-05	0.000526182	A
ENSBTAG00000031682	-2.73098	4.02117	1.2902	1.72172	0.000908125	0.00539148	A
ENSBTAG00000031777	-0.0594472	3.54907	3.48962	3.01448	0.000627162	0.00397402	A
ENSBTAG00000031824	-0.443777	1.15617	0.712389	5.46791	0.000235766	0.00181697	A
ENSBTAG00000031913	-2.0679	4.268	2.20009	0.904676	3.67326e-06	5.89495e-05	A
ENSBTAG00000031967	-4.79903	10.8044	6.00534	4.2166	0.000412752	0.00281939	A
ENSBTAG00000032227	-0.181608	1.02679	0.845186	5.17801	0.00326757	0.0150805	A
ENSBTAG00000032279	-4.47232	10.4445	5.97214	2.98345	0.000836809	0.00505305	A
ENSBTAG00000032455	-0.676764	1.37166	0.694896	6.41719	0.00494421	0.0206531	A
ENSBTAG00000032534	-3.06333	5.61073	2.5474	2.75349	7.27753e-10	3.34445e-08	A
ENSBTAG00000032704	-0.55559	1.59186	1.03627	3.25825	0.0128798	0.0436985	A
ENSBTAG00000032859	-1.53522	2.49366	0.958445	2.48798	0.0005703	0.00367346	A
ENSBTAG00000033032	-0.777523	0.938747	0.161225	6.3669	0.00144441	0.007857	A
ENSBTAG00000033702	-2.53442	11.3642	8.82981	4.95423	0.0019997	0.0100905	A
ENSBTAG00000034192	-1.2291	10.0975	8.86839	3.96809	5.65864e-05	0.000563272	A
ENSBTAG00000034346	-0.964262	1.90087	0.936604	7.25663	0.00296364	0.0139572	A
ENSBTAG00000034493	-0.328198	0.729145	0.400946	6.55211	0.0109532	0.038472	A
ENSBTAG00000035286	-2.01312	10.5333	8.52017	4.21099	8.31929e-05	0.000774867	A
ENSBTAG00000035782	-0.708122	2.23765	1.52953	2.7165	0.0129167	0.0437581	A
ENSBTAG00000036127	-0.813205	4.74681	3.9336	1.87282	0.0147056	0.048495	A
ENSBTAG00000036392	-0.236241	1.99749	1.76125	2.36102	0.0138585	0.0461817	A
ENSBTAG00000037377	-2.89473	3.28214	0.387412	2.67616	2.26823e-05	0.000269469	A
ENSBTAG00000037457	-0.499098	1.234	0.734905	5.12777	0.0148021	0.0487704	A
ENSBTAG00000037803	-0.232318	2.01474	1.78242	2.65407	0.0134793	0.0452971	A
ENSBTAG00000037913	-0.238138	2.0748	1.83666	4.15344	3.56144e-06	5.76463e-05	A
ENSBTAG00000037964	-0.234808	3.51975	3.28495	2.43089	0.00321566	0.0149079	A
ENSBTAG00000038169	-1.72569	4.97503	3.24934	3.37357	0.010716	0.0378462	A
ENSBTAG00000038377	-2.23776	5.06522	2.82746	1.68146	0.000133327	0.00114376	A
ENSBTAG00000038428	-3.0656	4.24255	1.17695	0.98692	3.1249e-05	0.000346809	A
ENSBTAG00000038600	-0.155704	4.54943	4.39373	3.63531	0.00608861	0.0242841	A
ENSBTAG00000038635	-0.457675	0.915446	0.457771	6.22357	0.0045122	0.0191722	A
ENSBTAG00000039658	-1.34959	1.42417	0.0745792	3.37299	0.00570654	0.0231333	A
ENSBTAG00000039696	-2.12252	3.46587	1.34335	1.20041	0.000186134	0.00149665	A
ENSBTAG00000039720	-1.38304	3.48226	2.09922	4.05239	5.35407e-06	7.94879e-05	A
ENSBTAG00000039825	-0.350221	12.4845	12.1343	6.67279	4.02143e-06	6.33306e-05	A
ENSBTAG00000040063	-1.82782	3.06837	1.24054	3.0665	0.00035239	0.00248676	A
ENSBTAG00000040334	-0.917716	3.45966	2.54194	0.542433	0.00330476	0.0152272	A
ENSBTAG00000040607	-0.588716	3.83569	3.24697	0.910473	0.000712299	0.00442417	A
ENSBTAG00000042233	-0.0428391	8.46734	8.4245	1.95603	0.000386199	0.00267326	A
ENSBTAG00000042559	-3.08584	5.81555	2.72971	1.95526	1.90559e-06	3.39046e-05	A
ENSBTAG00000042688	-2.58056	11.2539	8.67338	4.83752	0.00220406	0.0109517	A
ENSBTAG00000042696	-1.18875	4.59012	3.40136	0.55884	7.50785e-05	0.000712206	A
ENSBTAG00000042931	-3.45695	9.5565	6.09955	3.05008	0.00203996	0.0102616	A
ENSBTAG00000043250	-0.0456045	1.58938	1.54378	7.25946	3.66152e-09	1.42648e-07	A
ENSBTAG00000043531	-2.23707	7.90618	5.66912	1.57172	0.00239645	0.0117158	A
ENSBTAG00000044046	-0.644462	3.59996	2.9555	1.52328	7.56792e-06	0.000106082	A
ENSBTAG00000044080	-1.69348	10.7569	9.0634	4.50709	0.00389165	0.0171682	A
ENSBTAG00000044185	-5.80602	10.3324	4.52633	3.71174	4.88822e-11	3.00148e-09	A
ENSBTAG00000044197	-2.33935	4.16826	1.8289	1.51478	0.00599364	0.0239703	A
ENSBTAG00000044441	-0.640442	2.74776	2.10732	1.17912	0.0138223	0.046107	A
ENSBTAG00000045784	-1.26704	2.78859	1.52155	0.264404	0.00558225	0.0227437	A
ENSBTAG00000046158	-2.82718	3.47691	0.649734	2.14555	0.00155265	0.00828619	A
ENSBTAG00000046169	-0.153201	10.1383	9.98515	3.55407	5.48852e-05	0.000548754	A
ENSBTAG00000046173	-2.24831	9.19206	6.94375	2.82611	3.22625e-10	1.61284e-08	A
ENSBTAG00000046192	-0.792124	0.820251	0.0281271	5.94203	0.00495212	0.0206683	A
ENSBTAG00000046372	-3.20324	5.54886	2.34562	2.14431	0.000288158	0.00212119	A
ENSBTAG00000046466	-3.00953	8.21464	5.20511	1.76831	0.00535607	0.0220287	A
ENSBTAG00000046524	-0.186036	1.44453	1.25849	3.17138	0.01199	0.0413384	A
ENSBTAG00000046580	-0.726794	3.03137	2.30458	2.2411	0.0015857	0.00842275	A
ENSBTAG00000046612	-0.56249	0.670481	0.107991	7.58865	0.00923776	0.0337438	A
ENSBTAG00000046644	-0.986803	9.7968	8.81	3.74526	7.91881e-05	0.000746178	A
ENSBTAG00000046759	-0.834341	7.85046	7.01612	1.87334	0.00125942	0.00701969	A
ENSBTAG00000046944	-3.38121	3.43642	0.0552074	3.52822	0.000104687	0.000933793	A
ENSBTAG00000047339	-0.0526267	1.52533	1.47271	6.46606	0.00027192	0.00201983	A
ENSBTAG00000047376	-1.29853	2.69489	1.39636	2.43376	1.30209e-05	0.000168511	A
ENSBTAG00000047450	-2.06884	5.11861	3.04977	1.66196	9.26643e-09	3.2213e-07	A
ENSBTAG00000047582	-1.334	2.14695	0.812953	2.79789	0.00172845	0.00898254	A
ENSBTAG00000047612	-3.01823	3.28748	0.269255	3.68212	0.00624161	0.0247953	A
ENSBTAG00000047717	-0.528908	1.45925	0.930342	7.06839	2.30764e-05	0.000273002	A
ENSBTAG00000047756	-1.77802	2.2021	0.42408	1.49572	0.0126877	0.0432297	A
ENSBTAG00000047801	-1.95372	5.28287	3.32914	2.53807	0.00246987	0.0119968	A
ENSBTAG00000048067	-1.33263	6.86409	5.53146	0.757425	4.70651e-06	7.20518e-05	A
ENSBTAG00000048407	-0.122735	2.95813	2.83539	2.2219	0.0128221	0.0435883	A
ENSBTAG00000048478	-0.665918	4.08256	3.41664	2.85568	0.00451643	0.0191829	A
ENSBTAG00000048576	-1.23565	1.68839	0.452742	7.22755	3.73219e-06	5.96356e-05	A
ENSBTAG00000048743	-0.519284	5.05389	4.5346	3.21333	7.70425e-10	3.50107e-08	A
ENSBTAG00000048783	-1.06557	4.31222	3.24664	1.6262	0.00414774	0.0180166	A
ENSBTAG00000048804	-0.106232	4.21573	4.1095	2.86614	0.000344005	0.0024411	A
ENSBTAG00000048817	-2.42651	9.77847	7.35196	3.38851	0.000641741	0.00405503	A
ENSBTAG00000049467	-1.33956	1.42888	0.0893278	4.59344	2.24864e-06	3.90848e-05	A
ENSBTAG00000049538	-1.83276	10.1956	8.3628	3.04815	2.24124e-05	0.000267446	A
ENSBTAG00000049555	-0.172647	1.94962	1.77697	3.5207	0.00951946	0.0345157	A
ENSBTAG00000049568	-0.891317	6.94166	6.05035	0.961618	5.57423e-09	2.09926e-07	A
ENSBTAG00000049604	-0.761805	2.90581	2.144	2.46129	0.0098204	0.0352897	A
ENSBTAG00000049609	-3.32441	8.69774	5.37332	2.21203	0.00302703	0.0141789	A
ENSBTAG00000050621	-1.74594	2.16937	0.423427	3.10699	0.00461575	0.0195314	A
ENSBTAG00000050701	-0.38749	4.40255	4.01506	1.93434	5.31295e-05	0.000536903	A
ENSBTAG00000051072	-1.57719	10.1322	8.55503	3.91175	0.00167108	0.00875231	A
ENSBTAG00000051169	-2.82623	3.32698	0.500752	3.38963	0.000240591	0.00185037	A
ENSBTAG00000051284	-1.43227	2.61021	1.17794	0.910327	0.00608773	0.0242841	A
ENSBTAG00000051538	-2.24124	4.98084	2.7396	1.91207	3.80855e-09	1.47453e-07	A
ENSBTAG00000051675	-0.301599	2.65992	2.35832	2.15151	0.0143064	0.0474278	A
ENSBTAG00000051760	-0.0655151	2.4216	2.35609	3.87408	7.79347e-07	1.57514e-05	A
ENSBTAG00000051831	-0.109181	0.818173	0.708991	7.15431	0.00483256	0.0203043	A
ENSBTAG00000051929	-1.85908	8.08254	6.22346	0.949107	0.0131708	0.0444323	A
ENSBTAG00000051969	-0.00823084	2.50579	2.49756	4.65693	5.4051e-06	8.01401e-05	A
ENSBTAG00000052046	-0.184087	5.83379	5.6497	1.36451	7.56762e-07	1.53499e-05	A
ENSBTAG00000052100	-1.45221	6.45695	5.00474	1.54448	0.00247342	0.0120089	A
ENSBTAG00000052214	-2.36128	2.73995	0.378671	1.81084	0.0023068	0.0113809	A
ENSBTAG00000052317	-0.885429	6.99695	6.11152	1.02896	0.0135384	0.0454689	A
ENSBTAG00000052369	-0.757757	3.475	2.71725	2.08862	0.000114306	0.00100111	A
ENSBTAG00000052632	-0.811301	3.67499	2.86369	1.60976	0.0100189	0.0359457	A
ENSBTAG00000052850	-0.192487	1.45941	1.26692	6.59345	0.00139141	0.00762376	A
ENSBTAG00000052938	-0.093749	1.67363	1.57988	7.62689	9.55688e-13	7.93924e-11	A
ENSBTAG00000052998	-0.296206	9.01496	8.71875	2.50124	0.000465229	0.00310647	A
ENSBTAG00000053034	-0.553974	3.27168	2.7177	0.191499	0.000701481	0.00436898	A
ENSBTAG00000053478	-2.74787	3.48562	0.737751	3.46766	3.07685e-08	9.34469e-07	A
ENSBTAG00000053595	-2.95571	4.92316	1.96744	1.85845	9.89048e-06	0.000133663	A
ENSBTAG00000053735	-1.28053	2.13497	0.854446	3.18339	0.00318449	0.0147877	A
ENSBTAG00000053741	-1.43521	8.15658	6.72137	1.99319	0.0117822	0.0407312	A
ENSBTAG00000053742	-0.948475	8.26846	7.31998	2.24249	4.1791e-05	0.000438398	A
ENSBTAG00000053758	-0.0553166	2.75354	2.69823	1.51749	0.00833916	0.0310841	A
ENSBTAG00000053878	-3.05285	11.8795	8.82667	5.38617	9.73506e-23	2.34014e-20	A
ENSBTAG00000053919	-2.94637	4.92984	1.98347	2.40942	1.59744e-07	3.94058e-06	A
ENSBTAG00000053930	-0.934241	6.26012	5.32588	-0.398286	0.00283293	0.013465	A
ENSBTAG00000054022	-0.738493	2.85014	2.11165	0.839074	0.000936456	0.00552533	A
ENSBTAG00000054043	-2.41219	6.75875	4.34656	0.434035	0.000224223	0.00173869	A
ENSBTAG00000054229	-0.534031	1.17982	0.64579	4.99746	0.0136605	0.0457664	A
ENSBTAG00000054358	-2.09455	9.30109	7.20653	2.96871	9.31083e-05	0.000851082	A
ENSBTAG00000054372	-0.536895	6.29701	5.76011	0.478531	2.58412e-06	4.38369e-05	A
ENSBTAG00000054381	-2.12264	10.0422	7.91958	3.6873	5.95806e-22	1.34628e-19	A
ENSBTAG00000054521	-1.35056	2.77239	1.42183	1.70041	0.000694131	0.00432798	A
ENSBTAG00000054582	-0.205879	1.93695	1.73107	2.96981	0.000708015	0.0044024	A
ENSBTAG00000054951	-3.36475	10.0003	6.63552	3.48282	1.20115e-20	2.43135e-18	A
ENSBTAG00000054977	-1.43088	6.5039	5.07302	4.97818	0.000311655	0.00225421	A
ENSBTAG00000055011	-2.38019	2.81617	0.435977	2.51384	0.000134923	0.00115394	A
ENSBTAG00000055182	-1.56712	8.13831	6.57119	1.93307	3.0104e-05	0.000335751	A
ENSBTAG00000055250	-4.19614	8.83691	4.64077	1.43159	3.61259e-05	0.000389457	A
ENSBTAG00000000046	1.5806	0.75232	2.33292	2.66832	9.03136e-05	0.000830496	B
ENSBTAG00000000097	0.0910855	0.993713	1.0848	8.13766	0.00255076	0.0123314	B
ENSBTAG00000000199	1.13023	0.687214	1.81745	5.48581	0.00133981	0.00737645	B
ENSBTAG00000000222	0.502219	0.764724	1.26694	5.44363	0.00014734	0.00123486	B
ENSBTAG00000000240	0.0351153	2.20347	2.23858	2.9833	2.7953e-05	0.000317082	B
ENSBTAG00000000241	0.328414	0.470411	0.798825	6.8571	0.000414099	0.00282347	B
ENSBTAG00000000285	1.16356	0.539938	1.7035	4.75349	9.73605e-05	0.00087928	B
ENSBTAG00000000295	0.277989	3.58975	3.86774	0.846795	5.18415e-05	0.000527187	B
ENSBTAG00000000396	0.249993	0.802346	1.05234	8.23539	0.000123487	0.00107072	B
ENSBTAG00000000429	2.04888	0.444811	2.4937	4.95518	5.3204e-17	7.15593e-15	B
ENSBTAG00000000542	0.499723	1.65248	2.1522	4.05497	1.36316e-06	2.52475e-05	B
ENSBTAG00000000586	0.365325	0.622901	0.988226	6.73748	0.00025299	0.00192089	B
ENSBTAG00000000646	1.38761	0.507188	1.8948	4.35481	0.0082689	0.0309342	B
ENSBTAG00000000712	1.08461	0.447988	1.5326	5.0782	7.43776e-06	0.000104517	B
ENSBTAG00000000725	0.437494	0.923758	1.36125	5.60704	0.00596073	0.0239149	B
ENSBTAG00000000778	0.64867	0.431105	1.07977	6.17321	0.000107287	0.000951432	B
ENSBTAG00000000785	1.67809	1.29042	2.96851	2.0001	8.55386e-05	0.000793444	B
ENSBTAG00000000810	1.00516	0.234133	1.2393	5.22707	0.000158026	0.00130415	B
ENSBTAG00000000854	0.301998	1.20416	1.50616	2.79237	0.0113188	0.0394327	B
ENSBTAG00000000859	0.286956	3.5335	3.82045	4.08632	6.53749e-08	1.79709e-06	B
ENSBTAG00000000892	0.603684	0.877319	1.481	3.44592	0.00469905	0.019807	B
ENSBTAG00000000905	2.86439	0.851942	3.71634	2.91364	3.31378e-09	1.3045e-07	B
ENSBTAG00000000943	0.568385	1.01023	1.57861	5.13203	4.53377e-05	0.000470363	B
ENSBTAG00000000949	0.0420157	1.62008	1.6621	4.30801	1.6829e-05	0.000209398	B
ENSBTAG00000000979	1.38211	1.15478	2.53688	4.07707	3.81096e-09	1.47453e-07	B
ENSBTAG00000000986	1.0526	0.985118	2.03772	3.00351	0.00243471	0.0118566	B
ENSBTAG00000001015	0.761233	1.2955	2.05674	4.84628	9.12866e-08	2.39294e-06	B
ENSBTAG00000001037	0.00401651	2.58117	2.58518	4.52443	0.00056477	0.00364339	B
ENSBTAG00000001132	1.8998	0.499451	2.39925	4.12994	1.46272e-09	6.23614e-08	B
ENSBTAG00000001151	1.20516	2.28175	3.48692	4.12548	0.00511711	0.0212158	B
ENSBTAG00000001257	0.842396	0.651683	1.49408	4.26008	0.00469555	0.0198023	B
ENSBTAG00000001498	0.736232	0.610698	1.34693	4.60543	0.000890339	0.0053054	B
ENSBTAG00000001519	0.227612	2.94518	3.1728	2.07517	0.000137152	0.00116741	B
ENSBTAG00000001529	1.07732	0.401329	1.47865	5.1727	0.00387871	0.0171312	B
ENSBTAG00000001574	0.116274	2.05825	2.17453	3.41835	0.000925992	0.00547169	B
ENSBTAG00000001592	1.77684	1.4694	3.24625	2.66477	4.54602e-05	0.000471201	B
ENSBTAG00000001600	1.17175	0.13902	1.31077	4.78451	0.00421668	0.0182599	B
ENSBTAG00000001673	1.48916	0.753211	2.24237	4.23441	3.74768e-06	5.96356e-05	B
ENSBTAG00000001774	0.693191	1.06411	1.7573	3.41252	0.00871059	0.0322663	B
ENSBTAG00000001781	2.2238	0.064902	2.2887	4.35742	1.74906e-06	3.16174e-05	B
ENSBTAG00000001843	2.17123	0.996423	3.16766	2.57925	0.00230944	0.0113889	B
ENSBTAG00000001886	1.18018	0.0225978	1.20278	3.66189	0.00273546	0.0130899	B
ENSBTAG00000001892	0.42755	1.12739	1.55494	5.78162	0.000136775	0.00116537	B
ENSBTAG00000001956	0.876909	9.23882	10.1157	4.08942	9.82387e-18	1.42295e-15	B
ENSBTAG00000002023	1.29923	3.98272	5.28196	1.10641	0.00883273	0.0325692	B
ENSBTAG00000002049	1.6244	1.79118	3.41557	3.77839	8.01696e-07	1.60595e-05	B
ENSBTAG00000002055	0.931684	0.902524	1.83421	5.20012	0.000529372	0.00346314	B
ENSBTAG00000002080	2.97996	4.18811	7.16807	2.78771	1.43854e-10	7.81375e-09	B
ENSBTAG00000002130	0.25799	0.455962	0.713952	5.93147	0.0110131	0.0386057	B
ENSBTAG00000002182	0.989851	0.401841	1.39169	5.04746	2.47991e-05	0.000288251	B
ENSBTAG00000002186	1.03075	1.39871	2.42947	3.90446	0.000526099	0.00344466	B
ENSBTAG00000002187	1.50818	2.07018	3.57836	2.33095	3.77306e-06	5.9955e-05	B
ENSBTAG00000002227	0.569904	1.12293	1.69283	5.24234	0.00658187	0.0258761	B
ENSBTAG00000002272	1.80995	2.20499	4.01494	3.17894	0.000166226	0.00135891	B
ENSBTAG00000002294	0.716857	12.933	13.6499	7.67301	1.16271e-46	1.01048e-43	B
ENSBTAG00000002363	1.44306	1.71884	3.1619	3.49563	0.000387248	0.00267756	B
ENSBTAG00000002392	1.14077	1.09421	2.23498	3.0062	0.00130224	0.00720857	B
ENSBTAG00000002407	0.791598	1.10319	1.89479	2.66798	0.00380143	0.0168823	B
ENSBTAG00000002418	0.750043	0.193363	0.943406	6.23688	0.010964	0.0384934	B
ENSBTAG00000002534	1.2553	0.093537	1.34884	5.10622	3.65227e-06	5.86961e-05	B
ENSBTAG00000002591	0.955037	0.690616	1.64565	4.52167	0.000130692	0.00112457	B
ENSBTAG00000002608	0.516504	0.364682	0.881186	6.42179	0.00144266	0.007855	B
ENSBTAG00000002668	0.540899	2.54697	3.08787	3.47714	4.53047e-07	9.73104e-06	B
ENSBTAG00000002690	1.07628	0.819109	1.89539	4.45673	1.32802e-05	0.000171278	B
ENSBTAG00000002724	1.28308	1.0893	2.37239	5.44053	2.17205e-07	5.15543e-06	B
ENSBTAG00000002764	0.847009	5.61717	6.46418	1.41414	0.000662029	0.00416923	B
ENSBTAG00000002810	2.23732	0.0656472	2.30296	0.954907	0.014047	0.0466772	B
ENSBTAG00000002869	0.752925	1.05589	1.80882	3.49718	0.00306176	0.0142882	B
ENSBTAG00000002921	1.53145	0.0986952	1.63015	4.52783	1.11108e-06	2.1133e-05	B
ENSBTAG00000002988	0.979991	1.00669	1.98668	5.05387	0.00282545	0.0134408	B
ENSBTAG00000003017	0.00104693	2.00977	2.01081	3.93973	0.000269197	0.00200752	B
ENSBTAG00000003021	0.426701	0.493663	0.920364	7.93931	0.000989212	0.00578474	B
ENSBTAG00000003034	0.488897	0.652576	1.14147	7.85381	0.000753476	0.00462902	B
ENSBTAG00000003107	3.65004	7.64283	11.2929	3.89338	2.82402e-06	4.71979e-05	B
ENSBTAG00000003114	1.09158	0.549162	1.64074	5.28554	0.000461376	0.00308257	B
ENSBTAG00000003160	0.935389	1.46221	2.3976	3.83454	0.000408725	0.00279696	B
ENSBTAG00000003215	0.58672	1.20679	1.79351	5.16954	0.00222532	0.0110367	B
ENSBTAG00000003257	0.821364	0.991455	1.81282	3.86952	2.91211e-05	0.000327048	B
ENSBTAG00000003264	0.0770705	1.16141	1.23848	4.49287	0.00296652	0.0139591	B
ENSBTAG00000003278	2.37062	8.4059	10.7765	3.66203	0.000743445	0.0045793	B
ENSBTAG00000003325	0.0996052	1.22325	1.32286	5.47228	0.0129955	0.0439589	B
ENSBTAG00000003338	0.465863	0.304668	0.770531	7.21589	0.00137661	0.00754998	B
ENSBTAG00000003359	0.997463	0.0262737	1.02374	6.73309	1.06797e-06	2.05203e-05	B
ENSBTAG00000003425	1.10402	0.360075	1.46409	3.24973	0.0129226	0.0437649	B
ENSBTAG00000003500	0.129024	1.00074	1.12976	6.17163	0.00293225	0.0138306	B
ENSBTAG00000003609	0.397078	0.470119	0.867197	6.11051	0.0133171	0.0447921	B
ENSBTAG00000003690	0.911131	0.0428428	0.953974	4.98589	0.00594147	0.0238715	B
ENSBTAG00000003701	2.4998	1.09872	3.59852	3.32282	2.40438e-05	0.000281768	B
ENSBTAG00000003715	0.406768	7.66223	8.069	1.52562	0.00167404	0.00875231	B
ENSBTAG00000003718	0.0455542	3.13662	3.18217	1.59696	0.0104285	0.037039	B
ENSBTAG00000003733	2.64139	3.3738	6.01519	1.59487	0.00016401	0.00134372	B
ENSBTAG00000003851	0.209712	0.809647	1.01936	7.07265	2.93882e-05	0.000328741	B
ENSBTAG00000003857	0.0799273	1.40298	1.48291	3.46767	0.0150035	0.0492759	B
ENSBTAG00000003885	1.41855	0.431083	1.84963	4.47955	6.62332e-06	9.49847e-05	B
ENSBTAG00000003928	1.15982	0.279159	1.43898	5.67059	1.4796e-08	4.9457e-07	B
ENSBTAG00000004009	0.472646	0.918572	1.39122	5.4084	0.00224637	0.0111313	B
ENSBTAG00000004039	1.14324	0.665419	1.80866	4.64755	0.00310337	0.0144525	B
ENSBTAG00000004085	0.040832	0.706823	0.747655	6.18674	0.00514695	0.0213161	B
ENSBTAG00000004100	0.23606	0.721609	0.95767	4.52407	0.0121355	0.0417755	B
ENSBTAG00000004114	0.709552	2.02265	2.73221	3.85095	0.000830787	0.00502532	B
ENSBTAG00000004258	0.293537	0.425639	0.719176	9.80978	5.81367e-05	0.000574653	B
ENSBTAG00000004290	1.03055	1.69851	2.72906	3.80839	0.000138738	0.00117589	B
ENSBTAG00000004321	1.66174	10.0713	11.733	5.4666	3.53888e-85	9.99558e-82	B
ENSBTAG00000004355	0.597136	3.78119	4.37832	2.40579	2.61661e-05	0.000300127	B
ENSBTAG00000004438	1.77022	0.229631	1.99985	3.59527	6.55781e-05	0.000636513	B
ENSBTAG00000004461	0.214572	1.08331	1.29788	6.06706	0.000719924	0.00446171	B
ENSBTAG00000004471	1.59138	0.232859	1.82424	4.77435	0.000140686	0.00119062	B
ENSBTAG00000004498	0.824669	2.61705	3.44172	2.14707	0.00113894	0.00646295	B
ENSBTAG00000004512	0.344659	0.486447	0.831106	7.04806	0.0056908	0.0230861	B
ENSBTAG00000004571	0.467627	0.318742	0.786369	6.83605	0.00344985	0.0157417	B
ENSBTAG00000004601	0.552285	0.758656	1.31094	5.04163	0.00768748	0.0293126	B
ENSBTAG00000004631	0.615954	0.531386	1.14734	4.72876	0.0113014	0.0393839	B
ENSBTAG00000004636	0.211789	1.30563	1.51742	5.97945	1.14894e-08	3.93357e-07	B
ENSBTAG00000004652	2.52649	0.932368	3.45886	3.0872	3.06061e-07	6.94354e-06	B
ENSBTAG00000004725	0.880415	0.715558	1.59597	4.88825	0.000644915	0.00407281	B
ENSBTAG00000004803	1.23001	0.749061	1.97907	4.94249	8.73653e-07	1.7196e-05	B
ENSBTAG00000004905	0.345824	10.2775	10.6233	4.80363	3.70619e-22	8.54542e-20	B
ENSBTAG00000004908	0.867474	8.31687	9.18434	3.17972	0.000451012	0.00302765	B
ENSBTAG00000004945	2.15683	2.41052	4.56735	1.82452	0.0049516	0.0206683	B
ENSBTAG00000004951	3.51791	8.90689	12.4248	5.89907	8.55543e-07	1.69856e-05	B
ENSBTAG00000004955	0.258483	4.65671	4.91519	3.18583	3.35915e-06	5.48435e-05	B
ENSBTAG00000004970	0.152634	2.26301	2.41565	3.32902	1.27041e-05	0.000165358	B
ENSBTAG00000004989	0.214916	2.36707	2.58199	4.10987	7.94645e-07	1.60016e-05	B
ENSBTAG00000005078	1.60301	2.12218	3.72519	3.04251	0.0109234	0.0384223	B
ENSBTAG00000005083	0.224647	3.32962	3.55427	1.94021	0.00124994	0.00698005	B
ENSBTAG00000005085	1.0411	1.50207	2.54317	4.18828	0.00186909	0.00956601	B
ENSBTAG00000005137	2.30231	2.11681	4.41912	4.35046	1.01532e-15	1.22033e-13	B
ENSBTAG00000005178	1.7094	0.932568	2.64197	2.35068	0.0111821	0.0390406	B
ENSBTAG00000005195	0.82572	1.06219	1.88791	5.35884	9.73449e-05	0.00087928	B
ENSBTAG00000005206	0.0933315	5.36929	5.46262	3.65044	9.15739e-10	4.10373e-08	B
ENSBTAG00000005293	0.468981	1.10534	1.57432	5.25992	0.000796524	0.00486702	B
ENSBTAG00000005314	1.09633	1.54859	2.64491	2.82065	0.000114174	0.00100073	B
ENSBTAG00000005394	1.70087	0.173593	1.87447	2.81851	0.00301947	0.0141493	B
ENSBTAG00000005426	0.694725	0.192578	0.887303	5.35385	0.0128992	0.0437117	B
ENSBTAG00000005519	0.312688	0.39984	0.712529	7.26669	0.000996204	0.0058141	B
ENSBTAG00000005574	0.0500349	13.9675	14.0175	8.33409	1.04157e-22	2.4516e-20	B
ENSBTAG00000005588	0.10775	2.99156	3.09931	2.38221	0.00608928	0.0242841	B
ENSBTAG00000005631	0.881623	0.507463	1.38909	4.29257	0.00120625	0.00678208	B
ENSBTAG00000005638	0.453527	2.14733	2.60086	3.04412	0.0139681	0.0464563	B
ENSBTAG00000005763	1.06626	1.14205	2.20832	4.6006	0.000564987	0.00364339	B
ENSBTAG00000005773	0.507579	0.783995	1.29157	6.20272	0.00144683	0.00786219	B
ENSBTAG00000005791	0.303145	3.89531	4.19846	3.197	3.89766e-05	0.000415824	B
ENSBTAG00000005808	0.272421	0.867086	1.13951	4.57486	0.00333897	0.0153473	B
ENSBTAG00000005815	0.422053	2.98538	3.40744	1.983	0.00142672	0.00779074	B
ENSBTAG00000005933	0.893138	1.79914	2.69228	3.64629	0.0011609	0.00656778	B
ENSBTAG00000005967	0.0177332	1.16265	1.18038	5.36667	0.0126762	0.0432152	B
ENSBTAG00000005975	0.832442	0.875971	1.70841	5.45131	4.42575e-05	0.000460849	B
ENSBTAG00000005998	0.0635688	0.999012	1.06258	9.22954	6.02729e-11	3.66109e-09	B
ENSBTAG00000006010	4.04481	2.41602	6.46084	4.40484	4.51757e-10	2.17189e-08	B
ENSBTAG00000006034	0.128922	0.680281	0.809203	5.2978	0.0143388	0.0475211	B
ENSBTAG00000006040	0.192826	0.791562	0.984388	6.61903	0.000336004	0.00239809	B
ENSBTAG00000006111	0.91855	1.44211	2.36066	5.31615	0.00335529	0.015391	B
ENSBTAG00000006200	1.40253	0.027992	1.43053	3.82825	0.00498231	0.0207559	B
ENSBTAG00000006259	0.901172	0.196323	1.09749	5.89711	0.000149712	0.0012483	B
ENSBTAG00000006273	0.652923	0.892836	1.54576	3.73993	0.0101462	0.0362875	B
ENSBTAG00000006342	0.0383138	1.60065	1.63897	3.47003	0.00841702	0.0313123	B
ENSBTAG00000006353	1.17297	0.976186	2.14916	5.38807	3.76284e-07	8.25486e-06	B
ENSBTAG00000006481	0.940057	0.298089	1.23815	6.22643	0.000560015	0.00362374	B
ENSBTAG00000006492	1.03703	2.21732	3.25436	2.41981	2.97091e-05	0.000332002	B
ENSBTAG00000006511	0.156151	1.38124	1.53739	7.85507	0.000270312	0.00201053	B
ENSBTAG00000006547	0.747452	1.46533	2.21278	3.28376	0.00418639	0.0181705	B
ENSBTAG00000006548	0.349929	0.694605	1.04453	5.55404	0.00906256	0.0332647	B
ENSBTAG00000006589	1.62499	1.66623	3.29122	3.60502	7.57468e-12	5.45087e-10	B
ENSBTAG00000006614	0.303092	0.697212	1.0003	5.25534	0.0017465	0.00905136	B
ENSBTAG00000006615	2.45294	3.44298	5.89592	0.991807	3.73575e-08	1.10778e-06	B
ENSBTAG00000006618	1.36988	0.443118	1.813	5.1906	2.9415e-10	1.48362e-08	B
ENSBTAG00000006697	0.339215	0.324478	0.663693	6.93381	0.0115942	0.0402109	B
ENSBTAG00000006747	1.28766	6.58397	7.87164	1.75527	0.0062141	0.0247109	B
ENSBTAG00000006759	0.591467	0.411045	1.00251	7.15385	4.03759e-05	0.000427924	B
ENSBTAG00000006760	0.332612	1.68988	2.02249	5.40183	0.00193948	0.00987481	B
ENSBTAG00000006768	0.592424	0.463757	1.05618	6.26716	0.00267185	0.0128126	B
ENSBTAG00000006848	3.07324	4.44391	7.51715	2.47258	5.29985e-12	3.98141e-10	B
ENSBTAG00000006965	0.577584	1.33706	1.91464	7.86673	3.24068e-12	2.56036e-10	B
ENSBTAG00000007107	1.23585	2.94581	4.18166	2.55226	1.07537e-06	2.06275e-05	B
ENSBTAG00000007256	0.578342	4.60438	5.18272	1.02019	2.17141e-06	3.79174e-05	B
ENSBTAG00000007288	0.779421	0.566024	1.34544	5.43018	5.14989e-06	7.70641e-05	B
ENSBTAG00000007456	1.99036	0.334511	2.32487	2.80107	9.61326e-06	0.000130856	B
ENSBTAG00000007519	0.780497	0.985698	1.76619	5.62198	6.9144e-05	0.000664276	B
ENSBTAG00000007776	0.478531	0.875422	1.35395	5.52082	0.0135835	0.04554	B
ENSBTAG00000007842	1.71651	2.75483	4.47134	1.26093	0.00058778	0.00377315	B
ENSBTAG00000007880	0.463223	6.45957	6.92279	2.27693	0.000374032	0.00260762	B
ENSBTAG00000007896	0.449445	1.6299	2.07934	4.65288	6.6366e-07	1.3608e-05	B
ENSBTAG00000007961	1.78287	0.956528	2.7394	4.70148	6.1234e-10	2.88259e-08	B
ENSBTAG00000007988	1.33503	1.93228	3.26731	3.29425	0.00063771	0.00403181	B
ENSBTAG00000008017	1.18423	3.85559	5.03982	2.39238	0.00470017	0.019807	B
ENSBTAG00000008072	0.626398	0.180328	0.806726	7.44718	6.28935e-05	0.000613619	B
ENSBTAG00000008098	1.17344	3.83128	5.00472	2.51089	1.10512e-06	2.1055e-05	B
ENSBTAG00000008167	0.316756	0.504757	0.821513	5.69809	0.00970973	0.0350257	B
ENSBTAG00000008196	1.4977	1.73479	3.23249	1.67877	0.00630011	0.0249665	B
ENSBTAG00000008272	1.04234	2.35471	3.39705	1.14835	0.000439091	0.00296702	B
ENSBTAG00000008274	4.88718	6.6955	11.5827	4.9861	1.12308e-06	2.12895e-05	B
ENSBTAG00000008314	0.0740267	0.536913	0.61094	7.54777	0.00103736	0.00599432	B
ENSBTAG00000008362	0.247581	3.61009	3.85767	-0.219752	0.00121091	0.00679626	B
ENSBTAG00000008523	0.0279556	2.68679	2.71475	4.6698	6.35864e-09	2.37881e-07	B
ENSBTAG00000008530	0.397882	5.2725	5.67038	1.13931	0.0119903	0.0413384	B
ENSBTAG00000008591	1.9815	0.654233	2.63574	2.71994	2.77346e-05	0.000315237	B
ENSBTAG00000008596	1.70108	0.144398	1.84548	4.31049	5.12819e-06	7.69433e-05	B
ENSBTAG00000008597	1.30461	0.433768	1.73837	3.64094	0.000890923	0.00530609	B
ENSBTAG00000008699	0.751982	0.330075	1.08206	7.35847	0.00304977	0.0142499	B
ENSBTAG00000008737	1.5072	0.240326	1.74753	4.59128	0.000324392	0.00232549	B
ENSBTAG00000008787	0.148195	4.73612	4.88431	2.49619	0.00518247	0.0214205	B
ENSBTAG00000008844	1.44897	0.0726981	1.52166	3.78495	0.00408133	0.0178241	B
ENSBTAG00000008916	0.915963	3.28023	4.19619	5.9987	5.01817e-07	1.06171e-05	B
ENSBTAG00000008934	0.598613	0.00173514	0.600348	7.86465	0.000395993	0.00272468	B
ENSBTAG00000008936	0.752799	1.72862	2.48142	2.96822	0.00287778	0.0136209	B
ENSBTAG00000008938	1.77959	0.846293	2.62589	3.07769	0.00080117	0.00488748	B
ENSBTAG00000008951	2.03217	6.50815	8.54033	2.23358	0.000311201	0.00225274	B
ENSBTAG00000008953	1.35242	1.58586	2.93829	2.9914	0.00922834	0.0337308	B
ENSBTAG00000008958	0.654451	2.99561	3.65006	2.58975	5.25526e-05	0.000533064	B
ENSBTAG00000008967	0.627711	0.60797	1.23568	6.36043	2.76628e-06	4.64391e-05	B
ENSBTAG00000008969	1.60555	0.825505	2.43105	3.70155	1.0002e-05	0.000135009	B
ENSBTAG00000009051	0.849354	10.8706	11.7199	5.71131	2.10155e-05	0.000254483	B
ENSBTAG00000009059	0.00784999	1.85835	1.8662	4.82627	0.000667133	0.0041931	B
ENSBTAG00000009067	0.589998	0.000997096	0.590996	6.84003	0.00945922	0.034339	B
ENSBTAG00000009099	1.70216	0.567373	2.26953	4.75863	0.00161325	0.00852817	B
ENSBTAG00000009107	2.01338	0.23574	2.24912	2.70407	0.00408966	0.0178421	B
ENSBTAG00000009151	1.15463	0.688524	1.84316	6.03157	0.00307326	0.0143301	B
ENSBTAG00000009260	2.19316	0.361252	2.55441	2.06279	0.000781232	0.00477875	B
ENSBTAG00000009288	1.17869	0.146761	1.32545	4.4182	6.3065e-05	0.000614762	B
ENSBTAG00000009314	0.757997	1.10537	1.86337	3.3957	0.000962558	0.00565228	B
ENSBTAG00000009330	2.23473	0.997957	3.23269	2.41674	0.000303705	0.00221086	B
ENSBTAG00000009358	1.48285	3.17405	4.6569	3.7869	4.5398e-14	4.60038e-12	B
ENSBTAG00000009374	0.685927	0.994275	1.6802	4.27058	0.000269712	0.00201003	B
ENSBTAG00000009382	2.13922	8.2193	10.3585	4.01365	7.38325e-05	0.000701564	B
ENSBTAG00000009439	0.834617	0.0557155	0.890333	5.6024	0.00286616	0.0135773	B
ENSBTAG00000009469	0.536381	1.29301	1.82939	3.21801	0.0117913	0.0407393	B
ENSBTAG00000009471	0.532662	0.897391	1.43005	5.65911	1.17029e-06	2.20734e-05	B
ENSBTAG00000009516	0.384726	0.313192	0.697918	6.19991	0.00915442	0.0335257	B
ENSBTAG00000009653	0.706604	2.47081	3.17741	1.73596	8.20682e-05	0.000770891	B
ENSBTAG00000009663	0.638213	1.2414	1.87961	4.0464	0.000574086	0.00369574	B
ENSBTAG00000009686	3.65949	1.13507	4.79456	3.5775	6.54648e-22	1.42235e-19	B
ENSBTAG00000009734	0.745794	0.754956	1.50075	5.25042	0.000209751	0.00165026	B
ENSBTAG00000009755	0.244212	1.10696	1.35118	5.69392	0.0110802	0.0387806	B
ENSBTAG00000009923	0.348403	0.912598	1.261	5.21647	0.000269974	0.00201053	B
ENSBTAG00000010085	0.391237	0.826564	1.2178	5.40127	0.0101433	0.0362875	B
ENSBTAG00000010181	1.16146	0.110057	1.27152	5.08829	1.10642e-05	0.00014689	B
ENSBTAG00000010289	1.26848	0.680313	1.94879	3.7824	0.0102461	0.0365404	B
ENSBTAG00000010312	0.429965	0.615699	1.04566	6.09422	0.00303113	0.0141804	B
ENSBTAG00000010526	2.2463	0.477852	2.72416	3.64865	1.99644e-06	3.52434e-05	B
ENSBTAG00000010533	0.86324	1.0769	1.94014	4.22637	0.00960262	0.0347503	B
ENSBTAG00000010612	1.04142	1.00348	2.04491	4.21076	0.000116631	0.00101832	B
ENSBTAG00000010626	1.93055	0.546889	2.47744	0.976296	0.0116307	0.0402953	B
ENSBTAG00000010661	0.468845	2.97709	3.44593	-0.0412445	0.0029959	0.0140622	B
ENSBTAG00000010662	0.106003	1.80738	1.91338	3.65593	7.3265e-05	0.000697344	B
ENSBTAG00000010736	1.25205	0.807076	2.05913	2.76528	0.00355602	0.0161155	B
ENSBTAG00000010760	0.398766	1.27416	1.67292	7.17293	0.000404421	0.00277591	B
ENSBTAG00000010871	0.855237	0.264965	1.1202	5.81498	0.00776321	0.0295316	B
ENSBTAG00000010923	0.304937	2.01403	2.31896	3.84803	2.02043e-05	0.000245979	B
ENSBTAG00000010934	0.443009	0.38007	0.823078	6.3679	0.00259856	0.012525	B
ENSBTAG00000011070	0.66611	0.16072	0.82683	6.93322	0.00394509	0.0173752	B
ENSBTAG00000011081	1.54908	0.683672	2.23275	3.907	0.00540014	0.0221696	B
ENSBTAG00000011125	1.01896	0.022589	1.04155	5.6391	0.000208739	0.00164344	B
ENSBTAG00000011156	1.74791	1.38685	3.13476	3.35592	0.00162524	0.00856434	B
ENSBTAG00000011185	0.179735	9.0108	9.19053	2.72214	0.000138098	0.00117286	B
ENSBTAG00000011345	0.301852	2.90308	3.20493	3.59557	5.68687e-08	1.61433e-06	B
ENSBTAG00000011383	0.903088	1.42671	2.3298	4.73676	1.52741e-05	0.000192834	B
ENSBTAG00000011429	1.80766	1.20139	3.00906	3.10935	0.000100507	0.000901941	B
ENSBTAG00000011439	2.43376	1.4955	3.92926	2.02377	0.010981	0.0385292	B
ENSBTAG00000011549	1.97275	7.77383	9.74658	2.60981	1.94551e-19	3.28065e-17	B
ENSBTAG00000011588	1.67436	1.02108	2.69544	3.80268	3.38868e-08	1.01553e-06	B
ENSBTAG00000011608	0.485065	0.464149	0.949214	8.12779	0.000560717	0.0036262	B
ENSBTAG00000011658	2.25052	1.50971	3.76023	3.64929	1.02307e-10	5.69392e-09	B
ENSBTAG00000011671	0.0581344	3.20039	3.25853	2.47646	0.0033117	0.0152406	B
ENSBTAG00000011757	0.867658	0.396826	1.26448	5.6958	0.00469179	0.0197938	B
ENSBTAG00000011864	0.759438	0.665639	1.42508	3.91376	0.00456882	0.0193618	B
ENSBTAG00000011893	0.377116	0.996854	1.37397	4.38795	0.00163424	0.00860621	B
ENSBTAG00000011924	1.61587	8.01306	9.62893	3.39183	7.71612e-10	3.50107e-08	B
ENSBTAG00000011929	2.59438	0.453715	3.0481	0.673353	0.014579	0.04819	B
ENSBTAG00000011960	0.987309	2.05435	3.04166	5.13621	1.57065e-06	2.86212e-05	B
ENSBTAG00000011971	0.894152	4.69362	5.58777	1.82477	0.00362633	0.0163554	B
ENSBTAG00000011998	2.43283	3.22331	5.65614	2.67108	2.01237e-08	6.49593e-07	B
ENSBTAG00000012037	0.718439	2.77905	3.49748	2.47016	0.000156504	0.00129347	B
ENSBTAG00000012040	1.83372	0.175714	2.00944	3.3239	0.00347221	0.0158118	B
ENSBTAG00000012156	3.6428	3.56342	7.20622	3.06242	3.71198e-10	1.83135e-08	B
ENSBTAG00000012170	1.07996	0.208565	1.28852	5.42433	2.55429e-05	0.00029523	B
ENSBTAG00000012176	0.451895	1.69421	2.14611	3.62491	0.000481131	0.00319942	B
ENSBTAG00000012178	1.88257	4.19312	6.07569	1.2062	0.0040242	0.0176565	B
ENSBTAG00000012450	0.52723	0.144702	0.671932	7.00256	0.00627213	0.0249077	B
ENSBTAG00000012485	0.343968	1.41381	1.75778	3.62424	0.000998134	0.00582185	B
ENSBTAG00000012534	0.562529	1.13725	1.69978	2.94627	0.010355	0.0368475	B
ENSBTAG00000012538	0.672157	1.77125	2.44341	3.74507	3.41821e-07	7.57233e-06	B
ENSBTAG00000012557	1.40899	3.02236	4.43135	3.18663	7.1496e-07	1.45805e-05	B
ENSBTAG00000012704	1.03603	0.73039	1.76642	5.73569	6.62313e-08	1.81622e-06	B
ENSBTAG00000012725	0.124428	8.11508	8.23951	1.68017	0.00650924	0.025642	B
ENSBTAG00000012805	0.79884	2.06335	2.86219	1.85896	0.000422028	0.00286888	B
ENSBTAG00000012851	2.65061	0.343173	2.99378	3.66934	3.58169e-07	7.87274e-06	B
ENSBTAG00000012904	0.443405	2.07657	2.51997	1.09941	0.0126028	0.0430302	B
ENSBTAG00000012957	0.544611	0.521026	1.06564	6.52621	0.000154789	0.00128153	B
ENSBTAG00000012980	1.33816	2.15419	3.49236	3.92155	0.000153666	0.00127468	B
ENSBTAG00000013029	1.28777	2.50631	3.79408	2.842	3.60463e-08	1.07454e-06	B
ENSBTAG00000013043	2.21153	0.103664	2.3152	1.61851	0.00424677	0.018334	B
ENSBTAG00000013173	1.48635	4.5952	6.08155	2.15677	0.00234307	0.0115296	B
ENSBTAG00000013211	0.732895	0.696169	1.42906	4.294	0.000377403	0.00262717	B
ENSBTAG00000013322	2.74714	3.90641	6.65355	2.93012	0.000149388	0.00124744	B
ENSBTAG00000013444	0.538044	8.7504	9.28845	3.41217	0.00702201	0.0273003	B
ENSBTAG00000013538	1.70898	0.284385	1.99336	1.35776	0.0114237	0.0397122	B
ENSBTAG00000013563	0.934128	0.830772	1.7649	3.5499	0.000277488	0.00205308	B
ENSBTAG00000013600	0.373822	0.305875	0.679696	7.08706	0.00792115	0.0299408	B
ENSBTAG00000013615	0.44784	0.275663	0.723503	7.20359	0.00248163	0.0120421	B
ENSBTAG00000013638	0.0419122	8.67085	8.71276	3.05509	2.66578e-05	0.000304838	B
ENSBTAG00000013725	2.45928	0.574761	3.03404	1.9456	6.54063e-05	0.000635392	B
ENSBTAG00000013781	0.377386	0.991092	1.36848	5.22713	0.000911072	0.00540204	B
ENSBTAG00000013842	0.890644	0.411394	1.30204	4.16748	0.00398089	0.0175004	B
ENSBTAG00000013851	1.42553	0.202215	1.62775	4.88798	0.0117542	0.0406486	B
ENSBTAG00000013885	0.280067	0.891659	1.17173	6.61342	0.00246093	0.0119637	B
ENSBTAG00000013909	1.48426	0.0424211	1.52668	4.73746	0.000431509	0.00292278	B
ENSBTAG00000013914	0.682384	4.38387	5.06626	1.9418	3.28147e-08	9.86013e-07	B
ENSBTAG00000013918	1.06431	3.7832	4.84751	0.299025	0.003789	0.016847	B
ENSBTAG00000013943	1.8691	1.7543	3.6234	1.00386	7.80919e-05	0.000736462	B
ENSBTAG00000014001	0.184106	1.41683	1.60094	5.01453	0.000134613	0.00115216	B
ENSBTAG00000014041	0.601704	0.844702	1.44641	6.18626	0.000204161	0.00161189	B
ENSBTAG00000014057	1.24318	0.5624	1.80558	4.7587	0.000274528	0.00203652	B
ENSBTAG00000014090	0.336381	5.68463	6.02101	1.90448	0.000822219	0.00498981	B
ENSBTAG00000014123	0.735215	0.319878	1.05509	7.61582	3.16662e-05	0.000350063	B
ENSBTAG00000014126	1.5411	2.27984	3.82094	1.23409	0.000660519	0.00416204	B
ENSBTAG00000014187	0.244883	2.21097	2.45585	3.89456	0.00386962	0.0171044	B
ENSBTAG00000014248	0.504622	1.1533	1.65792	3.97997	0.00358401	0.0161904	B
ENSBTAG00000014261	0.653137	0.583472	1.23661	4.70045	0.00569323	0.0230876	B
ENSBTAG00000014334	1.33488	0.19461	1.52949	4.20226	0.00159279	0.00844853	B
ENSBTAG00000014396	0.346885	0.580914	0.927798	7.19977	0.00868823	0.0322152	B
ENSBTAG00000014465	0.350709	2.50748	2.85819	1.10122	0.00148514	0.00799769	B
ENSBTAG00000014472	0.174253	3.22442	3.39867	0.899561	0.0013404	0.00737645	B
ENSBTAG00000014536	0.518984	2.56844	3.08742	3.04548	0.00092515	0.00546957	B
ENSBTAG00000014550	0.77858	1.53534	2.31392	3.08456	0.00977344	0.0351778	B
ENSBTAG00000014603	2.59869	1.75076	4.34944	1.56812	4.94141e-06	7.50377e-05	B
ENSBTAG00000014605	2.12467	0.549557	2.67423	1.92545	0.00188204	0.0096127	B
ENSBTAG00000014628	1.6255	4.71188	6.33738	1.95255	0.00369156	0.0165637	B
ENSBTAG00000014738	0.628996	7.3338	7.9628	1.34813	0.00805458	0.0303133	B
ENSBTAG00000014779	0.613485	1.09552	1.709	4.77839	0.000110708	0.000973372	B
ENSBTAG00000014794	0.00233105	1.52373	1.52606	5.11885	1.33351e-05	0.000171791	B
ENSBTAG00000014797	2.10763	0.60725	2.71488	1.17141	0.000587058	0.00377066	B
ENSBTAG00000014807	0.67532	0.614389	1.28971	4.61699	0.00117968	0.00665734	B
ENSBTAG00000014898	5.49579	4.98626	10.482	3.86583	3.1219e-14	3.20648e-12	B
ENSBTAG00000014907	0.483131	3.97198	4.45511	2.91263	2.18555e-08	6.93605e-07	B
ENSBTAG00000015009	4.31811	7.50742	11.8255	5.24523	5.39101e-12	4.00708e-10	B
ENSBTAG00000015050	1.24339	1.15731	2.40071	4.77807	0.00012543	0.00108508	B
ENSBTAG00000015106	0.0904451	1.83468	1.92512	5.27929	0.0139879	0.0465083	B
ENSBTAG00000015205	1.65452	0.0196084	1.67412	4.42973	0.000418366	0.00284569	B
ENSBTAG00000015230	0.496429	0.533585	1.03001	5.20423	0.00471351	0.0198484	B
ENSBTAG00000015258	2.60116	1.83473	4.43589	2.41916	2.1173e-09	8.66712e-08	B
ENSBTAG00000015264	0.970876	0.976162	1.94704	5.44542	4.81274e-08	1.38482e-06	B
ENSBTAG00000015268	0.389673	4.07097	4.46065	1.43279	0.00420868	0.0182532	B
ENSBTAG00000015271	0.58398	1.31038	1.89436	4.59833	0.000109432	0.000964763	B
ENSBTAG00000015307	0.380018	3.18107	3.56109	1.10243	0.0110842	0.0387827	B
ENSBTAG00000015312	3.41417	2.10781	5.52198	3.01238	1.20047e-09	5.19651e-08	B
ENSBTAG00000015321	0.349662	7.85524	8.2049	2.4179	0.0127926	0.0435466	B
ENSBTAG00000015355	0.932844	1.1471	2.07994	5.85429	2.59233e-07	6.014e-06	B
ENSBTAG00000015432	0.354243	1.7471	2.10134	5.2065	1.924e-11	1.30948e-09	B
ENSBTAG00000015444	0.973301	1.68536	2.65867	3.41781	0.00405189	0.0177229	B
ENSBTAG00000015450	2.10059	0.145276	2.24587	3.92331	0.0101919	0.0364048	B
ENSBTAG00000015534	0.0172354	1.29676	1.314	4.40155	0.00378618	0.016847	B
ENSBTAG00000015614	0.407979	1.18359	1.59157	5.74655	0.0016234	0.00856434	B
ENSBTAG00000015724	1.60869	3.10665	4.71534	1.28406	0.000219858	0.00170953	B
ENSBTAG00000015789	1.1878	1.75662	2.94442	2.87641	0.00111666	0.00636904	B
ENSBTAG00000015817	1.21824	1.27571	2.49395	4.51228	2.33768e-08	7.29588e-07	B
ENSBTAG00000015911	0.538464	5.26411	5.80257	2.77678	9.22833e-10	4.10373e-08	B
ENSBTAG00000016000	0.787693	0.567335	1.35503	5.36589	0.00554161	0.0226107	B
ENSBTAG00000016004	0.295485	0.820432	1.11592	5.33298	0.00342462	0.0156455	B
ENSBTAG00000016034	0.835055	1.07555	1.9106	4.30052	0.00466643	0.0197163	B
ENSBTAG00000016045	1.36154	1.13284	2.49438	0.913177	0.00401441	0.0176204	B
ENSBTAG00000016057	4.65571	2.73159	7.3873	3.93024	7.23013e-16	8.97648e-14	B
ENSBTAG00000016077	0.597912	0.47241	1.07032	5.06757	0.00969773	0.0350257	B
ENSBTAG00000016263	1.34227	1.15971	2.50198	2.00577	0.00738468	0.0284266	B
ENSBTAG00000016335	0.337439	2.29002	2.62745	3.95907	6.06466e-08	1.70021e-06	B
ENSBTAG00000016367	0.595239	0.78295	1.37819	3.67244	0.00535333	0.0220255	B
ENSBTAG00000016467	3.14403	8.13884	11.2829	4.79887	0.00130349	0.00721195	B
ENSBTAG00000016522	0.558557	0.865703	1.42426	4.24	0.000314021	0.00226842	B
ENSBTAG00000016529	1.04606	0.578467	1.62453	5.83396	1.04e-05	0.000139714	B
ENSBTAG00000016550	1.4104	1.02125	2.43165	4.29912	2.99046e-07	6.79802e-06	B
ENSBTAG00000016558	0.915766	0.425279	1.34104	4.13744	0.00937885	0.0341263	B
ENSBTAG00000016619	1.13166	0.124989	1.25665	4.40918	0.00784242	0.0297228	B
ENSBTAG00000016622	2.71916	1.00344	3.7226	4.68335	1.28085e-25	4.01973e-23	B
ENSBTAG00000016760	0.464981	0.939344	1.40433	4.32407	0.000880355	0.00525978	B
ENSBTAG00000016894	0.0562559	0.932682	0.988937	5.24754	0.00107903	0.00619706	B
ENSBTAG00000016969	0.680192	0.37098	1.05117	6.20683	0.00752965	0.0288471	B
ENSBTAG00000016990	0.113804	1.24868	1.36248	4.70654	0.00274263	0.0131159	B
ENSBTAG00000017019	1.11022	0.349006	1.45923	4.09329	0.0148305	0.0488214	B
ENSBTAG00000017051	2.58155	0.209909	2.79146	3.18731	2.2871e-08	7.17768e-07	B
ENSBTAG00000017083	0.107304	1.27417	1.38147	5.23939	1.52702e-05	0.000192834	B
ENSBTAG00000017133	0.906802	1.67046	2.57726	3.86944	4.10822e-07	8.90877e-06	B
ENSBTAG00000017160	0.453361	2.02613	2.47949	3.91296	1.86113e-06	3.32181e-05	B
ENSBTAG00000017184	0.390896	1.59715	1.98805	4.56575	0.00231632	0.0114129	B
ENSBTAG00000017283	0.212751	0.629647	0.842398	6.16103	0.00526126	0.0217178	B
ENSBTAG00000017285	3.07117	5.17481	8.24598	1.79322	0.000234249	0.00180652	B
ENSBTAG00000017291	2.33852	0.472793	2.81131	3.78996	5.98334e-08	1.68159e-06	B
ENSBTAG00000017380	1.39514	1.80406	3.1992	1.98625	1.9737e-05	0.000241853	B
ENSBTAG00000017404	0.99031	8.22006	9.21037	2.44225	0.00445064	0.0190179	B
ENSBTAG00000017435	3.72737	3.34974	7.07711	2.06215	2.896e-07	6.6099e-06	B
ENSBTAG00000017440	0.822368	0.575575	1.39794	4.69341	0.000433577	0.00293327	B
ENSBTAG00000017550	0.633863	0.0480631	0.681926	6.73843	0.00537266	0.0220729	B
ENSBTAG00000017551	0.406997	1.19836	1.60536	5.043	0.0079803	0.030104	B
ENSBTAG00000017618	0.57532	4.16949	4.74481	2.13108	2.05355e-05	0.000249339	B
ENSBTAG00000017682	0.00530014	1.73736	1.74266	5.79133	0.000477504	0.00317717	B
ENSBTAG00000017731	0.689127	2.29947	2.9886	1.94544	2.72902e-05	0.00031144	B
ENSBTAG00000017771	0.492075	1.72495	2.21702	2.54874	0.00448741	0.0191172	B
ENSBTAG00000017845	0.239979	1.23502	1.475	3.97678	0.0026119	0.0125785	B
ENSBTAG00000017932	0.257241	1.14696	1.4042	5.51763	0.00889813	0.0327676	B
ENSBTAG00000018040	0.470234	8.28026	8.75049	2.88772	1.66154e-20	3.25468e-18	B
ENSBTAG00000018041	2.50182	1.34581	3.84763	3.3071	0.000910029	0.00539995	B
ENSBTAG00000018043	6.36722	2.509	8.87622	4.54529	1.12831e-28	4.90292e-26	B
ENSBTAG00000018052	2.09823	1.23936	3.33759	2.94791	0.000275305	0.00204095	B
ENSBTAG00000018216	0.506113	0.372543	0.878656	6.25205	0.00277731	0.0132473	B
ENSBTAG00000018272	1.15437	0.805157	1.95953	4.21897	2.29596e-05	0.00027219	B
ENSBTAG00000018317	0.353808	0.410874	0.764682	7.40258	0.00630156	0.0249665	B
ENSBTAG00000018332	0.35548	0.539665	0.895145	7.05051	0.000488235	0.00323524	B
ENSBTAG00000018433	0.0816263	1.67	1.75162	3.75475	8.82982e-05	0.000814361	B
ENSBTAG00000018438	2.05862	0.751258	2.80988	3.23126	9.96146e-05	0.00089677	B
ENSBTAG00000018445	0.592677	8.55492	9.1476	3.24995	0.00829591	0.030974	B
ENSBTAG00000018456	2.08928	0.0157151	2.105	3.5857	0.0114825	0.0398923	B
ENSBTAG00000018498	0.530873	3.06109	3.59196	3.03819	0.00168208	0.008786	B
ENSBTAG00000018680	1.14478	0.492716	1.6375	3.89301	0.000152081	0.00126339	B
ENSBTAG00000018691	3.00287	0.97775	3.98062	0.83952	0.00147537	0.0079705	B
ENSBTAG00000018706	0.47042	8.83089	9.30131	3.44656	0.000141887	0.00119809	B
ENSBTAG00000018773	0.493416	4.55088	5.04429	2.15768	0.00094676	0.00557399	B
ENSBTAG00000018829	0.588738	1.7925	2.38124	2.48003	0.0012667	0.00704982	B
ENSBTAG00000018909	3.44086	0.596748	4.03761	3.59101	6.45486e-09	2.40683e-07	B
ENSBTAG00000018936	2.50013	0.489676	2.9898	2.50162	0.000295709	0.00216662	B
ENSBTAG00000018975	0.86533	0.746945	1.61228	4.24413	0.00604583	0.0241448	B
ENSBTAG00000018993	2.98008	6.76767	9.74775	2.55283	0.000246004	0.00188431	B
ENSBTAG00000019051	3.73622	5.79688	9.5331	3.00063	3.07384e-07	6.94564e-06	B
ENSBTAG00000019091	0.168304	1.37679	1.54509	5.7216	0.0146566	0.0483847	B
ENSBTAG00000019110	0.257741	1.31868	1.57643	8.84691	1.44046e-07	3.56111e-06	B
ENSBTAG00000019197	1.60904	1.08138	2.69042	5.91524	7.2598e-06	0.000102399	B
ENSBTAG00000019213	0.894057	0.165265	1.05932	4.58537	0.00887337	0.0326978	B
ENSBTAG00000019216	0.981888	0.40836	1.39025	6.17938	1.12518e-07	2.88917e-06	B
ENSBTAG00000019327	1.03807	7.4883	8.52637	2.47396	0.00148129	0.00798073	B
ENSBTAG00000019345	0.732916	1.04439	1.7773	5.04584	0.00675323	0.0264465	B
ENSBTAG00000019385	1.06538	6.91222	7.9776	1.92276	0.000156725	0.00129435	B
ENSBTAG00000019388	1.41853	0.00113939	1.41967	4.47204	0.000937802	0.0055299	B
ENSBTAG00000019394	4.41053	1.86609	6.27662	2.68623	1.37493e-06	2.54238e-05	B
ENSBTAG00000019403	0.73827	0.535721	1.27399	5.54531	2.55545e-06	4.34157e-05	B
ENSBTAG00000019418	2.21224	2.48053	4.69277	2.87693	1.47222e-09	6.25308e-08	B
ENSBTAG00000019498	2.00883	0.650787	2.65962	1.93097	0.00651988	0.025675	B
ENSBTAG00000019539	2.81385	3.17064	5.9845	2.30019	0.00104306	0.00601248	B
ENSBTAG00000019615	0.194433	2.4976	2.69204	2.76953	0.00430473	0.0185346	B
ENSBTAG00000019639	1.14734	0.340572	1.48792	4.75655	2.44784e-06	4.20938e-05	B
ENSBTAG00000019645	1.10234	6.10304	7.20539	2.54916	1.72444e-13	1.58396e-11	B
ENSBTAG00000019651	1.17584	0.592283	1.76812	2.5076	0.00365571	0.0164616	B
ENSBTAG00000019682	0.327299	0.68802	1.01532	6.94516	5.87514e-07	1.2291e-05	B
ENSBTAG00000019814	1.41708	1.33833	2.75541	2.59327	1.75276e-05	0.000217373	B
ENSBTAG00000019832	4.80922	4.94305	9.75228	3.17102	8.16142e-05	0.000767758	B
ENSBTAG00000019895	0.327737	0.988468	1.3162	4.42077	0.00153736	0.00822402	B
ENSBTAG00000019912	5.23956	7.08827	12.3278	4.84451	3.57174e-06	5.77303e-05	B
ENSBTAG00000020043	1.1119	0.754135	1.86604	5.0158	0.000812973	0.00494347	B
ENSBTAG00000020054	1.58019	2.32897	3.90916	3.79301	2.03985e-12	1.64616e-10	B
ENSBTAG00000020127	0.723187	0.508976	1.23216	6.7166	1.4824e-05	0.000188818	B
ENSBTAG00000020215	0.782651	0.121717	0.904368	5.30446	0.00321856	0.0149091	B
ENSBTAG00000020301	0.808626	0.638904	1.44753	6.51261	1.89472e-08	6.15132e-07	B
ENSBTAG00000020307	1.81359	0.281196	2.09479	5.2071	6.16895e-11	3.7271e-09	B
ENSBTAG00000020329	0.561772	1.27857	1.84034	2.53086	0.00869248	0.0322204	B
ENSBTAG00000020356	0.664831	0.368843	1.03367	6.13661	0.00975001	0.0351374	B
ENSBTAG00000020390	2.08665	2.40479	4.49143	1.6844	8.9442e-05	0.000824238	B
ENSBTAG00000020412	0.769816	0.267655	1.03747	5.6538	0.000877153	0.00525176	B
ENSBTAG00000020446	1.20244	0.0454183	1.24785	4.03378	0.00588343	0.023672	B
ENSBTAG00000020477	0.657177	0.540989	1.19817	6.30551	2.40667e-05	0.000281768	B
ENSBTAG00000020491	0.612321	2.43626	3.04858	2.85965	0.00560533	0.0227991	B
ENSBTAG00000020563	0.408472	1.27783	1.6863	3.43341	0.00192236	0.00979208	B
ENSBTAG00000020693	0.510911	0.865577	1.37649	6.75124	0.00438798	0.0188213	B
ENSBTAG00000020754	0.0781939	1.33131	1.4095	3.32099	0.0145096	0.0479747	B
ENSBTAG00000020762	3.72002	5.31433	9.03435	2.51357	3.86442e-05	0.000413058	B
ENSBTAG00000020777	1.19089	0.243202	1.43409	5.06746	0.00239012	0.0116949	B
ENSBTAG00000020806	0.722099	1.09495	1.81704	4.47494	1.73133e-05	0.000214952	B
ENSBTAG00000020861	0.198654	1.23472	1.43338	6.73109	0.00675077	0.026446	B
ENSBTAG00000020935	0.503979	0.615317	1.1193	8.11733	0.00661875	0.0259919	B
ENSBTAG00000020940	0.749384	2.58527	3.33465	3.73706	0.00128223	0.00712927	B
ENSBTAG00000020942	0.146828	2.41437	2.5612	2.94506	0.0021626	0.0107777	B
ENSBTAG00000020975	0.71039	2.14623	2.85662	1.88411	0.00657392	0.0258608	B
ENSBTAG00000021018	0.534738	0.0796895	0.614427	7.38416	0.00209013	0.0104766	B
ENSBTAG00000021046	2.47441	0.391794	2.8662	1.94019	0.0118067	0.0407801	B
ENSBTAG00000021076	0.658127	0.299408	0.957535	6.86956	0.00112586	0.00640805	B
ENSBTAG00000021103	1.43733	0.152035	1.58937	2.86589	0.00221341	0.0109873	B
ENSBTAG00000021127	3.09204	3.93366	7.02571	1.8118	1.38554e-05	0.000177728	B
ENSBTAG00000021133	1.04721	0.682798	1.73001	3.14211	0.0137912	0.0460848	B
ENSBTAG00000021190	1.07368	6.81843	7.89212	3.55555	0.00209586	0.0105007	B
ENSBTAG00000021222	1.71081	0.875273	2.58608	2.34146	5.12602e-05	0.000522217	B
ENSBTAG00000021289	0.108102	0.614856	0.722957	6.85083	0.0130084	0.0439895	B
ENSBTAG00000021395	0.251318	0.939556	1.19087	5.91032	0.000358132	0.00251554	B
ENSBTAG00000021472	1.31813	1.30985	2.62799	2.65408	0.00297555	0.0139899	B
ENSBTAG00000021481	0.351426	3.96222	4.31365	1.96832	0.00879871	0.032465	B
ENSBTAG00000021487	0.275769	2.45902	2.73479	5.97884	1.63893e-08	5.4301e-07	B
ENSBTAG00000021497	0.122901	3.82123	3.94413	3.44042	5.91081e-07	1.23211e-05	B
ENSBTAG00000021505	0.565223	1.30988	1.8751	6.23961	1.19262e-07	3.03474e-06	B
ENSBTAG00000021696	0.728733	8.39563	9.12437	3.17511	0.00803068	0.0302435	B
ENSBTAG00000021759	0.281429	0.729723	1.01115	6.24028	0.000918032	0.00543317	B
ENSBTAG00000021766	0.126341	1.35191	1.47825	5.24314	0.00325824	0.0150559	B
ENSBTAG00000021773	1.62598	0.229128	1.85511	4.21099	0.00105173	0.0060532	B
ENSBTAG00000021789	0.00612923	1.1318	1.13793	4.68944	0.00817537	0.030676	B
ENSBTAG00000021880	0.89661	3.01075	3.90736	2.93967	0.000765785	0.00469443	B
ENSBTAG00000021885	0.180361	8.63159	8.81195	3.09452	0.00897141	0.0329945	B
ENSBTAG00000021897	3.34163	0.130473	3.4721	3.39553	6.29819e-07	1.29849e-05	B
ENSBTAG00000021905	3.08026	0.950493	4.03075	1.97227	0.0112214	0.0391537	B
ENSBTAG00000021919	5.29359	4.64881	9.9424	3.33723	4.70031e-11	2.90186e-09	B
ENSBTAG00000021939	1.14131	0.860963	2.00227	2.38545	0.00722336	0.0279304	B
ENSBTAG00000021971	0.669477	3.06018	3.72965	3.15088	0.000869933	0.00521406	B
ENSBTAG00000021988	0.69822	0.45889	1.15711	6.3399	0.0104044	0.0369651	B
ENSBTAG00000022013	1.37653	0.0940587	1.47059	3.02027	0.0123964	0.0424965	B
ENSBTAG00000022294	1.74774	0.84814	2.59588	4.29555	3.3443e-07	7.45245e-06	B
ENSBTAG00000022314	0.646901	1.41696	2.06386	3.34161	0.000690502	0.00431726	B
ENSBTAG00000022539	0.627926	0.355253	0.983179	4.57718	0.0134232	0.0451354	B
ENSBTAG00000022825	1.54802	0.0137066	1.56173	4.05342	0.000310935	0.00225274	B
ENSBTAG00000023730	0.0864246	1.99056	2.07699	3.32852	2.12405e-05	0.000256658	B
ENSBTAG00000023840	0.250762	0.858375	1.10914	5.77	0.000402732	0.002766	B
ENSBTAG00000024132	0.132446	0.870847	1.00329	6.84844	0.000136438	0.00116338	B
ENSBTAG00000024443	1.20427	0.196256	1.40052	3.53794	0.00883135	0.0325692	B
ENSBTAG00000024542	1.13831	0.346551	1.48486	5.05757	0.00120331	0.00677043	B
ENSBTAG00000024726	0.527405	0.238176	0.765581	7.3686	0.00198956	0.010045	B
ENSBTAG00000024874	0.733748	0.0578553	0.791603	8.22947	6.82998e-06	9.76774e-05	B
ENSBTAG00000024957	2.411	0.775171	3.18617	0.947455	1.38878e-05	0.000177896	B
ENSBTAG00000025462	0.424306	1.92786	2.35217	3.28467	0.000270925	0.00201376	B
ENSBTAG00000025778	2.32404	1.4329	3.75694	1.70046	0.00177319	0.00916025	B
ENSBTAG00000025859	0.953027	0.448839	1.40187	4.96256	0.00134198	0.00737823	B
ENSBTAG00000026199	0.651524	0.13812	0.789644	10.6006	0.000914412	0.00541743	B
ENSBTAG00000026246	1.6129	1.41333	3.02622	3.79245	0.00175345	0.0090749	B
ENSBTAG00000026263	2.21576	1.03587	3.25163	3.05935	3.97221e-06	6.28544e-05	B
ENSBTAG00000026307	3.24373	7.49103	10.7348	4.24127	0.000374364	0.00260762	B
ENSBTAG00000027665	0.864214	0.670029	1.53424	3.93208	0.000311215	0.00225274	B
ENSBTAG00000030334	2.17192	0.251005	2.42293	4.43227	2.84427e-09	1.12359e-07	B
ENSBTAG00000030669	2.74357	6.92708	9.67065	3.23747	0.000347441	0.00245797	B
ENSBTAG00000030973	2.87194	6.4564	9.32834	2.02246	0.000135258	0.00115594	B
ENSBTAG00000031583	1.417	2.29792	3.71491	2.48587	0.000127319	0.00109973	B
ENSBTAG00000031609	1.04496	0.817984	1.86294	4.91049	8.51118e-05	0.000790381	B
ENSBTAG00000031774	1.06815	2.95434	4.02249	2.49153	0.00167136	0.00875231	B
ENSBTAG00000031829	0.0487361	1.1416	1.19034	6.28462	0.00336504	0.0154295	B
ENSBTAG00000031834	1.66743	1.3346	3.00202	2.3777	0.000100508	0.000901941	B
ENSBTAG00000031869	0.326941	1.89227	2.21921	3.27622	0.00111552	0.00636904	B
ENSBTAG00000031940	0.656466	1.34057	1.99704	5.04237	9.24551e-10	4.10373e-08	B
ENSBTAG00000031950	1.54485	1.92635	3.4712	2.67076	0.000169999	0.00138475	B
ENSBTAG00000032018	1.28	3.66039	4.94039	2.19032	0.000374222	0.00260762	B
ENSBTAG00000032122	0.241714	3.46777	3.70949	3.61733	1.96176e-06	3.4849e-05	B
ENSBTAG00000032331	0.542198	8.57662	9.11882	2.49469	0.000186814	0.00150009	B
ENSBTAG00000032396	0.483395	1.65292	2.13631	3.44635	0.000120561	0.00105019	B
ENSBTAG00000032427	2.33053	1.22038	3.55091	3.79208	4.31544e-06	6.70644e-05	B
ENSBTAG00000032527	0.889782	0.446407	1.33619	4.62801	0.000317393	0.00228111	B
ENSBTAG00000032680	0.879514	1.02444	1.90396	3.99337	2.90447e-05	0.000326621	B
ENSBTAG00000032821	0.695515	5.18711	5.88263	1.68088	0.00384287	0.0170262	B
ENSBTAG00000032848	0.695301	0.533086	1.22839	5.31982	0.0125832	0.043002	B
ENSBTAG00000033169	0.593991	7.41388	8.00787	2.12181	0.00621619	0.0247109	B
ENSBTAG00000033313	1.09729	0.612599	1.70989	3.51021	0.0117022	0.0405185	B
ENSBTAG00000033398	1.93658	1.31295	3.24953	1.59895	0.00084747	0.0051038	B
ENSBTAG00000033413	0.261011	0.981036	1.24205	5.82758	0.000217457	0.00169671	B
ENSBTAG00000033486	0.716975	0.883541	1.60052	3.43893	0.0139019	0.0462768	B
ENSBTAG00000033902	0.260076	0.663634	0.92371	4.99612	0.0125463	0.0429021	B
ENSBTAG00000034987	0.302437	1.13713	1.43957	4.02492	0.00279812	0.0133332	B
ENSBTAG00000035018	1.76335	0.253403	2.01675	4.10406	0.000846609	0.00510133	B
ENSBTAG00000035587	0.551405	1.98524	2.53664	2.76799	0.000487383	0.00323149	B
ENSBTAG00000037375	0.413397	1.05287	1.46627	5.31551	0.000956549	0.0056287	B
ENSBTAG00000037452	0.501127	0.920764	1.42189	3.79973	0.00424819	0.018334	B
ENSBTAG00000037757	0.245767	9.03193	9.2777	2.69375	1.33973e-17	1.86867e-15	B
ENSBTAG00000038541	1.1217	3.46642	4.58812	3.41947	2.83555e-05	0.000320361	B
ENSBTAG00000039195	0.901072	1.13202	2.0331	3.63888	0.000190228	0.0015195	B
ENSBTAG00000039446	2.55102	6.59483	9.14585	2.73639	6.51798e-08	1.79709e-06	B
ENSBTAG00000039552	1.18602	0.0398311	1.22585	5.42018	1.75603e-05	0.000217539	B
ENSBTAG00000039620	0.278638	10.4425	10.7212	4.93492	5.53632e-13	4.88667e-11	B
ENSBTAG00000039657	0.602405	1.32244	1.92485	5.89932	0.000143235	0.00120586	B
ENSBTAG00000039888	2.60057	5.9685	8.56907	1.45868	0.00940914	0.0342145	B
ENSBTAG00000039935	0.971023	0.776683	1.74771	3.71911	0.00301647	0.0141411	B
ENSBTAG00000040277	0.150801	3.22452	3.37532	1.83492	6.59042e-05	0.000638789	B
ENSBTAG00000040338	1.56394	6.7556	8.31954	2.12182	0.0112299	0.0391712	B
ENSBTAG00000040399	0.510788	2.40988	2.92067	1.12641	0.0132226	0.0445538	B
ENSBTAG00000042417	1.66798	7.75542	9.4234	3.18136	2.15144e-05	0.000258585	B
ENSBTAG00000043207	3.6924	1.55779	5.25019	1.50914	9.00218e-07	1.76477e-05	B
ENSBTAG00000043561	1.47425	0.00138199	1.47563	14.5312	3.56379e-29	1.61055e-26	B
ENSBTAG00000043563	0.484593	0.0507005	0.535294	14.7818	0.00310279	0.0144525	B
ENSBTAG00000043580	0.349854	5.0588	5.40865	-0.271629	1.96946e-06	3.4876e-05	B
ENSBTAG00000043584	0.40175	0.00844363	0.410194	14.034	0.0100987	0.0361402	B
ENSBTAG00000043639	0.858686	2.52713	3.38582	0.327117	0.000150868	0.00125516	B
ENSBTAG00000043989	0.568015	0.202718	0.770733	6.02589	0.0035781	0.0161769	B
ENSBTAG00000043999	1.06172	0.618357	1.68008	4.1232	0.000246997	0.00189027	B
ENSBTAG00000044001	1.66914	1.75302	3.42216	1.91703	8.47074e-05	0.000787674	B
ENSBTAG00000044018	0.816219	3.97957	4.79579	3.10655	4.44272e-06	6.85708e-05	B
ENSBTAG00000044044	0.0570104	1.17796	1.23497	6.41682	0.000515281	0.00338074	B
ENSBTAG00000044099	1.03438	0.789693	1.82408	3.40063	0.00276395	0.0132038	B
ENSBTAG00000044129	1.00932	3.32307	4.33238	2.07584	0.00541297	0.0221981	B
ENSBTAG00000044172	0.882011	0.242847	1.12486	5.14928	0.00132755	0.00732716	B
ENSBTAG00000044190	1.15576	0.557393	1.71315	4.41441	0.00021815	0.00170094	B
ENSBTAG00000044311	3.11084	0.761791	3.87263	1.84471	0.00125551	0.00700483	B
ENSBTAG00000045275	1.88689	2.40262	4.28951	4.04779	1.66778e-08	5.50953e-07	B
ENSBTAG00000045588	0.639367	11.1603	11.7997	5.86868	8.55673e-06	0.000118618	B
ENSBTAG00000045653	1.78154	0.446306	2.22785	3.50735	8.17757e-06	0.000113781	B
ENSBTAG00000045782	0.528944	1.03798	1.56692	8.29193	0.00155875	0.00830697	B
ENSBTAG00000046332	0.854485	2.07896	2.93344	1.73375	0.00439338	0.0188373	B
ENSBTAG00000046869	2.21973	1.52981	3.74954	2.04332	0.00030107	0.00219675	B
ENSBTAG00000046992	0.950021	3.50827	4.45829	1.58286	4.66641e-06	7.16319e-05	B
ENSBTAG00000047077	1.82384	0.941706	2.76554	2.76129	0.00760225	0.0290729	B
ENSBTAG00000047206	1.16931	1.01341	2.18271	5.91442	3.86841e-10	1.90023e-08	B
ENSBTAG00000047314	0.609176	1.62681	2.23598	4.93088	8.10136e-06	0.00011286	B
ENSBTAG00000047367	0.069019	2.64441	2.71343	3.3878	3.44509e-05	0.000374256	B
ENSBTAG00000047545	0.722539	1.74317	2.46571	2.52952	0.0128315	0.0435978	B
ENSBTAG00000047715	3.32973	0.227708	3.55744	0.761722	0.00504821	0.0209841	B
ENSBTAG00000047810	4.32552	5.7062	10.0317	3.46606	2.26742e-05	0.000269469	B
ENSBTAG00000048053	0.34269	1.43937	1.78206	5.09679	0.00189527	0.00967589	B
ENSBTAG00000048054	0.420349	7.68521	8.10555	2.28926	0.014447	0.0477955	B
ENSBTAG00000048059	0.148962	1.73951	1.88847	2.56105	0.00663636	0.0260429	B
ENSBTAG00000048152	0.39587	0.683877	1.07975	5.03835	0.0022043	0.0109517	B
ENSBTAG00000048432	0.994781	0.30898	1.30376	4.8861	0.00746198	0.0286461	B
ENSBTAG00000048628	0.957483	5.64233	6.59981	2.0115	1.74015e-09	7.30864e-08	B
ENSBTAG00000048666	0.4451	2.52089	2.96599	2.60516	0.00160773	0.00850638	B
ENSBTAG00000048798	0.554538	0.445785	1.00032	6.00504	0.00340904	0.0155869	B
ENSBTAG00000049127	0.852018	1.40509	2.25711	3.74993	0.0125022	0.0427878	B
ENSBTAG00000049294	0.185904	1.11916	1.30506	6.47719	0.00112295	0.00639488	B
ENSBTAG00000049571	0.0955975	0.84616	0.941758	6.53456	0.000385084	0.00266749	B
ENSBTAG00000049577	4.01745	1.30829	5.32573	2.4606	2.53555e-09	1.00868e-07	B
ENSBTAG00000049845	2.0871	0.827171	2.91427	1.63497	0.00159461	0.00845229	B
ENSBTAG00000049920	0.547862	6.939	7.48687	1.62055	9.06887e-07	1.77267e-05	B
ENSBTAG00000050200	0.643798	2.31882	2.96262	1.22943	0.00445365	0.0190235	B
ENSBTAG00000050234	1.49918	0.0651302	1.56431	4.04078	0.000806123	0.00491496	B
ENSBTAG00000050281	0.29872	1.51566	1.81438	3.48441	0.00541228	0.0221981	B
ENSBTAG00000050285	0.153722	10.3208	10.4746	4.75566	3.83734e-05	0.000411722	B
ENSBTAG00000050385	2.07917	6.06624	8.14542	1.84014	0.00982604	0.0352988	B
ENSBTAG00000050705	0.587183	1.49951	2.08669	2.80087	0.000340361	0.00241849	B
ENSBTAG00000051299	2.86506	0.205909	3.07097	2.83204	2.90555e-11	1.89751e-09	B
ENSBTAG00000051466	0.137363	0.767455	0.904818	6.41319	0.0101665	0.0363371	B
ENSBTAG00000051889	0.699437	4.4214	5.12083	0.95572	0.000134523	0.00115216	B
ENSBTAG00000051915	1.16629	2.04337	3.20966	3.42654	5.12492e-07	1.08227e-05	B
ENSBTAG00000051958	1.2545	0.704267	1.95877	4.43638	0.000298774	0.00218601	B
ENSBTAG00000052071	0.553738	1.0276	1.58134	7.66784	1.08644e-08	3.75371e-07	B
ENSBTAG00000052186	1.68995	2.28187	3.97181	0.123404	0.00726513	0.028062	B
ENSBTAG00000052265	0.901153	0.908123	1.80928	3.22404	0.0106047	0.0375351	B
ENSBTAG00000052352	3.46355	2.12986	5.5934	2.86442	1.13123e-11	7.98792e-10	B
ENSBTAG00000052421	1.25371	8.08351	9.33722	3.19725	3.23371e-11	2.09968e-09	B
ENSBTAG00000052481	0.120535	0.75624	0.876775	6.21231	0.0113985	0.0396492	B
ENSBTAG00000052559	1.5791	6.47906	8.05816	1.85871	0.000268135	0.00200224	B
ENSBTAG00000052562	0.876146	1.41782	2.29397	2.66329	0.000868712	0.00520951	B
ENSBTAG00000052575	1.24332	6.29842	7.54173	3.06753	5.95598e-07	1.23883e-05	B
ENSBTAG00000052609	0.855462	1.31927	2.17473	0.9035	0.00933897	0.034036	B
ENSBTAG00000052895	1.58612	0.288464	1.87458	4.19736	6.94154e-06	9.87397e-05	B
ENSBTAG00000053003	0.680241	0.440502	1.12074	5.13467	0.000487155	0.00323149	B
ENSBTAG00000053089	0.945338	3.21214	4.15747	0.470609	0.000580767	0.0037345	B
ENSBTAG00000053222	3.27343	5.67943	8.95287	2.47154	0.00312437	0.0145379	B
ENSBTAG00000053486	0.621388	2.12652	2.74791	0.255366	0.00614295	0.0244808	B
ENSBTAG00000053621	0.779366	0.766204	1.54557	6.15009	0.0091815	0.0335813	B
ENSBTAG00000053789	0.784776	0.531923	1.3167	4.77829	0.000315225	0.00227421	B
ENSBTAG00000053892	0.980728	8.91822	9.89895	3.1173	0.000609	0.00387633	B
ENSBTAG00000053893	0.0242152	1.97149	1.99571	6.84418	0.0076498	0.0292182	B
ENSBTAG00000053909	0.0562554	2.79928	2.85554	1.26901	0.000309654	0.00224982	B
ENSBTAG00000054056	1.65956	1.26267	2.92223	0.890407	0.0103956	0.0369555	B
ENSBTAG00000054115	1.50026	7.5426	9.04286	2.85178	0.00768295	0.0293126	B
ENSBTAG00000054548	0.179249	1.60935	1.7886	4.60625	5.5566e-06	8.17428e-05	B
ENSBTAG00000054604	2.39541	6.78134	9.17675	2.79592	0.000140173	0.00118716	B
ENSBTAG00000054612	0.994756	2.99973	3.99449	1.28931	6.64793e-05	0.000643098	B
ENSBTAG00000054813	0.581511	1.3193	1.90081	5.83149	0.00017859	0.00144535	B
ENSBTAG00000054933	0.61633	2.08508	2.70141	2.71476	0.00644024	0.0254234	B
ENSBTAG00000054948	1.60425	0.617919	2.22216	2.50975	0.000673293	0.0042203	B
ENSBTAG00000054986	0.835203	3.73189	4.56709	0.85766	0.000275842	0.00204358	B
ENSBTAG00000055153	0.610734	8.74978	9.36051	3.45486	0.00701366	0.0272886	B
ENSBTAG00000000008	-12.0964	1.78653	-10.3099	4.64203	0.00246313	0.0119692	C
ENSBTAG00000000088	-10.8883	1.27727	-9.61107	4.40225	0.000394571	0.00271655	C
ENSBTAG00000000113	-6.73564	0.444722	-6.29092	3.36092	0.00168038	0.00878119	C
ENSBTAG00000000115	-2.49526	0.346761	-2.1485	4.57003	8.10714e-13	6.83541e-11	C
ENSBTAG00000000120	-13.1341	3.10264	-10.0314	6.31598	1.93881e-09	8.05317e-08	C
ENSBTAG00000000277	-0.927493	0.0691752	-0.858318	6.86438	0.000561364	0.00362831	C
ENSBTAG00000000289	-1.82497	1.68785	-0.137119	5.3799	2.11042e-06	3.69668e-05	C
ENSBTAG00000000292	-10.3427	0.549073	-9.79359	4.10603	0.00436703	0.0187577	C
ENSBTAG00000000454	-4.21567	3.83994	-0.375723	1.55281	9.12909e-06	0.00012517	C
ENSBTAG00000000476	-3.18144	0.246307	-2.93513	2.33964	0.00038639	0.00267326	C
ENSBTAG00000000510	-2.1676	0.637153	-1.53045	4.98586	6.94796e-06	9.87397e-05	C
ENSBTAG00000000570	-3.31821	0.217845	-3.10036	3.09348	0.00282236	0.0134318	C
ENSBTAG00000000581	-2.20131	0.637098	-1.56421	4.54815	2.86989e-07	6.56358e-06	C
ENSBTAG00000000582	-1.63365	1.09494	-0.538708	5.58911	0.000253749	0.00192535	C
ENSBTAG00000000642	-1.53349	0.982923	-0.550569	4.65981	0.00325073	0.0150273	C
ENSBTAG00000000667	-3.71956	0.752557	-2.967	1.8315	0.000884664	0.00528273	C
ENSBTAG00000000683	-1.81959	0.798365	-1.02122	3.56502	0.0030334	0.0141851	C
ENSBTAG00000000782	-3.4667	1.60698	-1.85973	2.83846	0.00596621	0.0239244	C
ENSBTAG00000000784	-0.998649	0.714763	-0.283885	5.11608	0.0022996	0.0113503	C
ENSBTAG00000000833	-3.23147	0.796079	-2.43539	1.08324	0.0012309	0.00689132	C
ENSBTAG00000000856	-2.19453	0.440035	-1.75449	2.70256	0.00312876	0.0145468	C
ENSBTAG00000000869	-2.46415	2.14778	-0.31637	1.22392	0.000337843	0.00240806	C
ENSBTAG00000000900	-10.792	3.23662	-7.5554	3.98004	1.2237e-18	1.92018e-16	C
ENSBTAG00000000940	-1.39822	0.545322	-0.852895	5.11523	0.00015963	0.00131355	C
ENSBTAG00000001000	-10.5867	2.09016	-8.4965	3.91634	4.01196e-06	6.33306e-05	C
ENSBTAG00000001030	-1.8128	1.37886	-0.433939	4.79145	5.92733e-09	2.22482e-07	C
ENSBTAG00000001063	-6.59974	0.429324	-6.17041	4.15978	7.38092e-08	1.99975e-06	C
ENSBTAG00000001102	-11.7008	3.68333	-8.01748	4.01457	1.49969e-05	0.000190591	C
ENSBTAG00000001113	-2.89744	1.03246	-1.86498	2.59239	0.000311252	0.00225274	C
ENSBTAG00000001116	-5.00934	0.448982	-4.56036	0.896344	0.00592952	0.023832	C
ENSBTAG00000001152	-3.89174	2.09185	-1.79989	2.84715	5.26355e-12	3.98141e-10	C
ENSBTAG00000001229	-2.83525	2.19438	-0.640868	2.93125	3.40705e-07	7.56245e-06	C
ENSBTAG00000001301	-9.38995	2.01479	-7.37517	1.94075	0.000162117	0.00132917	C
ENSBTAG00000001306	-1.87557	0.194066	-1.6815	4.56769	0.000432519	0.00292786	C
ENSBTAG00000001322	-3.8224	1.61431	-2.2081	4.67484	1.13684e-09	4.94001e-08	C
ENSBTAG00000001328	-0.718254	0.617323	-0.100931	6.36712	0.00412675	0.017953	C
ENSBTAG00000001410	-3.45017	1.8837	-1.56647	1.60265	0.00293751	0.0138417	C
ENSBTAG00000001449	-2.63944	0.0260539	-2.61339	4.82804	1.91167e-09	7.99216e-08	C
ENSBTAG00000001489	-0.61304	0.425326	-0.187714	9.44021	0.00149837	0.00806124	C
ENSBTAG00000001612	-1.10097	0.577884	-0.523085	6.01582	0.00129826	0.00719714	C
ENSBTAG00000001692	-1.50825	0.939771	-0.568481	4.70475	0.00565078	0.0229484	C
ENSBTAG00000001735	-9.77079	0.561893	-9.2089	3.53264	0.00511373	0.0212096	C
ENSBTAG00000001755	-5.26581	0.254893	-5.01092	1.29072	2.51052e-07	5.8603e-06	C
ENSBTAG00000001793	-2.84035	2.05176	-0.788591	1.69765	0.00103831	0.00599432	C
ENSBTAG00000001852	-6.23165	0.72499	-5.50666	0.120226	0.000112012	0.000983306	C
ENSBTAG00000001931	-4.61789	0.474926	-4.14297	0.947134	1.52718e-05	0.000192834	C
ENSBTAG00000001948	-1.20285	0.617611	-0.585236	4.92685	0.0148423	0.0488462	C
ENSBTAG00000001952	-9.85783	1.94385	-7.91398	3.21942	3.54552e-05	0.000383324	C
ENSBTAG00000002048	-1.2626	0.882042	-0.380555	6.44624	3.28587e-05	0.000361478	C
ENSBTAG00000002051	-3.36951	0.260744	-3.10877	1.35089	0.000719158	0.00445943	C
ENSBTAG00000002060	-1.11554	0.144299	-0.971246	7.10203	1.29769e-08	4.4028e-07	C
ENSBTAG00000002072	-1.58322	1.17266	-0.410563	3.56116	0.0065847	0.0258761	C
ENSBTAG00000002084	-2.2489	2.02696	-0.221942	3.74654	1.29187e-05	0.000167572	C
ENSBTAG00000002136	-12.5567	1.958	-10.5987	5.18214	2.10192e-67	3.95791e-64	C
ENSBTAG00000002144	-1.39806	0.204251	-1.19381	5.21607	0.00375856	0.0167776	C
ENSBTAG00000002164	-1.88562	0.898682	-0.986935	3.78625	0.000254466	0.0019295	C
ENSBTAG00000002211	-3.4687	1.10244	-2.36626	1.50493	0.0010104	0.0058782	C
ENSBTAG00000002327	-2.04735	0.152653	-1.89469	4.00545	7.2768e-05	0.000693783	C
ENSBTAG00000002347	-1.63395	0.569398	-1.06456	4.70551	0.00012901	0.00111349	C
ENSBTAG00000002367	-4.47632	0.737142	-3.73918	1.91381	0.00116223	0.00657199	C
ENSBTAG00000002430	-1.67675	0.502675	-1.17407	4.66121	0.00257995	0.0124565	C
ENSBTAG00000002479	-2.94509	0.0291147	-2.91597	3.12733	9.1779e-05	0.000840972	C
ENSBTAG00000002485	-4.97903	0.994185	-3.98484	2.6791	7.68636e-10	3.50107e-08	C
ENSBTAG00000002488	-3.63053	2.99873	-0.631803	1.63558	4.76523e-05	0.000492117	C
ENSBTAG00000002500	-3.91154	0.518896	-3.39264	1.39646	0.0148275	0.0488214	C
ENSBTAG00000002515	-1.61489	1.10532	-0.50957	3.67521	0.00559867	0.0227991	C
ENSBTAG00000002516	-3.1865	2.70504	-0.481458	1.65097	0.000547582	0.00355755	C
ENSBTAG00000002525	-0.996325	0.791593	-0.204732	4.99187	0.00696965	0.0271715	C
ENSBTAG00000002559	-10.4816	1.42983	-9.05179	3.9532	0.0010359	0.00599265	C
ENSBTAG00000002599	-2.12593	0.0532966	-2.07264	2.79334	0.000257632	0.00194307	C
ENSBTAG00000002650	-1.15397	0.766266	-0.387704	6.2443	5.42027e-07	1.13615e-05	C
ENSBTAG00000002678	-2.32918	0.566578	-1.7626	3.8977	5.89868e-06	8.62138e-05	C
ENSBTAG00000002782	-3.88802	0.158691	-3.72933	-0.285811	0.000730298	0.00451363	C
ENSBTAG00000002795	-0.674407	0.07455	-0.599857	7.32674	0.00298241	0.0140105	C
ENSBTAG00000002880	-1.40546	0.170345	-1.23512	7.50739	2.47316e-09	9.87343e-08	C
ENSBTAG00000002996	-4.98697	1.6344	-3.35257	0.616285	7.52146e-05	0.000712899	C
ENSBTAG00000003001	-3.06091	0.0910999	-2.96981	4.03896	1.1283e-07	2.89059e-06	C
ENSBTAG00000003049	-10.4281	2.68015	-7.74798	2.95243	1.11558e-15	1.32671e-13	C
ENSBTAG00000003072	-1.65566	0.523945	-1.13171	4.30172	0.00111675	0.00636904	C
ENSBTAG00000003265	-0.995013	0.284393	-0.710621	8.30701	0.000807228	0.00491496	C
ENSBTAG00000003303	-1.54409	0.0174535	-1.52664	4.51805	0.000455891	0.00305214	C
ENSBTAG00000003378	-3.51756	0.0479089	-3.46965	3.06073	6.82064e-05	0.000656945	C
ENSBTAG00000003397	-0.854721	0.105517	-0.749204	5.94318	0.00196144	0.00994487	C
ENSBTAG00000003460	-0.952071	0.613031	-0.339041	5.79888	0.00374247	0.0167323	C
ENSBTAG00000003489	-4.29714	0.0556884	-4.24145	1.63338	0.00146089	0.00790855	C
ENSBTAG00000003503	-3.23965	1.01461	-2.22504	3.38709	0.000151479	0.00125932	C
ENSBTAG00000003679	-1.64239	1.03167	-0.610713	3.54146	0.0138133	0.0461043	C
ENSBTAG00000003808	-6.29254	0.439301	-5.85324	1.69309	0.00111573	0.00636904	C
ENSBTAG00000003817	-1.4325	0.852733	-0.579763	4.47885	0.00391401	0.0172534	C
ENSBTAG00000003950	-9.59925	0.542933	-9.05632	0.964685	0.000944227	0.00556198	C
ENSBTAG00000003989	-2.87758	0.643668	-2.23391	3.06427	0.000825507	0.00500618	C
ENSBTAG00000004024	-1.30606	0.294024	-1.01204	5.58199	0.00671073	0.0263074	C
ENSBTAG00000004136	-1.26409	0.981425	-0.282666	4.37804	0.0107859	0.038057	C
ENSBTAG00000004148	-5.56284	0.0517577	-5.51108	0.463203	0.00133317	0.0073503	C
ENSBTAG00000004329	-1.91393	0.0184839	-1.89545	3.92725	0.00597982	0.0239405	C
ENSBTAG00000004405	-2.69825	1.5464	-1.15185	1.64666	0.00970116	0.0350257	C
ENSBTAG00000004463	-3.70884	0.74666	-2.96218	2.52885	0.00887642	0.0326983	C
ENSBTAG00000004468	-2.66314	1.05868	-1.60446	2.65881	0.000105454	0.000938128	C
ENSBTAG00000004653	-2.51079	0.0648276	-2.44596	3.9195	1.96643e-07	4.75734e-06	C
ENSBTAG00000004823	-2.54648	0.326611	-2.21987	4.62068	2.30267e-05	0.0002727	C
ENSBTAG00000004829	-1.6003	0.50834	-1.09196	3.27484	0.0113356	0.0394791	C
ENSBTAG00000004870	-2.94407	1.01924	-1.92483	1.51657	0.000263781	0.00197888	C
ENSBTAG00000004877	-4.33417	1.19995	-3.13422	1.70643	6.09019e-07	1.26251e-05	C
ENSBTAG00000004885	-4.87735	1.83139	-3.04596	-0.321585	0.00711576	0.0275983	C
ENSBTAG00000004888	-12.0919	0.922468	-11.1695	5.0107	2.75423e-16	3.53606e-14	C
ENSBTAG00000004907	-1.59949	1.51723	-0.0822664	3.85337	0.00719614	0.0278431	C
ENSBTAG00000004913	-1.17999	0.0863202	-1.09367	4.31566	0.00859538	0.0318918	C
ENSBTAG00000004942	-0.975957	0.253122	-0.722835	6.07445	0.00783953	0.0297218	C
ENSBTAG00000005034	-2.03254	0.465742	-1.5668	2.76484	0.00557915	0.0227416	C
ENSBTAG00000005142	-0.510853	0.215012	-0.295841	8.06513	0.0115956	0.0402109	C
ENSBTAG00000005165	-1.41259	0.585531	-0.827056	5.19597	1.05245e-05	0.000140843	C
ENSBTAG00000005196	-2.27724	0.114175	-2.16306	3.41265	0.00819141	0.030726	C
ENSBTAG00000005207	-0.921789	0.81461	-0.10718	5.55602	0.00264862	0.0127228	C
ENSBTAG00000005247	-3.13634	0.254203	-2.88214	2.71919	0.000191719	0.00152772	C
ENSBTAG00000005311	-2.38512	0.699823	-1.6853	1.34621	0.00845607	0.0314059	C
ENSBTAG00000005337	-9.10565	0.166546	-8.93911	2.38372	5.96498e-07	1.23883e-05	C
ENSBTAG00000005416	-1.1804	0.557521	-0.62288	5.52301	0.00441798	0.0189213	C
ENSBTAG00000005497	-1.19896	0.582661	-0.616295	6.13183	0.000250759	0.00190887	C
ENSBTAG00000005527	-9.35515	2.80653	-6.54862	2.58071	9.82089e-05	0.000886234	C
ENSBTAG00000005565	-4.85014	0.421792	-4.42834	0.713914	0.000104719	0.000933793	C
ENSBTAG00000005567	-3.50494	0.173655	-3.33128	0.636277	0.0102266	0.0364942	C
ENSBTAG00000005630	-10.0559	3.60516	-6.45079	2.36937	0.00160411	0.00849657	C
ENSBTAG00000005664	-0.662655	0.041166	-0.621489	8.92723	0.000968427	0.00568083	C
ENSBTAG00000005693	-3.54685	0.0604577	-3.48639	3.88811	8.28107e-06	0.000115079	C
ENSBTAG00000005710	-7.62017	1.64132	-5.97885	1.08205	0.00167382	0.00875231	C
ENSBTAG00000005754	-1.92315	0.113465	-1.80969	6.28252	2.36574e-05	0.000277839	C
ENSBTAG00000005785	-1.35632	0.247212	-1.1091	3.86344	0.0054504	0.0223111	C
ENSBTAG00000005786	-2.47496	0.619463	-1.8555	3.77442	0.00183509	0.00941973	C
ENSBTAG00000005792	-1.12533	0.488854	-0.636474	6.21055	0.00531996	0.0218963	C
ENSBTAG00000005795	-3.48737	0.375612	-3.11176	3.72237	1.21346e-06	2.28115e-05	C
ENSBTAG00000005810	-9.70999	4.52185	-5.18814	4.96064	8.31411e-11	4.81707e-09	C
ENSBTAG00000005848	-4.0434	0.234386	-3.80901	1.39564	2.43855e-06	4.19981e-05	C
ENSBTAG00000005868	-2.71156	0.221722	-2.48984	3.44762	8.6493e-05	0.000801639	C
ENSBTAG00000005912	-3.2473	1.23465	-2.01265	2.22448	8.51384e-05	0.000790381	C
ENSBTAG00000005976	-7.13574	0.783593	-6.35214	2.3673	0.00581	0.0234302	C
ENSBTAG00000006007	-1.51188	0.323391	-1.18849	5.37332	0.00423319	0.0182971	C
ENSBTAG00000006016	-2.55394	2.01272	-0.541226	2.23753	0.0138311	0.046109	C
ENSBTAG00000006060	-6.58491	2.62445	-3.96046	1.86642	1.09588e-05	0.000145833	C
ENSBTAG00000006081	-10.2857	2.73675	-7.54898	2.76443	3.03261e-20	5.52621e-18	C
ENSBTAG00000006139	-7.85709	0.815777	-7.04131	1.55063	0.0112721	0.0392942	C
ENSBTAG00000006195	-4.98271	4.16159	-0.821118	3.08472	4.50436e-09	1.72509e-07	C
ENSBTAG00000006212	-6.48148	1.07717	-5.40432	3.3995	7.28297e-11	4.30801e-09	C
ENSBTAG00000006243	-4.33452	1.46829	-2.86623	1.49381	0.0104575	0.0371187	C
ENSBTAG00000006321	-2.80704	2.36096	-0.44608	2.91159	1.26289e-05	0.000164759	C
ENSBTAG00000006345	-9.60442	2.21787	-7.38654	0.510102	2.23459e-09	9.04889e-08	C
ENSBTAG00000006371	-4.38933	2.50686	-1.88246	2.11449	2.10661e-05	0.000254824	C
ENSBTAG00000006372	-9.70475	0.789386	-8.91536	2.64594	2.32297e-20	4.30244e-18	C
ENSBTAG00000006395	-1.73012	0.402104	-1.32801	3.95257	0.0016644	0.00872999	C
ENSBTAG00000006526	-2.27144	1.09402	-1.17742	3.2959	0.000286331	0.0021116	C
ENSBTAG00000006561	-4.54187	2.46137	-2.08051	3.05975	0.000158898	0.00130847	C
ENSBTAG00000006567	-1.56965	0.772746	-0.7969	5.02192	0.000851362	0.00511905	C
ENSBTAG00000006612	-2.84405	1.19275	-1.6513	1.27684	0.000142103	0.00119902	C
ENSBTAG00000006656	-1.42634	1.34631	-0.0800241	3.80657	0.00483902	0.0203239	C
ENSBTAG00000006671	-1.29086	0.563491	-0.727372	6.10762	1.35092e-06	2.50619e-05	C
ENSBTAG00000006680	-1.90288	1.79914	-0.103747	3.56892	2.45657e-06	4.21798e-05	C
ENSBTAG00000006786	-1.39428	0.935897	-0.458385	5.17604	3.67424e-05	0.000394973	C
ENSBTAG00000006797	-5.16716	0.781724	-4.38543	2.50194	6.46387e-10	3.03024e-08	C
ENSBTAG00000006846	-3.52841	0.611623	-2.91679	1.28448	0.0073456	0.0283341	C
ENSBTAG00000006870	-3.71645	2.48213	-1.23431	2.29211	0.00220046	0.0109422	C
ENSBTAG00000006914	-2.33638	0.363406	-1.97298	3.87906	4.98886e-06	7.56566e-05	C
ENSBTAG00000006941	-3.71524	0.79677	-2.91847	2.32396	0.000615894	0.00391359	C
ENSBTAG00000006951	-1.62243	0.788117	-0.834315	5.3232	0.00484115	0.0203253	C
ENSBTAG00000006963	-0.657149	0.16711	-0.490039	8.26976	0.00369537	0.0165676	C
ENSBTAG00000006984	-12.7472	5.32459	-7.42265	5.1108	7.60779e-07	1.54037e-05	C
ENSBTAG00000006989	-13.6036	0.714336	-12.8893	6.55288	7.21733e-26	2.32976e-23	C
ENSBTAG00000006999	-5.14779	3.90676	-1.24102	1.86358	2.14264e-05	0.000257802	C
ENSBTAG00000007077	-10.6602	3.20129	-7.45892	3.07423	7.39128e-16	9.07681e-14	C
ENSBTAG00000007097	-6.72349	0.635351	-6.08814	2.5943	0.00112843	0.00641945	C
ENSBTAG00000007099	-2.71811	2.63437	-0.0837378	2.62249	9.32428e-05	0.000851623	C
ENSBTAG00000007101	-2.58464	0.831228	-1.75341	4.79813	1.39909e-07	3.48171e-06	C
ENSBTAG00000007115	-2.77991	0.0677116	-2.71219	3.75909	7.63044e-09	2.75427e-07	C
ENSBTAG00000007147	-4.96266	0.222804	-4.73986	0.714586	0.00349996	0.0159189	C
ENSBTAG00000007220	-1.75873	1.35794	-0.400784	3.94051	0.0038305	0.0169847	C
ENSBTAG00000007253	-3.03346	1.04413	-1.98933	1.38159	0.0148961	0.0489947	C
ENSBTAG00000007271	-2.12816	1.38423	-0.743927	2.28284	0.00486374	0.020405	C
ENSBTAG00000007281	-3.04131	1.82024	-1.22106	1.52064	0.00300439	0.0140962	C
ENSBTAG00000007392	-10.8329	1.37546	-9.45747	3.49009	0.00370979	0.016619	C
ENSBTAG00000007421	-8.56758	0.832534	-7.73504	1.56402	0.000498331	0.00329056	C
ENSBTAG00000007453	-0.986762	0.192189	-0.794573	5.63942	0.00547899	0.0223957	C
ENSBTAG00000007480	-3.40873	0.87731	-2.53142	2.22283	3.5734e-05	0.000385968	C
ENSBTAG00000007484	-6.45562	2.60195	-3.85367	1.52402	0.000200325	0.00158492	C
ENSBTAG00000007622	-12.968	4.26357	-8.70448	5.34439	4.13552e-28	1.61114e-25	C
ENSBTAG00000007658	-1.38873	0.570502	-0.818232	5.48165	0.00935842	0.0340877	C
ENSBTAG00000007659	-2.44894	1.07184	-1.3771	3.42157	0.00446778	0.0190623	C
ENSBTAG00000007666	-3.25421	1.2215	-2.03271	3.7401	0.00305968	0.0142844	C
ENSBTAG00000007708	-2.38729	1.34083	-1.04646	2.82614	0.00948008	0.0343839	C
ENSBTAG00000007719	-3.92125	3.0056	-0.915651	2.58133	4.88397e-07	1.03795e-05	C
ENSBTAG00000007746	-3.0977	2.48517	-0.612536	4.02938	0.00320346	0.0148635	C
ENSBTAG00000007755	-2.73174	1.98585	-0.745891	2.31762	0.000826079	0.00500618	C
ENSBTAG00000007787	-1.61756	0.603131	-1.01443	3.76789	0.0135838	0.04554	C
ENSBTAG00000007796	-4.13663	1.32752	-2.80911	1.04297	0.000406806	0.0027872	C
ENSBTAG00000007817	-11.8542	5.98466	-5.86957	4.12215	4.31425e-15	4.82598e-13	C
ENSBTAG00000007836	-0.79793	0.150704	-0.647226	6.28381	0.0025826	0.012464	C
ENSBTAG00000007897	-10.7451	3.39601	-7.34906	3.21116	2.59927e-05	0.000299049	C
ENSBTAG00000007900	-1.33903	0.228367	-1.11067	3.56752	0.0128765	0.0436985	C
ENSBTAG00000007910	-4.37054	1.14576	-3.22478	2.04566	1.68066e-05	0.000209351	C
ENSBTAG00000007946	-12.2208	0.3209	-11.8999	6.1187	1.48205e-79	3.34883e-76	C
ENSBTAG00000007962	-1.77961	1.55435	-0.225259	1.9117	0.00760558	0.0290729	C
ENSBTAG00000007963	-1.52275	0.456717	-1.06604	5.18178	2.50177e-06	4.26963e-05	C
ENSBTAG00000007981	-11.3208	0.548527	-10.7723	4.40063	2.37794e-05	0.000278982	C
ENSBTAG00000008004	-10.4056	2.49637	-7.90925	2.85917	4.15202e-05	0.000437589	C
ENSBTAG00000008014	-3.16897	0.545406	-2.62356	3.24879	0.000201957	0.0015956	C
ENSBTAG00000008191	-3.6645	0.251798	-3.4127	4.06707	1.23813e-11	8.58181e-10	C
ENSBTAG00000008232	-2.90599	0.484411	-2.42158	3.10982	0.000119407	0.00104094	C
ENSBTAG00000008269	-6.2742	0.552216	-5.72198	1.66574	1.02357e-07	2.64025e-06	C
ENSBTAG00000008320	-4.90717	2.92002	-1.98716	1.0928	0.000150388	0.00125209	C
ENSBTAG00000008323	-1.58984	0.931848	-0.657988	5.16225	1.11377e-07	2.86636e-06	C
ENSBTAG00000008338	-4.6397	2.63695	-2.00274	2.86408	4.40562e-08	1.28617e-06	C
ENSBTAG00000008385	-1.8528	0.871022	-0.981782	3.12732	0.000829221	0.00502066	C
ENSBTAG00000008406	-3.57785	0.379025	-3.19882	1.27169	0.00133742	0.00736722	C
ENSBTAG00000008435	-9.1704	1.0094	-8.161	1.99741	1.14772e-05	0.000151661	C
ENSBTAG00000008449	-8.35357	1.89604	-6.45753	3.51674	1.12783e-08	3.87302e-07	C
ENSBTAG00000008467	-1.48891	0.84772	-0.641191	5.60306	0.000201047	0.00158952	C
ENSBTAG00000008571	-3.15208	1.67008	-1.482	2.92241	0.00208395	0.0104549	C
ENSBTAG00000008661	-5.86854	3.0862	-2.78234	1.34672	2.87184e-05	0.00032403	C
ENSBTAG00000008665	-10.0362	1.40258	-8.63365	2.71422	0.000283233	0.00209285	C
ENSBTAG00000008886	-1.83234	1.45611	-0.376237	3.40847	0.00129166	0.00716756	C
ENSBTAG00000008940	-3.34359	0.0736694	-3.26992	2.16287	0.0132708	0.044663	C
ENSBTAG00000008997	-3.56812	1.65	-1.91813	1.12331	0.00219826	0.0109361	C
ENSBTAG00000009023	-1.40024	0.12223	-1.27801	4.45975	0.00116076	0.00656778	C
ENSBTAG00000009024	-3.60388	3.18606	-0.417814	2.67697	0.00014683	0.00123245	C
ENSBTAG00000009026	-2.37895	1.11801	-1.26094	2.21107	0.0111697	0.0390094	C
ENSBTAG00000009047	-3.82353	0.994323	-2.82921	1.714	0.00238712	0.0116949	C
ENSBTAG00000009091	-8.9438	0.883678	-8.06012	1.92779	0.0103768	0.0369134	C
ENSBTAG00000009125	-7.98884	1.35721	-6.63163	0.831091	3.14612e-06	5.21186e-05	C
ENSBTAG00000009129	-2.85688	0.340053	-2.51683	3.41494	0.00118137	0.00666354	C
ENSBTAG00000009154	-0.805545	0.378035	-0.42751	6.83838	0.0105289	0.0373253	C
ENSBTAG00000009176	-2.28919	0.949614	-1.33958	4.77598	4.30165e-06	6.69422e-05	C
ENSBTAG00000009197	-7.60756	3.15135	-4.45621	4.74931	2.41718e-09	9.71863e-08	C
ENSBTAG00000009201	-8.70275	1.82627	-6.87648	1.42098	0.000357268	0.00251177	C
ENSBTAG00000009257	-5.88858	3.53736	-2.35122	1.91331	2.82167e-07	6.46638e-06	C
ENSBTAG00000009293	-3.26855	2.0679	-1.20066	2.87306	4.4737e-05	0.000465414	C
ENSBTAG00000009310	-0.818439	0.426368	-0.392072	6.60116	0.0072261	0.0279304	C
ENSBTAG00000009340	-2.79653	2.6384	-0.15813	3.44578	0.000503912	0.0033176	C
ENSBTAG00000009376	-3.3585	0.649178	-2.70933	0.195179	0.0134273	0.0451358	C
ENSBTAG00000009434	-2.63653	2.53623	-0.100296	2.1032	0.000372095	0.00260144	C
ENSBTAG00000009458	-0.665435	0.566416	-0.0990193	6.15824	0.00628783	0.0249449	C
ENSBTAG00000009486	-2.01138	0.246236	-1.76515	2.6285	0.00159024	0.00844294	C
ENSBTAG00000009489	-3.25002	1.4271	-1.82292	2.79766	0.00352999	0.0160361	C
ENSBTAG00000009514	-0.969424	0.595385	-0.374038	6.62269	6.28723e-05	0.000613619	C
ENSBTAG00000009611	-2.55006	0.529892	-2.02017	3.17521	0.000862538	0.00518073	C
ENSBTAG00000009661	-3.27747	1.63257	-1.6449	2.34479	0.000878897	0.00525663	C
ENSBTAG00000009676	-1.64878	1.33438	-0.314406	2.92008	0.00195687	0.00992885	C
ENSBTAG00000009746	-1.14007	0.696728	-0.443346	5.34268	0.0071098	0.0275941	C
ENSBTAG00000009757	-0.528255	0.139727	-0.388527	8.18473	0.00628487	0.0249449	C
ENSBTAG00000009789	-1.24272	0.145136	-1.09758	4.80486	0.00191774	0.00977737	C
ENSBTAG00000009836	-5.09366	1.95397	-3.13969	0.551384	9.78341e-06	0.000132852	C
ENSBTAG00000009842	-9.46127	0.259857	-9.20142	0.946029	3.37171e-06	5.49691e-05	C
ENSBTAG00000009848	-1.936	1.70327	-0.232734	2.18191	0.00504511	0.0209789	C
ENSBTAG00000009849	-3.47334	3.05734	-0.416004	1.1569	0.00506565	0.0210488	C
ENSBTAG00000009874	-8.57182	0.110399	-8.46142	1.78066	4.05386e-07	8.8078e-06	C
ENSBTAG00000009969	-0.586031	0.52765	-0.0583811	7.34455	0.00936582	0.0340977	C
ENSBTAG00000009975	-3.1473	3.02421	-0.123092	1.28368	9.62008e-05	0.000871594	C
ENSBTAG00000009982	-2.64813	0.457174	-2.19096	1.48095	0.0115611	0.0401159	C
ENSBTAG00000010007	-4.03635	0.880377	-3.15597	1.06739	0.0081483	0.0305947	C
ENSBTAG00000010052	-11.4148	1.61952	-9.79526	4.03612	9.6952e-06	0.000131813	C
ENSBTAG00000010105	-4.12491	1.03906	-3.08584	1.25712	4.40128e-05	0.000458724	C
ENSBTAG00000010167	-2.23645	0.334641	-1.9018	3.56755	0.000180733	0.00146165	C
ENSBTAG00000010229	-2.54532	1.90714	-0.638176	3.65872	3.84909e-05	0.000412565	C
ENSBTAG00000010304	-2.65361	0.817601	-1.83601	4.66354	4.46808e-08	1.30104e-06	C
ENSBTAG00000010318	-2.13861	1.80696	-0.331648	3.68626	0.000448832	0.00301481	C
ENSBTAG00000010344	-9.56956	2.55128	-7.01828	2.14966	0.00445724	0.0190317	C
ENSBTAG00000010365	-1.83643	1.09278	-0.743644	3.15963	0.0144014	0.0476727	C
ENSBTAG00000010390	-3.53881	0.58486	-2.95395	3.70736	0.00161529	0.00853181	C
ENSBTAG00000010449	-5.04708	0.854033	-4.19304	0.723624	9.45249e-06	0.000128823	C
ENSBTAG00000010493	-4.85193	2.51138	-2.34055	3.93717	1.20513e-20	2.43135e-18	C
ENSBTAG00000010503	-1.37597	0.521638	-0.854334	4.71357	0.00293789	0.0138417	C
ENSBTAG00000010584	-1.88171	1.42347	-0.458243	4.17141	4.32485e-06	6.71184e-05	C
ENSBTAG00000010664	-2.30672	0.167253	-2.13946	2.27932	0.00744175	0.0285976	C
ENSBTAG00000010709	-1.78827	1.34106	-0.447208	3.71314	0.00635788	0.0251598	C
ENSBTAG00000010772	-11.718	1.13875	-10.5792	4.56719	5.82492e-15	6.3231e-13	C
ENSBTAG00000010801	-9.63243	0.61783	-9.0146	3.38404	4.61145e-05	0.000476671	C
ENSBTAG00000010841	-4.02328	3.3557	-0.667583	2.83153	2.73284e-05	0.00031156	C
ENSBTAG00000010866	-6.85801	0.909014	-5.94899	2.14388	5.77088e-05	0.000571424	C
ENSBTAG00000010913	-7.50967	1.49019	-6.01948	1.01025	0.00478006	0.0201212	C
ENSBTAG00000011002	-1.15013	0.106272	-1.04386	3.80916	0.0138029	0.0461026	C
ENSBTAG00000011113	-2.57288	1.72521	-0.847664	2.49333	0.00839776	0.0312589	C
ENSBTAG00000011217	-1.2218	0.0966607	-1.12514	5.62793	3.05607e-06	5.07758e-05	C
ENSBTAG00000011224	-1.36795	0.400878	-0.967075	5.56543	0.00829152	0.030974	C
ENSBTAG00000011237	-6.66277	0.27532	-6.38745	2.11974	0.00254521	0.0123098	C
ENSBTAG00000011241	-3.63741	2.30516	-1.33224	1.635	0.000632006	0.00400247	C
ENSBTAG00000011266	-4.4523	2.76053	-1.69178	1.40053	0.000191046	0.00152432	C
ENSBTAG00000011316	-10.2648	0.955371	-9.30948	3.18049	1.64219e-12	1.33478e-10	C
ENSBTAG00000011367	-3.55191	0.0324583	-3.51945	1.15415	0.0071532	0.0277055	C
ENSBTAG00000011368	-0.670204	0.346146	-0.324058	6.61707	0.00910271	0.0333579	C
ENSBTAG00000011413	-6.03607	3.70082	-2.33525	2.88992	3.959e-07	8.6349e-06	C
ENSBTAG00000011435	-0.973084	0.567707	-0.405377	6.25269	0.00637526	0.025211	C
ENSBTAG00000011489	-7.84506	0.419089	-7.42597	1.06057	0.00108261	0.00620878	C
ENSBTAG00000011527	-9.56568	2.07104	-7.49464	2.90245	0.000147444	0.00123486	C
ENSBTAG00000011545	-9.37373	0.415143	-8.95859	2.44502	4.44568e-10	2.14646e-08	C
ENSBTAG00000011583	-3.88146	1.54448	-2.33698	2.68984	0.000663226	0.00417444	C
ENSBTAG00000011771	-4.61764	2.29764	-2.32001	1.41963	0.000555809	0.00360065	C
ENSBTAG00000011803	-3.18097	0.341587	-2.83938	2.6638	0.0002509	0.00190887	C
ENSBTAG00000011829	-2.7675	0.184418	-2.58308	2.93941	3.21104e-05	0.00035428	C
ENSBTAG00000011836	-10.2415	3.86719	-6.37432	2.58	2.21949e-08	7.00441e-07	C
ENSBTAG00000011843	-0.688078	0.489376	-0.198702	6.79436	0.011165	0.0390048	C
ENSBTAG00000011894	-5.2506	4.89512	-0.355473	3.00848	4.03738e-06	6.34329e-05	C
ENSBTAG00000011969	-2.02172	0.767339	-1.25438	5.08654	0.00338959	0.0155169	C
ENSBTAG00000011984	-11.3576	1.54926	-9.8083	4.1107	2.2465e-05	0.000267731	C
ENSBTAG00000012015	-10.1006	0.055484	-10.0451	4.12011	6.05207e-24	1.70941e-21	C
ENSBTAG00000012026	-4.91006	0.271085	-4.63897	1.49116	2.01171e-07	4.84612e-06	C
ENSBTAG00000012058	-4.54751	0.600044	-3.94747	1.1886	0.00238496	0.0116899	C
ENSBTAG00000012068	-1.22628	0.5159	-0.710382	5.96991	4.92203e-07	1.04332e-05	C
ENSBTAG00000012101	-1.58811	1.19622	-0.391893	4.47945	3.0327e-05	0.000337904	C
ENSBTAG00000012140	-4.87947	1.03416	-3.84531	1.20966	6.28536e-05	0.000613619	C
ENSBTAG00000012177	-0.947623	0.466946	-0.480677	6.97728	0.00165074	0.00867043	C
ENSBTAG00000012210	-9.86472	1.62186	-8.24286	2.49411	0.000107994	0.000954711	C
ENSBTAG00000012228	-2.55486	2.07274	-0.482117	3.35576	0.00463146	0.0195905	C
ENSBTAG00000012243	-1.04373	0.530771	-0.512956	5.97365	0.00135199	0.00742937	C
ENSBTAG00000012291	-3.00034	1.58724	-1.4131	1.09644	0.00076472	0.00469045	C
ENSBTAG00000012470	-3.62544	1.51848	-2.10696	0.762058	3.98542e-05	0.000423188	C
ENSBTAG00000012592	-2.59827	1.1158	-1.48247	5.0611	0.00033866	0.00241095	C
ENSBTAG00000012605	-10.6922	0.131969	-10.5602	3.8949	1.65806e-18	2.53145e-16	C
ENSBTAG00000012607	-2.24436	1.83432	-0.410041	3.08431	0.0130967	0.0442207	C
ENSBTAG00000012667	-1.96028	1.53653	-0.423754	3.96003	0.000982704	0.00575264	C
ENSBTAG00000012682	-4.06205	2.21669	-1.84536	3.13761	0.00518354	0.0214205	C
ENSBTAG00000012755	-4.85937	1.57697	-3.2824	1.54032	3.88657e-08	1.14949e-06	C
ENSBTAG00000012787	-1.69012	0.512013	-1.17811	4.36075	3.29528e-05	0.00036216	C
ENSBTAG00000012797	-1.78686	0.307819	-1.47904	4.15553	0.00172948	0.00898373	C
ENSBTAG00000012800	-1.94681	0.189872	-1.75694	4.80404	0.000290574	0.00213592	C
ENSBTAG00000012937	-2.12321	1.03772	-1.08549	3.37956	0.00227028	0.0112252	C
ENSBTAG00000012940	-10.878	0.445588	-10.4324	4.00212	4.11902e-05	0.000434516	C
ENSBTAG00000012991	-8.01205	3.15346	-4.85859	3.43096	8.80594e-14	8.36047e-12	C
ENSBTAG00000013008	-1.70854	1.69478	-0.0137604	1.49711	0.0106954	0.0377851	C
ENSBTAG00000013025	-0.883809	0.423596	-0.460212	6.59999	0.00342852	0.0156526	C
ENSBTAG00000013078	-0.771362	0.391654	-0.379708	7.82519	0.0015688	0.00835657	C
ENSBTAG00000013147	-1.62865	1.43814	-0.190514	5.98699	0.000101929	0.000911794	C
ENSBTAG00000013155	-3.98446	3.3836	-0.600863	2.17481	0.0026739	0.012817	C
ENSBTAG00000013247	-4.78171	0.00167774	-4.78003	3.55092	1.28141e-17	1.80967e-15	C
ENSBTAG00000013259	-1.23185	0.7146	-0.517254	6.48538	1.43396e-07	3.56064e-06	C
ENSBTAG00000013273	-4.96044	0.946149	-4.01429	2.01799	6.66521e-05	0.000644171	C
ENSBTAG00000013341	-12.0008	3.9515	-8.04926	4.41454	4.84942e-08	1.39058e-06	C
ENSBTAG00000013423	-1.6592	0.507953	-1.15125	3.21916	0.00597303	0.0239302	C
ENSBTAG00000013477	-11.9374	4.67982	-7.25756	5.01096	1.01827e-06	1.97331e-05	C
ENSBTAG00000013496	-1.50558	1.19059	-0.314987	2.80493	0.0110281	0.0386463	C
ENSBTAG00000013498	-10.8606	0.877858	-9.98277	3.82226	0.000563846	0.00364109	C
ENSBTAG00000013702	-1.1047	0.84808	-0.256621	4.98388	0.000713035	0.0044263	C
ENSBTAG00000013745	-4.21335	1.67117	-2.54218	2.84936	8.06772e-09	2.87014e-07	C
ENSBTAG00000013749	-10.03	2.60797	-7.42205	3.29716	3.75264e-18	5.65298e-16	C
ENSBTAG00000013782	-1.97379	1.0555	-0.918293	3.63605	0.00020489	0.00161624	C
ENSBTAG00000013855	-2.37829	1.82315	-0.555142	2.93673	0.00941963	0.0342306	C
ENSBTAG00000013856	-11.56	2.55602	-9.00397	4.10923	7.7342e-08	2.07556e-06	C
ENSBTAG00000013884	-8.76345	0.158087	-8.60536	2.72994	2.62509e-08	8.12555e-07	C
ENSBTAG00000013919	-8.96433	0.513654	-8.45067	2.06305	1.39215e-07	3.47208e-06	C
ENSBTAG00000013952	-0.842926	0.0831228	-0.759803	9.00037	0.0138648	0.0461817	C
ENSBTAG00000014063	-2.03878	1.79781	-0.240969	4.55909	3.19843e-08	9.66199e-07	C
ENSBTAG00000014092	-4.98617	0.3047	-4.68147	1.27152	0.0123688	0.0424622	C
ENSBTAG00000014101	-2.92486	0.076728	-2.84813	1.60122	0.000481632	0.00320087	C
ENSBTAG00000014127	-2.50562	1.28574	-1.21988	2.42158	0.00130189	0.00720857	C
ENSBTAG00000014156	-2.39811	0.765321	-1.63279	2.11087	0.00827003	0.0309342	C
ENSBTAG00000014159	-4.23963	3.17155	-1.06808	2.25068	2.2044e-05	0.000263548	C
ENSBTAG00000014167	-2.17788	0.348895	-1.82898	4.09048	0.0023784	0.0116679	C
ENSBTAG00000014176	-12.3181	0.979289	-11.3388	5.92653	1.04581e-05	0.000140161	C
ENSBTAG00000014255	-1.50257	0.565649	-0.936923	4.19209	0.00598649	0.0239587	C
ENSBTAG00000014289	-2.33729	0.434063	-1.90323	2.64516	0.00871806	0.0322826	C
ENSBTAG00000014306	-1.74317	0.516552	-1.22662	3.75565	0.00494406	0.0206531	C
ENSBTAG00000014377	-4.10423	0.544485	-3.55975	0.837067	0.00196764	0.00996877	C
ENSBTAG00000014454	-7.66596	2.26075	-5.40521	5.10198	6.46068e-12	4.70921e-10	C
ENSBTAG00000014474	-0.865686	0.687508	-0.178178	7.08007	0.00208923	0.0104766	C
ENSBTAG00000014505	-1.17703	0.0832791	-1.09375	5.32591	0.000729048	0.00450837	C
ENSBTAG00000014518	-0.693066	0.101593	-0.591473	8.69811	0.000155859	0.00128909	C
ENSBTAG00000014579	-0.957898	0.213463	-0.744435	5.81619	0.00354746	0.0160885	C
ENSBTAG00000014583	-0.980528	0.506092	-0.474436	5.67569	0.0128347	0.0435978	C
ENSBTAG00000014642	-9.85956	3.25901	-6.60055	2.35251	0.00234258	0.0115296	C
ENSBTAG00000014729	-1.25336	0.129813	-1.12354	6.67461	0.00125045	0.00698005	C
ENSBTAG00000014759	-0.757591	0.446903	-0.310688	6.65601	0.00795012	0.0300202	C
ENSBTAG00000014809	-2.07139	0.133826	-1.93756	2.26554	0.00353594	0.0160513	C
ENSBTAG00000014858	-3.87659	2.1586	-1.71798	3.04817	1.98634e-06	3.51199e-05	C
ENSBTAG00000014873	-2.02583	1.58002	-0.445812	2.66854	0.000536077	0.0034989	C
ENSBTAG00000014883	-1.18593	0.481197	-0.704729	4.94398	0.00413448	0.0179758	C
ENSBTAG00000014922	-2.46727	1.89065	-0.576623	2.75462	5.98564e-06	8.72591e-05	C
ENSBTAG00000014926	-1.88276	0.41299	-1.46977	5.06418	9.64445e-08	2.51067e-06	C
ENSBTAG00000014927	-1.58601	0.857117	-0.728892	4.7375	0.00195549	0.00992885	C
ENSBTAG00000014972	-3.17738	2.07784	-1.09954	1.8327	0.0105573	0.0374025	C
ENSBTAG00000015103	-2.36339	0.787257	-1.57613	2.49032	0.00168931	0.00881968	C
ENSBTAG00000015116	-1.58373	0.830561	-0.75317	3.90573	0.0108165	0.0381294	C
ENSBTAG00000015339	-2.57886	2.02072	-0.558145	3.30194	1.84404e-05	0.000227197	C
ENSBTAG00000015369	-1.50249	1.05739	-0.445101	6.26354	2.59773e-10	1.32802e-08	C
ENSBTAG00000015381	-1.0802	1.02232	-0.0578841	4.70021	0.00884645	0.0326092	C
ENSBTAG00000015401	-1.17301	0.973524	-0.199484	4.74392	0.00719582	0.0278431	C
ENSBTAG00000015466	-2.51877	1.20384	-1.31493	4.39606	1.26367e-09	5.42849e-08	C
ENSBTAG00000015487	-9.92834	1.28305	-8.64529	2.77118	0.00689796	0.0269665	C
ENSBTAG00000015504	-1.06441	0.282385	-0.782022	7.12752	0.000121125	0.00105348	C
ENSBTAG00000015533	-2.74962	2.41654	-0.333079	1.38997	0.0025579	0.0123553	C
ENSBTAG00000015857	-1.12805	0.448579	-0.679467	4.71502	0.00409021	0.0178421	C
ENSBTAG00000015902	-2.07834	1.0681	-1.01024	4.28548	0.00812416	0.0305142	C
ENSBTAG00000015913	-3.93353	0.851922	-3.08161	1.86362	0.00327971	0.0151303	C
ENSBTAG00000015994	-10.8021	1.07302	-9.72903	3.55591	0.00142985	0.00780029	C
ENSBTAG00000016167	-1.02358	0.318091	-0.705485	7.33976	5.17397e-06	7.73221e-05	C
ENSBTAG00000016169	-10.0986	2.62091	-7.47764	3.34104	5.72325e-05	0.000567702	C
ENSBTAG00000016253	-6.47258	1.01739	-5.4552	1.09041	2.3242e-05	0.000274101	C
ENSBTAG00000016315	-1.33591	0.948372	-0.387536	6.09724	0.00080061	0.0048867	C
ENSBTAG00000016345	-3.3603	0.215023	-3.14527	0.782041	0.00394624	0.0173752	C
ENSBTAG00000016415	-10.4883	3.3914	-7.09693	2.95605	2.18946e-05	0.000262318	C
ENSBTAG00000016511	-1.02997	0.185968	-0.844003	5.98701	0.00151173	0.00812539	C
ENSBTAG00000016564	-10.0978	4.46086	-5.63694	3.19657	8.07845e-09	2.87014e-07	C
ENSBTAG00000016566	-3.11837	2.39965	-0.718717	2.25172	0.000667303	0.0041931	C
ENSBTAG00000016593	-1.37788	0.669192	-0.708688	4.93785	0.00301011	0.0141172	C
ENSBTAG00000016621	-1.88585	0.379881	-1.50597	4.91436	0.000576228	0.00370742	C
ENSBTAG00000016679	-3.9574	0.439486	-3.51792	3.56138	1.00501e-09	4.43541e-08	C
ENSBTAG00000016783	-2.67694	0.662467	-2.01447	2.37117	0.00442908	0.0189473	C
ENSBTAG00000016881	-11.8825	2.2947	-9.58782	4.48201	0.000109595	0.000965085	C
ENSBTAG00000016903	-1.51522	0.494656	-1.02056	3.74696	0.00543257	0.0222623	C
ENSBTAG00000016920	-2.92663	2.49315	-0.433479	2.28754	0.00928151	0.0338484	C
ENSBTAG00000016937	-3.91507	1.14945	-2.76562	3.95993	6.52831e-08	1.79709e-06	C
ENSBTAG00000017002	-3.60539	1.65995	-1.94544	1.63134	0.00780568	0.0296332	C
ENSBTAG00000017068	-1.62324	0.61011	-1.01313	4.44632	4.29625e-05	0.000449435	C
ENSBTAG00000017132	-5.06232	1.26066	-3.80166	1.93077	0.000344407	0.0024411	C
ENSBTAG00000017155	-1.74422	1.25706	-0.487157	3.77515	0.000265807	0.00199144	C
ENSBTAG00000017205	-5.01866	1.7693	-3.24936	2.4191	0.00180496	0.00928308	C
ENSBTAG00000017212	-0.813288	0.532882	-0.280406	6.25742	0.0011143	0.00636904	C
ENSBTAG00000017219	-4.26869	0.608467	-3.66022	2.4184	3.44952e-07	7.62675e-06	C
ENSBTAG00000017232	-2.42729	2.11803	-0.309267	0.97956	0.00376981	0.0168123	C
ENSBTAG00000017298	-2.39454	0.61684	-1.7777	2.94917	0.00245052	0.0119233	C
ENSBTAG00000017460	-2.14669	0.757937	-1.38876	3.8788	1.29068e-05	0.000167572	C
ENSBTAG00000017507	-11.4647	2.29021	-9.17448	4.06324	3.15758e-05	0.000349952	C
ENSBTAG00000017512	-5.98093	0.536382	-5.44455	3.70808	7.62663e-08	2.05156e-06	C
ENSBTAG00000017564	-3.91327	1.37036	-2.5429	3.46746	2.63572e-13	2.36336e-11	C
ENSBTAG00000017645	-6.85285	0.0951915	-6.75766	0.207214	0.00167348	0.00875231	C
ENSBTAG00000017715	-2.49404	1.87295	-0.621095	2.05593	0.00177534	0.00916717	C
ENSBTAG00000017722	-9.17716	3.1067	-6.07045	1.67925	1.91992e-07	4.66479e-06	C
ENSBTAG00000017747	-11.4844	4.70905	-6.77536	3.86802	8.65907e-07	1.71331e-05	C
ENSBTAG00000017770	-1.12462	0.604223	-0.520401	4.88043	0.00870957	0.0322663	C
ENSBTAG00000017945	-3.19062	1.67518	-1.51544	2.33551	0.0143524	0.0475382	C
ENSBTAG00000018000	-3.7253	0.474439	-3.25087	4.26841	0.00099251	0.00580102	C
ENSBTAG00000018015	-5.24243	1.36712	-3.87531	1.30382	0.00184085	0.00944075	C
ENSBTAG00000018035	-1.09715	0.388565	-0.708583	5.57089	0.00938828	0.0341496	C
ENSBTAG00000018037	-2.82154	1.96511	-0.856424	3.26956	1.07426e-09	4.70426e-08	C
ENSBTAG00000018069	-5.02437	0.517171	-4.5072	1.04121	0.00265814	0.0127631	C
ENSBTAG00000018073	-8.6026	2.96731	-5.63528	1.81982	0.000104825	0.000934003	C
ENSBTAG00000018155	-0.848618	0.248108	-0.60051	6.59338	0.0145858	0.0481978	C
ENSBTAG00000018176	-3.5007	1.34966	-2.15104	2.71649	2.28434e-07	5.37677e-06	C
ENSBTAG00000018274	-3.49234	0.0361292	-3.45621	3.49805	0.00577318	0.0233198	C
ENSBTAG00000018313	-3.11413	2.23154	-0.882598	3.29471	0.000415015	0.00282801	C
ENSBTAG00000018330	-8.91762	0.593444	-8.32417	2.00359	0.00186738	0.00956378	C
ENSBTAG00000018334	-2.60258	1.02917	-1.57342	2.81962	0.00334641	0.0153753	C
ENSBTAG00000018394	-6.23632	0.823856	-5.41247	0.651524	0.0143473	0.0475353	C
ENSBTAG00000018410	-4.25169	0.852391	-3.3993	2.46354	0.000241599	0.0018556	C
ENSBTAG00000018453	-4.05568	2.95331	-1.10238	1.45206	6.08827e-06	8.8413e-05	C
ENSBTAG00000018502	-9.08171	1.51157	-7.57014	1.86583	0.000636264	0.00402492	C
ENSBTAG00000018534	-3.37742	0.469789	-2.90763	2.43601	1.6117e-06	2.9275e-05	C
ENSBTAG00000018549	-7.65645	0.652591	-7.00386	0.636853	0.000614897	0.00391166	C
ENSBTAG00000018579	-10.4861	1.8678	-8.61826	3.15794	6.54921e-09	2.426e-07	C
ENSBTAG00000018589	-3.97946	2.31116	-1.66831	1.92966	0.0016394	0.00861885	C
ENSBTAG00000018622	-10.162	3.6903	-6.47167	2.59763	2.1111e-09	8.66712e-08	C
ENSBTAG00000018674	-1.14407	0.961294	-0.182777	6.62912	7.63785e-05	0.000722717	C
ENSBTAG00000018694	-10.2315	4.34313	-5.88841	3.33137	2.43376e-07	5.69289e-06	C
ENSBTAG00000018861	-9.13725	1.78753	-7.34972	1.85028	3.47172e-05	0.000376787	C
ENSBTAG00000018897	-2.05022	0.725024	-1.32519	5.70867	2.90542e-05	0.000326621	C
ENSBTAG00000018967	-1.76446	0.417726	-1.34673	4.18623	0.000616489	0.00391517	C
ENSBTAG00000018969	-0.950196	0.12044	-0.829756	6.64264	0.00643574	0.0254146	C
ENSBTAG00000019059	-10.9653	3.322	-7.64332	3.29331	0.00130764	0.00722784	C
ENSBTAG00000019123	-7.68928	0.519603	-7.16967	1.50554	0.00120752	0.00678398	C
ENSBTAG00000019136	-3.14133	0.417409	-2.72393	3.4746	2.76823e-05	0.00031496	C
ENSBTAG00000019153	-2.42943	0.710516	-1.71892	4.23905	0.00025594	0.00193589	C
ENSBTAG00000019163	-2.14916	1.25715	-0.892004	3.1284	5.48259e-05	0.000548648	C
ENSBTAG00000019168	-8.72138	2.23979	-6.4816	1.2897	4.92913e-11	3.01023e-09	C
ENSBTAG00000019181	-0.971905	0.320112	-0.651794	6.56979	5.29493e-06	7.88171e-05	C
ENSBTAG00000019242	-2.78319	0.764153	-2.01904	4.20129	3.64565e-08	1.08391e-06	C
ENSBTAG00000019321	-5.40717	2.22819	-3.17898	0.633698	9.5803e-08	2.49973e-06	C
ENSBTAG00000019325	-2.84847	0.817719	-2.03075	4.01105	0.000317021	0.00228001	C
ENSBTAG00000019338	-3.36627	2.13608	-1.23019	1.90402	0.00140993	0.00771399	C
ENSBTAG00000019341	-1.49177	0.515817	-0.975957	5.27427	0.00226118	0.0111949	C
ENSBTAG00000019353	-1.29821	1.04291	-0.255295	5.11973	0.0104432	0.0370794	C
ENSBTAG00000019445	-3.7316	0.0173971	-3.7142	3.34041	0.00296909	0.0139653	C
ENSBTAG00000019446	-1.06245	0.345049	-0.717406	7.37966	4.9386e-06	7.50377e-05	C
ENSBTAG00000019470	-3.96986	2.69834	-1.27152	1.40332	0.00466851	0.0197177	C
ENSBTAG00000019472	-7.73813	2.36371	-5.37442	2.3065	2.87221e-06	4.79324e-05	C
ENSBTAG00000019592	-1.24838	0.823543	-0.424837	3.78139	0.00760367	0.0290729	C
ENSBTAG00000019593	-4.08311	1.45172	-2.63139	3.94246	8.86092e-11	5.08176e-09	C
ENSBTAG00000019603	-0.975549	0.837929	-0.13762	5.77485	0.000701309	0.00436898	C
ENSBTAG00000019608	-0.734278	0.0950266	-0.639251	6.1765	0.0117176	0.0405593	C
ENSBTAG00000019622	-8.74252	0.996407	-7.74611	1.60277	1.96952e-08	6.37583e-07	C
ENSBTAG00000019834	-2.05466	1.76883	-0.28583	2.76384	0.00151857	0.00815047	C
ENSBTAG00000019868	-3.20056	2.58074	-0.619818	1.73802	6.03077e-05	0.000593	C
ENSBTAG00000019911	-1.45945	0.574267	-0.88518	4.21625	0.00778745	0.029574	C
ENSBTAG00000019927	-2.56725	0.224723	-2.34253	4.32405	5.01955e-06	7.59182e-05	C
ENSBTAG00000019930	-0.845769	0.557146	-0.288623	7.10433	0.000195657	0.00155452	C
ENSBTAG00000020053	-1.68874	0.78177	-0.906969	5.11837	0.000284188	0.00209854	C
ENSBTAG00000020062	-3.16782	1.99545	-1.17236	4.1824	0.00121838	0.00683481	C
ENSBTAG00000020070	-10.6579	0.630334	-10.0275	4.38873	0.00342894	0.0156526	C
ENSBTAG00000020115	-1.49167	0.524989	-0.966682	5.55455	1.52839e-05	0.000192834	C
ENSBTAG00000020143	-1.0209	0.991416	-0.0294861	5.47928	0.000185115	0.00149175	C
ENSBTAG00000020190	-11.1845	2.82801	-8.35653	3.69145	2.41091e-11	1.61174e-09	C
ENSBTAG00000020192	-0.916518	0.514432	-0.402086	6.25689	0.00130549	0.00721949	C
ENSBTAG00000020205	-3.37497	0.534776	-2.8402	2.3923	8.05006e-07	1.60973e-05	C
ENSBTAG00000020226	-3.24162	1.58012	-1.6615	4.46596	5.04417e-15	5.53292e-13	C
ENSBTAG00000020227	-1.29429	1.19263	-0.101664	4.54679	0.00231099	0.0113916	C
ENSBTAG00000020264	-1.62701	1.45007	-0.176943	5.10705	8.97912e-07	1.76428e-05	C
ENSBTAG00000020283	-4.00656	1.15064	-2.85592	2.02385	2.02952e-06	3.57715e-05	C
ENSBTAG00000020305	-2.34083	2.24227	-0.0985559	4.58574	4.07989e-08	1.20073e-06	C
ENSBTAG00000020340	-1.24026	0.867008	-0.373251	4.69607	0.00388104	0.0171348	C
ENSBTAG00000020344	-11.6603	2.32142	-9.33883	4.96319	4.91108e-20	8.66959e-18	C
ENSBTAG00000020352	-4.02762	3.5641	-0.46352	2.05781	2.14496e-08	6.8264e-07	C
ENSBTAG00000020366	-3.51759	0.0586485	-3.45894	2.1574	3.31006e-06	5.42773e-05	C
ENSBTAG00000020374	-3.55699	0.348156	-3.20884	2.62123	0.000138684	0.00117589	C
ENSBTAG00000020406	-7.34945	1.17395	-6.1755	2.61403	0.000806897	0.00491496	C
ENSBTAG00000020460	-1.44519	0.0326544	-1.41254	4.52867	0.00190674	0.00972564	C
ENSBTAG00000020551	-10.327	3.46346	-6.86352	2.7939	0.000424933	0.00288169	C
ENSBTAG00000020590	-11.439	2.69018	-8.74887	3.90607	2.43265e-16	3.15908e-14	C
ENSBTAG00000020605	-2.31623	2.19689	-0.119335	3.34145	0.00214536	0.010706	C
ENSBTAG00000020612	-1.89165	1.61235	-0.279293	4.63331	6.01785e-06	8.75028e-05	C
ENSBTAG00000020622	-1.95165	1.37444	-0.577206	4.38551	2.27322e-07	5.36175e-06	C
ENSBTAG00000020658	-5.43751	0.230469	-5.20704	1.17376	3.3407e-05	0.000366084	C
ENSBTAG00000020689	-11.6439	2.38255	-9.26136	4.10712	1.31114e-05	0.000169295	C
ENSBTAG00000020714	-2.57706	0.110479	-2.46658	4.58211	8.07223e-08	2.15095e-06	C
ENSBTAG00000020829	-4.97619	1.31137	-3.66482	0.279913	2.49619e-06	4.26963e-05	C
ENSBTAG00000020831	-1.08899	0.649269	-0.439722	7.15416	3.38802e-05	0.00037007	C
ENSBTAG00000020878	-3.42343	0.503743	-2.91968	3.89619	1.78976e-08	5.86107e-07	C
ENSBTAG00000020892	-6.96945	0.106653	-6.8628	0.985413	0.00366255	0.0164859	C
ENSBTAG00000020968	-1.92742	0.423903	-1.50352	3.54751	0.00196204	0.00994487	C
ENSBTAG00000020979	-10.7939	0.108927	-10.685	4.77734	6.32509e-14	6.25535e-12	C
ENSBTAG00000021039	-0.697652	0.0571108	-0.640542	8.18274	0.00337709	0.0154722	C
ENSBTAG00000021160	-2.0851	0.819978	-1.26512	4.51721	0.000397328	0.00273221	C
ENSBTAG00000021176	-1.66169	1.26857	-0.393115	3.21115	0.00701974	0.0273003	C
ENSBTAG00000021187	-1.41629	0.633523	-0.782764	7.1806	0.001451	0.00787218	C
ENSBTAG00000021248	-2.19593	0.999067	-1.19687	4.3716	0.00369491	0.0165676	C
ENSBTAG00000021301	-7.09244	1.97246	-5.11998	2.80663	2.00403e-05	0.000244509	C
ENSBTAG00000021343	-2.01321	1.11384	-0.899367	4.20552	0.00499685	0.0208089	C
ENSBTAG00000021467	-10.5247	3.66863	-6.85608	2.97744	0.0012875	0.00715151	C
ENSBTAG00000021480	-9.46146	0.0885428	-9.37292	3.46051	3.54253e-12	2.76024e-10	C
ENSBTAG00000021485	-14.012	2.29664	-11.7154	6.57193	8.08222e-103	3.04377e-99	C
ENSBTAG00000021574	-1.66193	1.31243	-0.349505	6.25739	0.0004153	0.00282825	C
ENSBTAG00000021617	-3.24942	2.0051	-1.24432	1.30315	0.00864405	0.0320619	C
ENSBTAG00000021656	-1.14974	0.517316	-0.632423	4.70482	0.0105335	0.0373297	C
ENSBTAG00000021778	-10.7407	1.12531	-9.61542	4.3323	3.41036e-28	1.37608e-25	C
ENSBTAG00000021779	-3.6888	1.7219	-1.9669	2.14021	0.000101024	0.000905133	C
ENSBTAG00000021799	-9.89563	1.65468	-8.24095	2.54975	2.65506e-09	1.05252e-07	C
ENSBTAG00000021802	-6.1722	1.49831	-4.67389	2.33046	0.000282285	0.00208721	C
ENSBTAG00000021808	-6.56965	1.19978	-5.36987	2.42778	4.13561e-11	2.58145e-09	C
ENSBTAG00000021821	-3.72388	1.85433	-1.86955	1.22278	0.00293044	0.0138296	C
ENSBTAG00000021823	-9.09628	0.725818	-8.37046	1.98913	0.00336946	0.0154435	C
ENSBTAG00000021832	-3.05224	1.98332	-1.06893	1.77785	0.00149574	0.0080509	C
ENSBTAG00000021931	-1.39479	1.03194	-0.362848	4.62983	0.000231891	0.00179077	C
ENSBTAG00000021959	-3.26665	1.04736	-2.21929	2.82128	0.0109716	0.0385079	C
ENSBTAG00000021974	-4.85127	3.52956	-1.32171	2.59675	3.06862e-07	6.94564e-06	C
ENSBTAG00000022489	-5.253	2.4375	-2.81549	1.67159	0.00050476	0.00331943	C
ENSBTAG00000023147	-3.54128	1.28844	-2.25284	0.744228	0.00376676	0.0168076	C
ENSBTAG00000023259	-1.094	0.895348	-0.198648	5.82751	0.00157182	0.00836872	C
ENSBTAG00000023551	-1.77458	0.365717	-1.40886	3.34263	0.00227163	0.011227	C
ENSBTAG00000023659	-2.13791	0.433543	-1.70437	4.90437	2.6297e-06	4.45432e-05	C
ENSBTAG00000023891	-7.2948	2.64486	-4.64995	2.03298	1.2597e-06	2.35241e-05	C
ENSBTAG00000024061	-10.9823	2.19106	-8.79125	3.51668	7.13597e-11	4.26572e-09	C
ENSBTAG00000024476	-1.50704	0.891503	-0.615535	5.74897	1.53462e-09	6.4937e-08	C
ENSBTAG00000024490	-4.87057	1.62453	-3.24604	-0.00619808	2.3193e-05	0.000273808	C
ENSBTAG00000024603	-3.57332	1.44144	-2.13188	1.75263	0.00285006	0.0135258	C
ENSBTAG00000025046	-1.54553	0.750043	-0.795483	5.1149	0.00442838	0.0189473	C
ENSBTAG00000025129	-5.34229	4.15946	-1.18283	2.8084	1.03265e-10	5.71908e-09	C
ENSBTAG00000025210	-9.38901	0.448423	-8.94059	2.41352	4.58563e-05	0.000474871	C
ENSBTAG00000025410	-1.98045	1.8975	-0.0829499	3.81219	9.52833e-05	0.000864667	C
ENSBTAG00000025413	-1.86121	1.58807	-0.273135	2.84843	0.00666954	0.026164	C
ENSBTAG00000025424	-10.3123	1.4543	-8.85803	2.97952	5.9669e-05	0.000587742	C
ENSBTAG00000025434	-1.46091	1.29034	-0.170568	4.05056	0.000372863	0.00260198	C
ENSBTAG00000025540	-2.71497	2.03756	-0.677412	2.43648	0.00271937	0.0130212	C
ENSBTAG00000025606	-1.09085	0.015761	-1.07509	4.67361	0.00325979	0.0150569	C
ENSBTAG00000026684	-2.62351	2.21892	-0.404598	2.32047	5.0646e-06	7.64351e-05	C
ENSBTAG00000026751	-11.1991	4.43497	-6.76417	3.46732	5.10514e-05	0.000520558	C
ENSBTAG00000027316	-0.707857	0.496411	-0.211446	7.28935	0.00062666	0.00397307	C
ENSBTAG00000027900	-3.09856	1.9473	-1.15126	1.59874	0.00447113	0.0190694	C
ENSBTAG00000030180	-10.8745	3.48394	-7.39057	3.21822	3.28718e-06	5.39804e-05	C
ENSBTAG00000030281	-7.48991	0.444355	-7.04556	0.605891	4.95924e-10	2.37413e-08	C
ENSBTAG00000030335	-2.78511	1.25933	-1.52578	1.50641	0.0126596	0.0431718	C
ENSBTAG00000030403	-10.4122	2.25045	-8.16176	3.71137	1.99651e-05	0.000243855	C
ENSBTAG00000030503	-10.6002	3.97724	-6.623	3.01579	1.30783e-08	4.42392e-07	C
ENSBTAG00000030648	-2.01039	0.113867	-1.89653	5.02931	0.00144654	0.00786219	C
ENSBTAG00000030864	-11.6721	5.11945	-6.55261	4.7309	2.82235e-06	4.71979e-05	C
ENSBTAG00000030897	-4.0912	0.7866	-3.3046	0.518339	0.000807414	0.00491496	C
ENSBTAG00000031001	-8.80215	2.86695	-5.9352	1.34721	5.73277e-05	0.000568147	C
ENSBTAG00000031178	-9.26263	1.63698	-7.62565	2.02012	0.00759065	0.0290512	C
ENSBTAG00000031249	-1.80131	0.84402	-0.957289	4.0662	0.00549944	0.022463	C
ENSBTAG00000031377	-7.2154	1.11751	-6.09789	2.90108	1.21086e-13	1.14002e-11	C
ENSBTAG00000031388	-4.07296	1.31065	-2.76231	0.849016	6.33034e-05	0.000616553	C
ENSBTAG00000031544	-1.30763	1.23934	-0.068295	5.5599	0.000213782	0.00167614	C
ENSBTAG00000031569	-10.427	2.024	-8.40305	3.07939	5.90092e-05	0.000582259	C
ENSBTAG00000031572	-4.26109	1.08611	-3.17498	3.01263	0.00117293	0.00662257	C
ENSBTAG00000031582	-3.57062	3.42933	-0.141286	3.87812	7.4883e-08	2.01916e-06	C
ENSBTAG00000031707	-3.01022	2.39982	-0.6104	2.87178	0.000855497	0.00514117	C
ENSBTAG00000031725	-2.36657	0.031624	-2.33494	0.951909	0.0107931	0.0380709	C
ENSBTAG00000031806	-3.72503	0.293085	-3.43195	2.06864	0.000158506	0.00130715	C
ENSBTAG00000031919	-2.66909	0.849986	-1.8191	3.63193	2.108e-07	5.02451e-06	C
ENSBTAG00000032089	-10.8679	4.36442	-6.50346	3.13971	8.22618e-05	0.000771922	C
ENSBTAG00000032132	-5.20218	0.465427	-4.73675	1.66605	1.47946e-05	0.000188656	C
ENSBTAG00000032453	-5.83545	1.46475	-4.3707	0.633963	6.75196e-06	9.66839e-05	C
ENSBTAG00000032544	-4.11401	1.10152	-3.01249	2.24997	0.000394404	0.00271655	C
ENSBTAG00000033077	-1.06038	0.234987	-0.825393	6.3854	0.00033804	0.00240806	C
ENSBTAG00000033656	-3.46656	3.45534	-0.0112199	5.02244	9.01027e-05	0.000829649	C
ENSBTAG00000033685	-1.48541	0.510851	-0.974556	4.78306	0.000346296	0.00245141	C
ENSBTAG00000033727	-1.68744	1.18693	-0.500502	5.26492	2.7709e-07	6.36293e-06	C
ENSBTAG00000033886	-3.28007	0.374945	-2.90512	1.91585	0.00619658	0.0246511	C
ENSBTAG00000034147	-11.1666	4.49113	-6.67549	4.24328	0.000307356	0.00223456	C
ENSBTAG00000034332	-6.22823	1.36876	-4.85947	2.95033	0.00174018	0.00902689	C
ENSBTAG00000034776	-11.0909	1.5395	-9.55139	4.53729	2.24174e-05	0.000267446	C
ENSBTAG00000034844	-6.59486	0.800306	-5.79455	0.362697	2.0979e-07	5.01102e-06	C
ENSBTAG00000034985	-3.04803	2.08295	-0.965086	3.10046	8.81768e-10	3.98489e-08	C
ENSBTAG00000035244	-2.1184	1.01679	-1.10161	3.24633	0.0121188	0.0417432	C
ENSBTAG00000036016	-2.17396	0.411312	-1.76265	3.21139	0.00347596	0.0158225	C
ENSBTAG00000037493	-1.27986	0.555246	-0.724614	6.45685	3.09991e-05	0.000344712	C
ENSBTAG00000037765	-3.56573	2.78109	-0.784645	1.6362	0.00394527	0.0173752	C
ENSBTAG00000037781	-5.70459	3.26668	-2.43791	1.24227	2.19296e-06	3.81758e-05	C
ENSBTAG00000037907	-1.67741	0.607334	-1.07008	4.84864	5.58713e-05	0.000556644	C
ENSBTAG00000038079	-10.4943	0.726647	-9.76761	4.19549	0.000116529	0.00101821	C
ENSBTAG00000038298	-1.26035	0.89073	-0.369624	4.30532	0.000880331	0.00525978	C
ENSBTAG00000038335	-1.58926	0.69727	-0.891988	5.46783	0.00298241	0.0140105	C
ENSBTAG00000038433	-10.4332	3.76919	-6.66398	2.75139	2.81118e-05	0.000318243	C
ENSBTAG00000038620	-1.30503	0.0568625	-1.24817	4.52082	0.000826387	0.00500618	C
ENSBTAG00000038738	-10.8435	3.72771	-7.11583	3.15448	0.000100976	0.000905133	C
ENSBTAG00000038990	-1.61235	0.0144982	-1.59786	3.47422	0.00106748	0.00613448	C
ENSBTAG00000039138	-2.51576	0.288906	-2.22686	3.38015	7.97122e-07	1.60016e-05	C
ENSBTAG00000039289	-8.05831	0.782349	-7.27597	3.3134	7.94021e-08	2.12077e-06	C
ENSBTAG00000039635	-1.6103	0.433357	-1.17694	3.7563	0.00796383	0.0300619	C
ENSBTAG00000039772	-3.98924	1.20724	-2.782	2.70995	0.00778401	0.029574	C
ENSBTAG00000039886	-3.40871	0.35425	-3.05446	2.31305	0.00399278	0.0175391	C
ENSBTAG00000040053	-2.03076	1.64377	-0.386989	3.89201	8.27971e-05	0.000773683	C
ENSBTAG00000040061	-8.25873	1.87969	-6.37904	3.11669	1.40032e-06	2.58509e-05	C
ENSBTAG00000040082	-2.42044	2.11443	-0.306012	1.1782	0.00181438	0.00932188	C
ENSBTAG00000040313	-6.15112	2.42966	-3.72146	0.801549	9.71163e-05	0.000878479	C
ENSBTAG00000040507	-2.25231	0.991811	-1.2605	2.8924	0.00131184	0.00724749	C
ENSBTAG00000040569	-5.44624	1.66687	-3.77937	0.634373	0.000382333	0.00265658	C
ENSBTAG00000042256	-4.58676	0.74231	-3.84445	3.05816	0.00286254	0.0135659	C
ENSBTAG00000042357	-4.3475	2.75109	-1.59641	2.05296	2.34088e-05	0.000275492	C
ENSBTAG00000042553	-9.49793	0.354828	-9.1431	3.37609	2.1158e-13	1.91255e-11	C
ENSBTAG00000042579	-11.5819	1.26631	-10.3156	4.38137	6.62308e-47	6.23563e-44	C
ENSBTAG00000042836	-9.29528	4.5863	-4.70898	2.40177	7.21114e-11	4.28797e-09	C
ENSBTAG00000042910	-8.9879	3.44322	-5.54468	2.16353	8.14539e-09	2.88098e-07	C
ENSBTAG00000042950	-4.22437	0.798642	-3.42573	2.08216	1.69635e-08	5.57134e-07	C
ENSBTAG00000043162	-2.57518	1.12566	-1.44951	3.89021	0.000294182	0.00215963	C
ENSBTAG00000043197	-6.63984	0.404644	-6.23519	0.53825	0.00166271	0.00872517	C
ENSBTAG00000043222	-3.03885	2.98889	-0.0499587	1.51652	0.00147868	0.0079705	C
ENSBTAG00000043258	-2.3977	1.5153	-0.882399	1.56896	0.00194092	0.00987771	C
ENSBTAG00000043341	-11.14	3.58254	-7.55746	4.30077	3.70638e-27	1.30858e-24	C
ENSBTAG00000043447	-8.06627	0.0345595	-8.03171	2.08949	0.000453147	0.00303932	C
ENSBTAG00000043508	-3.7164	1.75574	-1.96065	3.3656	0.00580663	0.0234302	C
ENSBTAG00000043567	-0.583878	0.151855	-0.432023	16.9592	0.000257504	0.00194307	C
ENSBTAG00000044007	-1.346	1.14188	-0.204128	4.36877	0.00407293	0.0178011	C
ENSBTAG00000044023	-5.96768	5.55416	-0.413528	3.66874	4.29009e-19	6.82668e-17	C
ENSBTAG00000044079	-1.36824	0.11082	-1.25742	3.84752	0.00243992	0.0118769	C
ENSBTAG00000044083	-4.89332	1.526	-3.36732	2.40769	6.34709e-08	1.7619e-06	C
ENSBTAG00000044183	-1.586	1.14546	-0.440534	6.26641	3.85752e-05	0.000412711	C
ENSBTAG00000044539	-7.50851	0.392036	-7.11648	1.38629	0.000148982	0.00124589	C
ENSBTAG00000044856	-4.18119	1.08477	-3.09642	2.39008	6.90456e-08	1.88881e-06	C
ENSBTAG00000045080	-2.29884	2.0331	-0.26574	1.05041	0.00123071	0.00689132	C
ENSBTAG00000045683	-5.64603	0.360988	-5.28504	1.92235	0.00194377	0.00988777	C
ENSBTAG00000045762	-2.2998	1.48988	-0.809919	3.04805	0.000354602	0.00249769	C
ENSBTAG00000045834	-3.59043	2.35338	-1.23705	1.6919	0.00017813	0.0014437	C
ENSBTAG00000045867	-2.75912	0.229004	-2.53011	3.64875	0.00122566	0.00686878	C
ENSBTAG00000046110	-5.82775	2.62648	-3.20127	2.48633	7.71257e-05	0.000728567	C
ENSBTAG00000046218	-2.03601	0.937073	-1.09894	2.92789	0.0125053	0.0427878	C
ENSBTAG00000046336	-3.64326	2.382	-1.26126	1.47973	0.00924106	0.0337445	C
ENSBTAG00000046391	-4.29661	3.19859	-1.09802	1.94831	4.61254e-07	9.88852e-06	C
ENSBTAG00000046406	-4.32251	0.278625	-4.04388	2.73143	0.000185694	0.00149535	C
ENSBTAG00000046425	-4.1881	2.74063	-1.44747	2.61743	0.000475449	0.00316723	C
ENSBTAG00000046520	-2.95602	1.7078	-1.24822	1.63659	0.00316663	0.0147108	C
ENSBTAG00000046670	-1.74063	1.56476	-0.175871	3.00422	0.00479621	0.0201726	C
ENSBTAG00000046918	-2.69668	2.36872	-0.327958	1.70935	0.00276969	0.0132257	C
ENSBTAG00000046919	-1.38068	0.427115	-0.953564	3.89336	0.00838897	0.0312388	C
ENSBTAG00000047424	-2.22157	1.27363	-0.947945	2.319	0.0139258	0.0463326	C
ENSBTAG00000047709	-12.1618	2.32953	-9.83227	4.62915	1.65032e-05	0.000206025	C
ENSBTAG00000047768	-1.35906	0.476089	-0.882968	4.31217	0.0136928	0.045851	C
ENSBTAG00000048244	-3.12834	1.32728	-1.80107	-0.13101	0.00274322	0.0131159	C
ENSBTAG00000048378	-2.15559	2.02887	-0.126719	2.26713	0.001957	0.00992885	C
ENSBTAG00000048431	-11.9147	3.65512	-8.25955	5.04301	3.21685e-06	5.30256e-05	C
ENSBTAG00000048468	-9.23556	2.0644	-7.17115	1.89508	0.000288195	0.00212119	C
ENSBTAG00000048553	-3.77301	2.12976	-1.64326	1.2566	0.0103538	0.0368475	C
ENSBTAG00000048599	-2.35304	1.28996	-1.06308	1.94715	0.00329785	0.0152016	C
ENSBTAG00000048654	-4.29886	0.30861	-3.99025	0.51539	5.90711e-06	8.62255e-05	C
ENSBTAG00000048918	-5.39887	0.996275	-4.4026	1.67928	2.93841e-05	0.000328741	C
ENSBTAG00000048991	-3.92856	1.46739	-2.46117	1.99008	0.00042367	0.00287651	C
ENSBTAG00000049426	-6.01723	1.40537	-4.61187	1.91847	1.22475e-11	8.54151e-10	C
ENSBTAG00000049483	-7.48235	0.684109	-6.79824	2.80185	2.11602e-13	1.91255e-11	C
ENSBTAG00000049623	-1.92181	0.516308	-1.40551	2.82918	0.0135139	0.0453998	C
ENSBTAG00000049645	-2.56753	2.20454	-0.362988	1.15851	9.13892e-05	0.000838081	C
ENSBTAG00000049812	-2.03346	0.777741	-1.25571	2.65179	0.00404537	0.0177013	C
ENSBTAG00000050026	-2.62242	1.93637	-0.686051	1.92506	0.0110338	0.0386542	C
ENSBTAG00000050273	-2.93931	1.20325	-1.73606	2.93841	2.08211e-06	3.65843e-05	C
ENSBTAG00000050395	-9.09092	1.38023	-7.71069	1.79282	0.000257049	0.00194127	C
ENSBTAG00000050415	-5.83671	0.318144	-5.51856	0.862787	0.00142027	0.00776238	C
ENSBTAG00000050561	-6.62354	1.86702	-4.75652	0.0924209	4.91541e-05	0.000504399	C
ENSBTAG00000050737	-6.32158	0.0336007	-6.28798	2.85093	0.001575	0.00838169	C
ENSBTAG00000050770	-8.59265	1.88941	-6.70324	1.18118	0.000596768	0.00381351	C
ENSBTAG00000050903	-6.25128	0.313615	-5.93767	-0.446306	0.000260111	0.00195655	C
ENSBTAG00000050991	-9.01444	2.20861	-6.80584	2.33273	0.000107417	0.000951481	C
ENSBTAG00000051030	-2.91913	1.6142	-1.30492	3.56661	1.77658e-06	3.19615e-05	C
ENSBTAG00000051116	-7.32352	1.55787	-5.76565	0.925645	9.22652e-07	1.79726e-05	C
ENSBTAG00000051151	-0.902927	0.115743	-0.787184	9.29486	0.00738105	0.0284266	C
ENSBTAG00000051164	-4.92216	4.34436	-0.577796	2.18014	2.80038e-05	0.000317338	C
ENSBTAG00000051254	-0.66319	0.118438	-0.544752	8.41572	0.000563985	0.00364109	C
ENSBTAG00000051292	-11.962	5.40943	-6.55255	5.03309	6.5023e-22	1.42235e-19	C
ENSBTAG00000051333	-1.91474	0.279046	-1.63569	3.57842	0.0113888	0.0396275	C
ENSBTAG00000051406	-10.2546	0.315602	-9.93901	4.12265	0.000504189	0.0033176	C
ENSBTAG00000051412	-1.90086	0.463856	-1.437	1.51551	0.0131003	0.0442207	C
ENSBTAG00000051649	-11.0215	0.0257364	-10.9958	5.02826	1.18028e-05	0.000154876	C
ENSBTAG00000051745	-2.26028	0.755652	-1.50463	3.79236	1.13448e-05	0.000150262	C
ENSBTAG00000052229	-8.28954	1.04063	-7.24891	1.22309	0.000213474	0.00167488	C
ENSBTAG00000052247	-4.21039	0.560213	-3.65017	0.683037	0.00162468	0.00856434	C
ENSBTAG00000052248	-3.3724	0.0722177	-3.30018	0.00326928	0.00289804	0.0136939	C
ENSBTAG00000052272	-0.770018	0.256272	-0.513746	6.67208	0.00409394	0.0178515	C
ENSBTAG00000052276	-10.6517	5.58736	-5.06432	3.70319	6.30706e-06	9.13553e-05	C
ENSBTAG00000052361	-12.0885	3.65015	-8.43835	5.24548	3.88508e-45	2.92624e-42	C
ENSBTAG00000052396	-3.86798	0.415009	-3.45297	1.07034	0.00222382	0.0110341	C
ENSBTAG00000052565	-10.3817	0.818211	-9.56348	3.37311	0.00549773	0.022463	C
ENSBTAG00000052736	-4.72911	0.864899	-3.86421	-0.625529	0.00965783	0.0349054	C
ENSBTAG00000052929	-10.2808	3.48874	-6.79203	2.74115	2.93287e-05	0.000328726	C
ENSBTAG00000053082	-9.78175	1.09334	-8.68841	2.67469	0.00017677	0.00143473	C
ENSBTAG00000053187	-8.02349	0.205183	-7.81831	1.29404	0.00772861	0.02942	C
ENSBTAG00000053204	-8.71549	2.17864	-6.53684	2.04539	0.000124012	0.00107445	C
ENSBTAG00000053246	-3.62673	0.482603	-3.14412	1.06036	0.00437565	0.0187756	C
ENSBTAG00000053287	-10.7691	4.29522	-6.47386	3.15522	4.09635e-18	6.08955e-16	C
ENSBTAG00000053289	-8.59345	1.8286	-6.76485	1.99764	2.03864e-05	0.000247928	C
ENSBTAG00000053355	-2.97615	1.58641	-1.38974	0.875389	0.00215186	0.0107289	C
ENSBTAG00000053523	-11.0314	3.6965	-7.33486	3.47063	1.08861e-05	0.000145208	C
ENSBTAG00000053588	-5.24281	2.95636	-2.28645	4.71138	9.82593e-06	0.000133269	C
ENSBTAG00000053706	-0.854264	0.851001	-0.00326239	5.74354	0.00180518	0.00928308	C
ENSBTAG00000053916	-5.28534	2.96656	-2.31878	1.6861	9.92404e-05	0.000894113	C
ENSBTAG00000053945	-10.4798	1.27867	-9.20112	4.02426	5.27317e-23	1.29514e-20	C
ENSBTAG00000053990	-2.32329	0.436463	-1.88682	0.449502	0.00650093	0.0256182	C
ENSBTAG00000053991	-10.1303	0.538808	-9.59151	3.92892	8.50475e-16	1.03319e-13	C
ENSBTAG00000054084	-3.30338	0.78052	-2.52286	1.08207	0.00054411	0.00353703	C
ENSBTAG00000054594	-8.1145	0.404342	-7.71016	1.29967	0.0150789	0.0494805	C
ENSBTAG00000054911	-4.95666	4.36845	-0.588211	2.72899	0.0132622	0.0446605	C
ENSBTAG00000054934	-7.02906	0.267517	-6.76154	0.986093	1.06609e-08	3.69468e-07	C
ENSBTAG00000055034	-2.33297	1.63407	-0.698896	2.25426	0.000141411	0.00119586	C
ENSBTAG00000055074	-10.8091	4.83882	-5.97027	3.90574	3.06501e-30	1.50559e-27	C
ENSBTAG00000055281	-11.107	0.435468	-10.6716	4.20935	2.20505e-23	5.79365e-21	C
ENSBTAG00000000108	-0.606897	-0.289969	-0.896865	7.08165	0.00029011	0.0021339	D
ENSBTAG00000000140	-1.5	-1.98323	-3.48323	2.36428	5.47853e-06	8.08048e-05	D
ENSBTAG00000000141	-1.4326	-0.0678086	-1.50041	5.62001	0.000615873	0.00391359	D
ENSBTAG00000000182	-1.2477	-1.66547	-2.91317	5.06306	0.00103991	0.00599738	D
ENSBTAG00000000253	-1.89119	-2.43001	-4.3212	2.60369	0.000519622	0.00340527	D
ENSBTAG00000000286	-11.5308	-0.18873	-11.7195	4.92556	9.81684e-44	6.52416e-41	D
ENSBTAG00000000330	-9.94912	-1.86757	-11.8167	5.20401	9.29895e-18	1.36441e-15	D
ENSBTAG00000000333	-4.40993	-1.156	-5.56593	2.87774	2.50836e-06	4.27443e-05	D
ENSBTAG00000000342	-4.24949	-1.2073	-5.45679	2.31602	0.000223111	0.00173125	D
ENSBTAG00000000356	-1.61258	-0.119663	-1.73225	3.6035	0.0116033	0.0402254	D
ENSBTAG00000000359	-0.2793	-0.724876	-1.00418	6.85581	0.012688	0.0432297	D
ENSBTAG00000000436	-4.11859	-1.57015	-5.68873	0.639091	0.00241711	0.0117913	D
ENSBTAG00000000495	-8.15198	-1.20579	-9.35777	2.13827	3.59818e-08	1.07454e-06	D
ENSBTAG00000000512	-6.67556	-0.0134288	-6.68899	0.791555	0.00114075	0.00646671	D
ENSBTAG00000000522	-7.31156	-2.81365	-10.1252	2.66284	0.000906264	0.00538327	D
ENSBTAG00000000550	-1.52275	-0.583837	-2.10659	3.88113	0.00382673	0.0169746	D
ENSBTAG00000000559	-7.84295	-1.93539	-9.77834	2.4615	0.00600066	0.0239899	D
ENSBTAG00000000578	-0.974535	-0.822485	-1.79702	4.89105	4.46607e-07	9.62932e-06	D
ENSBTAG00000000629	-0.477582	-0.860074	-1.33766	5.80699	5.44215e-06	8.05525e-05	D
ENSBTAG00000000720	-0.737862	-1.0777	-1.81556	3.26186	0.00289666	0.0136931	D
ENSBTAG00000000781	-0.5094	-1.14013	-1.64953	4.48613	0.00111101	0.00635758	D
ENSBTAG00000000807	-3.12846	-1.03085	-4.15931	2.8145	5.49497e-09	2.07633e-07	D
ENSBTAG00000000821	-8.7639	-2.28311	-11.047	4.32801	0.00195712	0.00992885	D
ENSBTAG00000000825	-1.02861	-0.382396	-1.41101	3.6753	0.00560186	0.0227991	D
ENSBTAG00000000936	-1.31324	-1.55318	-2.86641	4.20934	1.86535e-08	6.07341e-07	D
ENSBTAG00000000948	-0.696254	-0.335687	-1.03194	5.66895	0.000262438	0.00197142	D
ENSBTAG00000000962	-9.66246	-0.0977095	-9.76017	2.9695	1.55888e-10	8.38676e-09	D
ENSBTAG00000000977	-1.76737	-1.6614	-3.42877	2.7756	1.78435e-06	3.20501e-05	D
ENSBTAG00000000990	-0.891615	-0.387319	-1.27893	4.87223	0.000314427	0.0022699	D
ENSBTAG00000001021	-7.62148	-5.61059	-13.2321	3.82991	1.12013e-06	2.12693e-05	D
ENSBTAG00000001043	-9.27114	-1.28829	-10.5594	4.10112	1.38627e-23	3.72906e-21	D
ENSBTAG00000001083	-3.40831	-0.799691	-4.208	3.29897	5.06213e-05	0.000517106	D
ENSBTAG00000001096	-1.67454	-2.30363	-3.97817	1.73459	0.00737512	0.0284189	D
ENSBTAG00000001119	-3.59568	-0.0304677	-3.62615	1.01615	0.000594731	0.00380852	D
ENSBTAG00000001166	-1.21035	-0.906891	-2.11724	2.45327	0.0117531	0.0406486	D
ENSBTAG00000001181	-0.522402	-1.36542	-1.88782	3.48671	0.0115514	0.0401067	D
ENSBTAG00000001225	-0.886067	-0.122832	-1.0089	6.43246	0.00532001	0.0218963	D
ENSBTAG00000001288	-9.27687	-1.42014	-10.697	3.49753	0.00458328	0.0194012	D
ENSBTAG00000001296	-1.03404	-1.51282	-2.54686	4.95792	0.000963822	0.00565676	D
ENSBTAG00000001321	-4.73353	-1.15201	-5.88553	0.747126	0.00891993	0.0328265	D
ENSBTAG00000001349	-2.42355	-0.724002	-3.14755	2.73004	0.00323103	0.0149607	D
ENSBTAG00000001374	-7.01488	-1.17087	-8.18574	0.960253	0.00453852	0.0192695	D
ENSBTAG00000001412	-1.34754	-1.17641	-2.52395	1.92253	0.00103349	0.00598174	D
ENSBTAG00000001548	-3.42019	-0.920104	-4.34029	3.78861	5.28034e-07	1.10887e-05	D
ENSBTAG00000001573	-0.0648752	-0.676752	-0.741627	5.82685	0.00902732	0.0331461	D
ENSBTAG00000001601	-1.0566	-0.0822279	-1.13883	5.31233	0.00138523	0.00759354	D
ENSBTAG00000001648	-0.504658	-0.0140297	-0.518688	8.86883	0.00653123	0.0257108	D
ENSBTAG00000001710	-10.9032	-0.393236	-11.2964	5.16213	5.72216e-50	5.87718e-47	D
ENSBTAG00000001728	-0.34052	-1.41617	-1.75669	4.18986	5.54458e-05	0.00055338	D
ENSBTAG00000001772	-1.3754	-1.30659	-2.68199	2.05057	0.00155643	0.0082985	D
ENSBTAG00000001792	-1.0763	-1.23992	-2.31621	3.77882	0.000196089	0.00155686	D
ENSBTAG00000001817	-5.40538	-1.11687	-6.52225	0.784763	0.00201199	0.0101435	D
ENSBTAG00000001834	-1.83832	-0.323833	-2.16215	2.44254	0.0030649	0.014297	D
ENSBTAG00000001836	-0.0509515	-1.92619	-1.97714	3.47507	0.00070755	0.00440193	D
ENSBTAG00000001862	-4.97667	-5.07263	-10.0493	3.12811	1.12398e-10	6.19448e-09	D
ENSBTAG00000001872	-0.792145	-0.542237	-1.33438	5.3341	0.00357223	0.016163	D
ENSBTAG00000001874	-5.96725	-1.55292	-7.52017	3.39451	9.70435e-11	5.42771e-09	D
ENSBTAG00000001918	-0.768024	-0.900651	-1.66867	3.22659	0.0036531	0.0164564	D
ENSBTAG00000001968	-0.0849377	-0.616906	-0.701844	5.94572	0.00890552	0.0327841	D
[truncated: 1,452 more rows]
