# Supplementary material for: Maternal metabolic status and in-vitro culture conditions during embryonic genome activation deregulate the expression of energy-related genes in the bovine 16-cells embryo
Source: PLoS One. 2023 Aug 25;18(8):e0290689. doi: 10.1371/journal.pone.0290689 (PMC10456174; doi:10.1371/journal.pone.0290689)
Supplement: S4 Table — Genes in each cluster are listed in S3 Table. (XLSX) [file pone.0290689.s008.xlsx]

## Sheet: Cluster A
Category	Term	Count	%	PValue	Genes	List Total	Pop Hits	Pop Total	Fold Enrichment	FDR
UP_KW_CELLULAR_COMPONENT	KW-0539~Nucleus	114	19.6891	2.13864e-15	ENSBTAG00000014855, ENSBTAG00000022917, ENSBTAG00000013405, ENSBTAG00000013406, ENSBTAG00000004376, ENSBTAG00000008578, ENSBTAG00000007364, ENSBTAG00000048743, ENSBTAG00000000697, ENSBTAG00000049555, ENSBTAG00000047376, ENSBTAG00000000457, ENSBTAG00000052850, ENSBTAG00000011463, ENSBTAG00000037457, ENSBTAG00000017339, ENSBTAG00000017459, ENSBTAG00000004266, ENSBTAG00000008985, ENSBTAG00000013938,…	292	2718	14236	2.04485	7.91296e-14
UP_KW_PTM	KW-0164~Citrullination	14	2.41796	5.94896e-11	ENSBTAG00000048478, ENSBTAG00000051969, ENSBTAG00000053034	180	53	8259	12.1201	8.92345e-10
UP_KW_PTM	KW-0597~Phosphoprotein	109	18.8256	1.61781e-10	ENSBTAG00000014855, ENSBTAG00000007123, ENSBTAG00000047376, ENSBTAG00000001029, ENSBTAG00000000457, ENSBTAG00000015782, ENSBTAG00000019349, ENSBTAG00000003728, ENSBTAG00000002082, ENSBTAG00000004266, ENSBTAG00000008985, ENSBTAG00000004021, ENSBTAG00000007499, ENSBTAG00000020980, ENSBTAG00000015392, ENSBTAG00000021392, ENSBTAG00000002647, ENSBTAG00000053034, ENSBTAG00000011591, ENSBTAG00000017457,…	180	3065	8259	1.63174	1.21336e-09
UP_KW_MOLECULAR_FUNCTION	KW-0238~DNA-binding	47	8.11744	3.23002e-11	ENSBTAG00000019707, ENSBTAG00000023745, ENSBTAG00000008756, ENSBTAG00000048743, ENSBTAG00000007686, ENSBTAG00000002733, ENSBTAG00000047376, ENSBTAG00000049555, ENSBTAG00000002059, ENSBTAG00000051969, ENSBTAG00000000656, ENSBTAG00000037913, ENSBTAG00000013740, ENSBTAG00000015101, ENSBTAG00000052632, ENSBTAG00000011214, ENSBTAG00000018768, ENSBTAG00000010721, ENSBTAG00000008964, ENSBTAG00000008985,…	217	759	10301	2.93952	2.09952e-09
UP_KW_CELLULAR_COMPONENT	KW-0544~Nucleosome core	16	2.76339	2.22723e-10	ENSBTAG00000049555, ENSBTAG00000048478, ENSBTAG00000051969, ENSBTAG00000053034, ENSBTAG00000032455	292	87	14236	8.96615	4.12038e-09
UP_KW_PTM	KW-0379~Hydroxylation	18	3.10881	9.69173e-10	ENSBTAG00000049555, ENSBTAG00000048478, ENSBTAG00000013103, ENSBTAG00000003711, ENSBTAG00000031295, ENSBTAG00000051969, ENSBTAG00000053034	180	123	8259	6.71463	4.84586e-09
GOTERM_CC_DIRECT	GO:0005634~nucleus	158	27.2884	3.11099e-11	ENSBTAG00000014855, ENSBTAG00000022917, ENSBTAG00000004492, ENSBTAG00000013405, ENSBTAG00000021427, ENSBTAG00000013406, ENSBTAG00000004376, ENSBTAG00000008578, ENSBTAG00000001144, ENSBTAG00000048743, ENSBTAG00000001385, ENSBTAG00000010819, ENSBTAG00000049555, ENSBTAG00000002117, ENSBTAG00000001146, ENSBTAG00000019187, ENSBTAG00000040063, ENSBTAG00000000457, ENSBTAG00000034346, ENSBTAG00000052850,…	496	4000	20602	1.64068	1.16973e-08
UP_KW_CELLULAR_COMPONENT	KW-0963~Cytoplasm	95	16.4076	1.97828e-09	ENSBTAG00000014855, ENSBTAG00000012751, ENSBTAG00000022917, ENSBTAG00000037377, ENSBTAG00000013405, ENSBTAG00000020338, ENSBTAG00000004376, ENSBTAG00000011307, ENSBTAG00000026243, ENSBTAG00000007123, ENSBTAG00000009743, ENSBTAG00000006277, ENSBTAG00000003485, ENSBTAG00000047376, ENSBTAG00000014490, ENSBTAG00000000613, ENSBTAG00000008417, ENSBTAG00000004018, ENSBTAG00000004337, ENSBTAG00000001029,…	292	2562	14236	1.8078	2.26173e-08
UP_KW_CELLULAR_COMPONENT	KW-0158~Chromosome	27	4.66321	2.44512e-09	ENSBTAG00000010721, ENSBTAG00000008789, ENSBTAG00000048743, ENSBTAG00000002253, ENSBTAG00000049555, ENSBTAG00000048478, ENSBTAG00000002059, ENSBTAG00000051969, ENSBTAG00000004108, ENSBTAG00000018401, ENSBTAG00000053034, ENSBTAG00000015101, ENSBTAG00000037964, ENSBTAG00000032455, ENSBTAG00000017345, ENSBTAG00000015014	292	322	14236	4.08802	2.26173e-08
UP_KW_PTM	KW-0007~Acetylation	69	11.9171	1.36165e-08	ENSBTAG00000008372, ENSBTAG00000013208, ENSBTAG00000013406, ENSBTAG00000007644, ENSBTAG00000008578, ENSBTAG00000007123, ENSBTAG00000007364, ENSBTAG00000048743, ENSBTAG00000003485, ENSBTAG00000014490, ENSBTAG00000008417, ENSBTAG00000004018, ENSBTAG00000016271, ENSBTAG00000051969, ENSBTAG00000015101, ENSBTAG00000016967, ENSBTAG00000009077, ENSBTAG00000016606, ENSBTAG00000008985, ENSBTAG00000004021,…	180	1649	8259	1.91992	5.10618e-08
GOTERM_CC_DIRECT	GO:0005654~nucleoplasm	95	16.4076	6.21609e-09	ENSBTAG00000008372, ENSBTAG00000022917, ENSBTAG00000037377, ENSBTAG00000038428, ENSBTAG00000019704, ENSBTAG00000021427, ENSBTAG00000011307, ENSBTAG00000047339, ENSBTAG00000007321, ENSBTAG00000020332, ENSBTAG00000008695, ENSBTAG00000007364, ENSBTAG00000046644, ENSBTAG00000001462, ENSBTAG00000007047, ENSBTAG00000047376, ENSBTAG00000000697, ENSBTAG00000001146, ENSBTAG00000000613, ENSBTAG00000015462,…	496	2151	20602	1.83447	1.16863e-06
UP_KW_PTM	KW-0488~Methylation	26	4.4905	1.71797e-06	ENSBTAG00000009077, ENSBTAG00000009491, ENSBTAG00000013208, ENSBTAG00000007644, ENSBTAG00000011307, ENSBTAG00000009702, ENSBTAG00000025441, ENSBTAG00000007499, ENSBTAG00000030979, ENSBTAG00000048478, ENSBTAG00000051969, ENSBTAG00000007737, ENSBTAG00000032534, ENSBTAG00000015782, ENSBTAG00000053034	180	403	8259	2.96022	5.1539e-06
GOTERM_CC_DIRECT	GO:0005829~cytosol	114	19.6891	7.59337e-08	ENSBTAG00000022917, ENSBTAG00000038428, ENSBTAG00000008578, ENSBTAG00000001144, ENSBTAG00000020332, ENSBTAG00000007364, ENSBTAG00000006277, ENSBTAG00000010819, ENSBTAG00000000697, ENSBTAG00000000576, ENSBTAG00000000613, ENSBTAG00000004018, ENSBTAG00000001029, ENSBTAG00000018535, ENSBTAG00000036127, ENSBTAG00000011463, ENSBTAG00000037457, ENSBTAG00000000184, ENSBTAG00000008985, ENSBTAG00000007499,…	496	2898	20602	1.63393	9.51702e-06
GOTERM_CC_DIRECT	GO:0000786~nucleosome	19	3.28152	1.4287e-07	ENSBTAG00000049555, ENSBTAG00000048478, ENSBTAG00000051969, ENSBTAG00000014608, ENSBTAG00000053034, ENSBTAG00000048743, ENSBTAG00000037964, ENSBTAG00000032455	496	169	20602	4.66976	1.34298e-05
UP_KW_DOMAIN	KW-0677~Repeat	79	13.6442	7.07031e-07	ENSBTAG00000019707, ENSBTAG00000010694, ENSBTAG00000022917, ENSBTAG00000007164, ENSBTAG00000020736, ENSBTAG00000012558, ENSBTAG00000013208, ENSBTAG00000013406, ENSBTAG00000002471, ENSBTAG00000007686, ENSBTAG00000001462, ENSBTAG00000030749, ENSBTAG00000000613, ENSBTAG00000004018, ENSBTAG00000001029, ENSBTAG00000000656, ENSBTAG00000017245, ENSBTAG00000000738, ENSBTAG00000015782, ENSBTAG00000012275,…	269	2286	13324	1.71172	1.47341e-05
UP_KW_DOMAIN	KW-0175~Coiled coil	75	12.9534	1.28122e-06	ENSBTAG00000017769, ENSBTAG00000021508, ENSBTAG00000013405, ENSBTAG00000020417, ENSBTAG00000018416, ENSBTAG00000009702, ENSBTAG00000020332, ENSBTAG00000044185, ENSBTAG00000002117, ENSBTAG00000004337, ENSBTAG00000000457, ENSBTAG00000047450, ENSBTAG00000016076, ENSBTAG00000005908, ENSBTAG00000000939, ENSBTAG00000012564, ENSBTAG00000017339, ENSBTAG00000014823, ENSBTAG00000007578, ENSBTAG00000051929,…	269	2158	13324	1.72144	1.47341e-05
KEGG_PATHWAY	bta05034:Alcoholism	22	3.79965	1.04548e-07	ENSBTAG00000048478, ENSBTAG00000054582, ENSBTAG00000051969, ENSBTAG00000007644, ENSBTAG00000053034, ENSBTAG00000048743, ENSBTAG00000003794, ENSBTAG00000002908, ENSBTAG00000037964, ENSBTAG00000032455, ENSBTAG00000046644	213	232	9038	4.02372	2.67643e-05
KEGG_PATHWAY	bta05322:Systemic lupus erythematosus	19	3.28152	4.53886e-07	ENSBTAG00000048478, ENSBTAG00000020736, ENSBTAG00000054582, ENSBTAG00000051969, ENSBTAG00000053034, ENSBTAG00000048743, ENSBTAG00000037964, ENSBTAG00000032455	213	190	9038	4.24319	5.80975e-05
INTERPRO	IPR009072:Histone-fold	19	3.28152	9.43865e-08	ENSBTAG00000049555, ENSBTAG00000048478, ENSBTAG00000051969, ENSBTAG00000027980, ENSBTAG00000053034, ENSBTAG00000048743, ENSBTAG00000037964, ENSBTAG00000032455	523	167	22088	4.80498	8.2305e-05
UP_KW_PTM	KW-0832~Ubl conjugation	38	6.56304	4.40177e-05	ENSBTAG00000030162, ENSBTAG00000022917, ENSBTAG00000014831, ENSBTAG00000021527, ENSBTAG00000013406, ENSBTAG00000008578, ENSBTAG00000023745, ENSBTAG00000048743, ENSBTAG00000014490, ENSBTAG00000051969, ENSBTAG00000015782, ENSBTAG00000010885, ENSBTAG00000016606, ENSBTAG00000012749, ENSBTAG00000007952, ENSBTAG00000008985, ENSBTAG00000008789, ENSBTAG00000021158, ENSBTAG00000007499, ENSBTAG00000048478,…	180	874	8259	1.99493	0.000110044
UP_KW_DOMAIN	KW-0863~Zinc-finger	38	6.56304	2.57555e-05	ENSBTAG00000013588, ENSBTAG00000007383, ENSBTAG00000019707, ENSBTAG00000004193, ENSBTAG00000010511, ENSBTAG00000014636, ENSBTAG00000001385, ENSBTAG00000001005, ENSBTAG00000001146, ENSBTAG00000019187, ENSBTAG00000040063, ENSBTAG00000004018, ENSBTAG00000016294, ENSBTAG00000001029, ENSBTAG00000015462, ENSBTAG00000037913, ENSBTAG00000013740, ENSBTAG00000055250, ENSBTAG00000009574, ENSBTAG00000011214,…	269	901	13324	2.08901	0.000197459
UP_KW_PTM	KW-0013~ADP-ribosylation	8	1.38169	0.000103382	ENSBTAG00000048478, ENSBTAG00000030162, ENSBTAG00000018768, ENSBTAG00000007737, ENSBTAG00000018401	180	51	8259	7.19739	0.000221533
GOTERM_CC_DIRECT	GO:0005813~centrosome	29	5.00864	3.36286e-06	ENSBTAG00000012499, ENSBTAG00000030162, ENSBTAG00000038428, ENSBTAG00000011405, ENSBTAG00000007566, ENSBTAG00000026243, ENSBTAG00000009124, ENSBTAG00000047756, ENSBTAG00000010819, ENSBTAG00000004111, ENSBTAG00000000079, ENSBTAG00000019986, ENSBTAG00000015343, ENSBTAG00000052632, ENSBTAG00000017345, ENSBTAG00000013436, ENSBTAG00000015414, ENSBTAG00000010721, ENSBTAG00000002082, ENSBTAG00000034493,…	496	441	20602	2.73141	0.000252887
KEGG_PATHWAY	bta04613:Neutrophil extracellular trap formation	20	3.45423	3.3298e-06	ENSBTAG00000048478, ENSBTAG00000002103, ENSBTAG00000054582, ENSBTAG00000051969, ENSBTAG00000013208, ENSBTAG00000053034, ENSBTAG00000048743, ENSBTAG00000037964, ENSBTAG00000032455	213	240	9038	3.53599	0.000284143
GOTERM_MF_DIRECT	GO:0019899~enzyme binding	17	2.9361	2.52557e-06	ENSBTAG00000016656, ENSBTAG00000010885, ENSBTAG00000010511, ENSBTAG00000014636, ENSBTAG00000009207, ENSBTAG00000020433, ENSBTAG00000025443, ENSBTAG00000020980, ENSBTAG00000004879, ENSBTAG00000002059, ENSBTAG00000051969, ENSBTAG00000012012, ENSBTAG00000017103	448	163	18313	4.26327	0.000663414
GOTERM_MF_DIRECT	GO:0003677~DNA binding	45	7.77202	2.59653e-06	ENSBTAG00000016218, ENSBTAG00000023745, ENSBTAG00000007986, ENSBTAG00000001002, ENSBTAG00000048743, ENSBTAG00000007686, ENSBTAG00000002733, ENSBTAG00000047376, ENSBTAG00000044185, ENSBTAG00000049555, ENSBTAG00000002059, ENSBTAG00000046580, ENSBTAG00000051969, ENSBTAG00000000656, ENSBTAG00000011384, ENSBTAG00000052850, ENSBTAG00000038635, ENSBTAG00000011214, ENSBTAG00000054022, ENSBTAG00000010721,…	448	855	18313	2.15143	0.000663414
UP_KW_PTM	KW-1017~Isopeptide bond	26	4.4905	0.00113688	ENSBTAG00000010885, ENSBTAG00000016606, ENSBTAG00000021527, ENSBTAG00000013406, ENSBTAG00000007952, ENSBTAG00000008578, ENSBTAG00000008985, ENSBTAG00000023745, ENSBTAG00000008789, ENSBTAG00000007499, ENSBTAG00000005716, ENSBTAG00000014490, ENSBTAG00000051969, ENSBTAG00000007737, ENSBTAG00000015782, ENSBTAG00000053034, ENSBTAG00000011591, ENSBTAG00000012046	180	600	8259	1.98828	0.00213165
GOTERM_CC_DIRECT	GO:0005737~cytoplasm	127	21.9344	4.87714e-05	ENSBTAG00000014855, ENSBTAG00000004490, ENSBTAG00000013405, ENSBTAG00000020338, ENSBTAG00000013406, ENSBTAG00000007402, ENSBTAG00000009702, ENSBTAG00000007123, ENSBTAG00000008695, ENSBTAG00000003045, ENSBTAG00000047376, ENSBTAG00000002117, ENSBTAG00000000457, ENSBTAG00000000738, ENSBTAG00000034346, ENSBTAG00000012275, ENSBTAG00000017459, ENSBTAG00000002082, ENSBTAG00000018825, ENSBTAG00000004266,…	496	3788	20602	1.39258	0.00305634
UP_KW_MOLECULAR_FUNCTION	KW-0694~RNA-binding	24	4.14508	0.000123986	ENSBTAG00000009077, ENSBTAG00000010642, ENSBTAG00000004266, ENSBTAG00000008964, ENSBTAG00000008578, ENSBTAG00000013309, ENSBTAG00000008985, ENSBTAG00000004940, ENSBTAG00000009995, ENSBTAG00000007321, ENSBTAG00000007499, ENSBTAG00000003485, ENSBTAG00000014490, ENSBTAG00000046580, ENSBTAG00000021293, ENSBTAG00000016271, ENSBTAG00000000502, ENSBTAG00000000623, ENSBTAG00000031824, ENSBTAG00000001957,…	217	468	10301	2.43436	0.00402954
GOTERM_MF_DIRECT	GO:0046982~protein heterodimerization activity	23	3.97237	4.34265e-05	ENSBTAG00000049555, ENSBTAG00000048478, ENSBTAG00000003711, ENSBTAG00000018819, ENSBTAG00000051969, ENSBTAG00000004977, ENSBTAG00000027980, ENSBTAG00000053034, ENSBTAG00000008695, ENSBTAG00000048743, ENSBTAG00000037964, ENSBTAG00000032455	448	345	18313	2.72515	0.00739698
UP_KW_LIGAND	KW-0479~Metal-binding	109	18.8256	0.000441624	ENSBTAG00000014855, ENSBTAG00000004490, ENSBTAG00000016514, ENSBTAG00000013406, ENSBTAG00000007402, ENSBTAG00000004376, ENSBTAG00000046169, ENSBTAG00000001385, ENSBTAG00000001146, ENSBTAG00000019187, ENSBTAG00000040063, ENSBTAG00000004018, ENSBTAG00000001029, ENSBTAG00000018535, ENSBTAG00000019349, ENSBTAG00000012275, ENSBTAG00000017339, ENSBTAG00000011997, ENSBTAG00000019518, ENSBTAG00000006160,…	166	2740	5215	1.24975	0.00951756
UP_KW_LIGAND	KW-0862~Zinc	87	15.0259	0.000614036	ENSBTAG00000019707, ENSBTAG00000014855, ENSBTAG00000004490, ENSBTAG00000016514, ENSBTAG00000012558, ENSBTAG00000019704, ENSBTAG00000013406, ENSBTAG00000007402, ENSBTAG00000046169, ENSBTAG00000001385, ENSBTAG00000001146, ENSBTAG00000019187, ENSBTAG00000008417, ENSBTAG00000040063, ENSBTAG00000004018, ENSBTAG00000004337, ENSBTAG00000001029, ENSBTAG00000004977, ENSBTAG00000015462, ENSBTAG00000055250,…	166	2064	5215	1.32421	0.00951756
GOTERM_CC_DIRECT	GO:0036064~ciliary basal body	13	2.24525	0.000246415	ENSBTAG00000012499, ENSBTAG00000022917, ENSBTAG00000014923, ENSBTAG00000004126, ENSBTAG00000004286, ENSBTAG00000006542, ENSBTAG00000003414, ENSBTAG00000000079, ENSBTAG00000000875, ENSBTAG00000015198, ENSBTAG00000019986, ENSBTAG00000013187, ENSBTAG00000015343	496	148	20602	3.64846	0.013236
GOTERM_BP_DIRECT	GO:0006342~chromatin silencing	8	1.38169	0.000206434	ENSBTAG00000016606, ENSBTAG00000051969, ENSBTAG00000048743, ENSBTAG00000037964	481	43	16666	6.44626	0.0154309
KEGG_PATHWAY	bta05202:Transcriptional misregulation in cancer	15	2.59067	0.00025066	ENSBTAG00000048478, ENSBTAG00000017339, ENSBTAG00000011059, ENSBTAG00000012500, ENSBTAG00000020736, ENSBTAG00000054582, ENSBTAG00000021527, ENSBTAG00000004104, ENSBTAG00000007986, ENSBTAG00000004126, ENSBTAG00000053595, ENSBTAG00000008695	213	200	9038	3.18239	0.0160422
GOTERM_MF_DIRECT	GO:0000978~RNA polymerase II core promoter proximal region sequence-specific DNA binding	46	7.94473	0.000127251	ENSBTAG00000007383, ENSBTAG00000019707, ENSBTAG00000038428, ENSBTAG00000021427, ENSBTAG00000014636, ENSBTAG00000008756, ENSBTAG00000004313, ENSBTAG00000001002, ENSBTAG00000008695, ENSBTAG00000009521, ENSBTAG00000001385, ENSBTAG00000001005, ENSBTAG00000004879, ENSBTAG00000044185, ENSBTAG00000004835, ENSBTAG00000001146, ENSBTAG00000004710, ENSBTAG00000017263, ENSBTAG00000040063, ENSBTAG00000000656,…	448	1035	18313	1.81677	0.0162563
GOTERM_MF_DIRECT	GO:0000981~RNA polymerase II transcription factor activity, sequence-specific DNA binding	43	7.4266	0.000187542	ENSBTAG00000019707, ENSBTAG00000004193, ENSBTAG00000038428, ENSBTAG00000021427, ENSBTAG00000014636, ENSBTAG00000008756, ENSBTAG00000004313, ENSBTAG00000001002, ENSBTAG00000008695, ENSBTAG00000009521, ENSBTAG00000001005, ENSBTAG00000002733, ENSBTAG00000004879, ENSBTAG00000044185, ENSBTAG00000004835, ENSBTAG00000001146, ENSBTAG00000004710, ENSBTAG00000017263, ENSBTAG00000040063, ENSBTAG00000016294,…	448	961	18313	1.82905	0.0191668
INTERPRO	IPR002119:Histone H2A	7	1.20898	5.06249e-05	ENSBTAG00000051969, ENSBTAG00000048743, ENSBTAG00000037964	523	29	22088	10.1942	0.0220724
INTERPRO	IPR007125:Histone core	12	2.07254	8.98724e-05	ENSBTAG00000048478, ENSBTAG00000051969, ENSBTAG00000048743, ENSBTAG00000037964, ENSBTAG00000032455	523	115	22088	4.40695	0.0261229
GOTERM_CC_DIRECT	GO:0005814~centriole	11	1.89983	0.000779611	ENSBTAG00000024884, ENSBTAG00000003414, ENSBTAG00000000079, ENSBTAG00000013405, ENSBTAG00000019738, ENSBTAG00000015198, ENSBTAG00000007566, ENSBTAG00000026243, ENSBTAG00000015343, ENSBTAG00000047756, ENSBTAG00000016147	496	123	20602	3.71463	0.0366417
INTERPRO	IPR019809:Histone H4, conserved site	6	1.03627	0.00025973	ENSBTAG00000049555, ENSBTAG00000053034	523	25	22088	10.136	0.0426166
INTERPRO	IPR013087:Zinc finger C2H2-type/integrase DNA-binding domain	31	5.35406	0.000297531	ENSBTAG00000013588, ENSBTAG00000007383, ENSBTAG00000004193, ENSBTAG00000014636, ENSBTAG00000009521, ENSBTAG00000001385, ENSBTAG00000001005, ENSBTAG00000001146, ENSBTAG00000019187, ENSBTAG00000040063, ENSBTAG00000016294, ENSBTAG00000015462, ENSBTAG00000037913, ENSBTAG00000013740, ENSBTAG00000055250, ENSBTAG00000038635, ENSBTAG00000054022, ENSBTAG00000019518, ENSBTAG00000005951, ENSBTAG00000027983,…	523	637	22088	2.05531	0.0426166
INTERPRO	IPR001951:Histone H4	6	1.03627	0.000315366	ENSBTAG00000049555, ENSBTAG00000053034	523	26	22088	9.74614	0.0426166
INTERPRO	IPR004823:TATA box binding protein associated factor (TAF)	5	0.863558	0.000342106	ENSBTAG00000053034	523	15	22088	14.0778	0.0426166
UP_KW_CELLULAR_COMPONENT	KW-0206~Cytoskeleton	23	3.97237	0.00688456	ENSBTAG00000022917, ENSBTAG00000015414, ENSBTAG00000013405, ENSBTAG00000019738, ENSBTAG00000007578, ENSBTAG00000011307, ENSBTAG00000026243, ENSBTAG00000004126, ENSBTAG00000025441, ENSBTAG00000004021, ENSBTAG00000006542, ENSBTAG00000024884, ENSBTAG00000047376, ENSBTAG00000030979, ENSBTAG00000007935, ENSBTAG00000015198, ENSBTAG00000032534, ENSBTAG00000010152, ENSBTAG00000017864, ENSBTAG00000017345,…	292	607	14236	1.84733	0.0509458
SMART	SM00414:H2A	7	1.20898	0.000248272	ENSBTAG00000051969, ENSBTAG00000048743, ENSBTAG00000037964	327	29	10284	7.59127	0.0523853

## Sheet: Cluster B
Category	Term	Count	%	PValue	Genes	List Total	Pop Hits	Pop Total	Fold Enrichment	FDR
GOTERM_CC_DIRECT	GO:0005634~nucleus	188	29.0572	9.57831e-15	ENSBTAG00000017845, ENSBTAG00000011345, ENSBTAG00000010533, ENSBTAG00000014738, ENSBTAG00000052609, ENSBTAG00000004498, ENSBTAG00000021789, ENSBTAG00000012957, ENSBTAG00000005588, ENSBTAG00000004258, ENSBTAG00000006034, ENSBTAG00000023840, ENSBTAG00000009663, ENSBTAG00000003325, ENSBTAG00000016990, ENSBTAG00000038541, ENSBTAG00000017440, ENSBTAG00000017682, ENSBTAG00000034987, ENSBTAG00000012156,…	570	4000	20602	1.69876	4.3294e-12
UP_KW_PTM	KW-0597~Phosphoprotein	127	19.6291	2.03762e-11	ENSBTAG00000015789, ENSBTAG00000052609, ENSBTAG00000004498, ENSBTAG00000010934, ENSBTAG00000021789, ENSBTAG00000005588, ENSBTAG00000004258, ENSBTAG00000006034, ENSBTAG00000023840, ENSBTAG00000020693, ENSBTAG00000039195, ENSBTAG00000000854, ENSBTAG00000015268, ENSBTAG00000014334, ENSBTAG00000018498, ENSBTAG00000018706, ENSBTAG00000010662, ENSBTAG00000032396, ENSBTAG00000011757, ENSBTAG00000023730,…	213	3065	8259	1.60665	3.46395e-10
UP_KW_CELLULAR_COMPONENT	KW-0539~Nucleus	123	19.0108	1.24161e-11	ENSBTAG00000011345, ENSBTAG00000010533, ENSBTAG00000052609, ENSBTAG00000004498, ENSBTAG00000010934, ENSBTAG00000021789, ENSBTAG00000005588, ENSBTAG00000004258, ENSBTAG00000006034, ENSBTAG00000023840, ENSBTAG00000018498, ENSBTAG00000012156, ENSBTAG00000007776, ENSBTAG00000024132, ENSBTAG00000001956, ENSBTAG00000031869, ENSBTAG00000011070, ENSBTAG00000002921, ENSBTAG00000016000, ENSBTAG00000031583,…	361	2718	14236	1.78458	4.34562e-10
UP_KW_MOLECULAR_FUNCTION	KW-0238~DNA-binding	52	8.03709	2.32602e-11	ENSBTAG00000039657, ENSBTAG00000013444, ENSBTAG00000013029, ENSBTAG00000043999, ENSBTAG00000020935, ENSBTAG00000008272, ENSBTAG00000003264, ENSBTAG00000020754, ENSBTAG00000021789, ENSBTAG00000052609, ENSBTAG00000004498, ENSBTAG00000020777, ENSBTAG00000011429, ENSBTAG00000000892, ENSBTAG00000048666, ENSBTAG00000014090, ENSBTAG00000044044, ENSBTAG00000054933, ENSBTAG00000008737, ENSBTAG00000024726,…	254	759	10301	2.77848	1.4654e-09
GOTERM_CC_DIRECT	GO:0005829~cytosol	139	21.4838	3.66297e-11	ENSBTAG00000012037, ENSBTAG00000017845, ENSBTAG00000011588, ENSBTAG00000012957, ENSBTAG00000008699, ENSBTAG00000005588, ENSBTAG00000002591, ENSBTAG00000009663, ENSBTAG00000001781, ENSBTAG00000032848, ENSBTAG00000016990, ENSBTAG00000015268, ENSBTAG00000012156, ENSBTAG00000006040, ENSBTAG00000010661, ENSBTAG00000014628, ENSBTAG00000019639, ENSBTAG00000007776, ENSBTAG00000005631, ENSBTAG00000003690,…	570	2898	20602	1.73361	8.27831e-09
GOTERM_CC_DIRECT	GO:0005654~nucleoplasm	107	16.5379	2.02578e-09	ENSBTAG00000011345, ENSBTAG00000014738, ENSBTAG00000052609, ENSBTAG00000004498, ENSBTAG00000010934, ENSBTAG00000008699, ENSBTAG00000005588, ENSBTAG00000017283, ENSBTAG00000016077, ENSBTAG00000012156, ENSBTAG00000014628, ENSBTAG00000011998, ENSBTAG00000011757, ENSBTAG00000001151, ENSBTAG00000024132, ENSBTAG00000020861, ENSBTAG00000007256, ENSBTAG00000021395, ENSBTAG00000019197, ENSBTAG00000000222,…	570	2151	20602	1.79795	3.05217e-07
UP_KW_PTM	KW-0832~Ubl conjugation	50	7.72798	7.63357e-08	ENSBTAG00000039657, ENSBTAG00000010312, ENSBTAG00000016619, ENSBTAG00000020935, ENSBTAG00000003264, ENSBTAG00000052609, ENSBTAG00000004258, ENSBTAG00000000396, ENSBTAG00000000892, ENSBTAG00000048666, ENSBTAG00000007961, ENSBTAG00000014090, ENSBTAG00000019385, ENSBTAG00000054933, ENSBTAG00000000778, ENSBTAG00000000810, ENSBTAG00000025859, ENSBTAG00000019645, ENSBTAG00000039552, ENSBTAG00000052895,…	213	874	8259	2.21823	6.48854e-07
UP_KW_DOMAIN	KW-0863~Zinc-finger	52	8.03709	2.86979e-08	ENSBTAG00000021905, ENSBTAG00000037375, ENSBTAG00000006511, ENSBTAG00000021789, ENSBTAG00000004498, ENSBTAG00000009469, ENSBTAG00000006034, ENSBTAG00000021222, ENSBTAG00000016077, ENSBTAG00000014334, ENSBTAG00000050234, ENSBTAG00000005195, ENSBTAG00000009516, ENSBTAG00000020861, ENSBTAG00000018909, ENSBTAG00000000943, ENSBTAG00000031869, ENSBTAG00000012040, ENSBTAG00000050200, ENSBTAG00000017731,…	334	901	13324	2.30233	6.8875e-07
UP_KW_CELLULAR_COMPONENT	KW-0158~Chromosome	28	4.32767	4.98458e-08	ENSBTAG00000039657, ENSBTAG00000009099, ENSBTAG00000016619, ENSBTAG00000016969, ENSBTAG00000055153, ENSBTAG00000052609, ENSBTAG00000024132, ENSBTAG00000000892, ENSBTAG00000048666, ENSBTAG00000040277, ENSBTAG00000047206, ENSBTAG00000054548, ENSBTAG00000054933, ENSBTAG00000046992, ENSBTAG00000005975, ENSBTAG00000002724, ENSBTAG00000031774, ENSBTAG00000002608, ENSBTAG00000017133, ENSBTAG00000052895,…	361	322	14236	3.42912	8.72302e-07
UP_KW_PTM	KW-0007~Acetylation	75	11.592	1.90606e-07	ENSBTAG00000014536, ENSBTAG00000013600, ENSBTAG00000020935, ENSBTAG00000018936, ENSBTAG00000007842, ENSBTAG00000052609, ENSBTAG00000008699, ENSBTAG00000002591, ENSBTAG00000004258, ENSBTAG00000000892, ENSBTAG00000004571, ENSBTAG00000006034, ENSBTAG00000048666, ENSBTAG00000020693, ENSBTAG00000007961, ENSBTAG00000000778, ENSBTAG00000006759, ENSBTAG00000039552, ENSBTAG00000011383, ENSBTAG00000052895,…	213	1649	8259	1.76355	1.0801e-06
UP_KW_PTM	KW-0164~Citrullination	10	1.5456	6.78688e-06	ENSBTAG00000054933, ENSBTAG00000052609, ENSBTAG00000052895, ENSBTAG00000048666, ENSBTAG00000040277	213	53	8259	7.31597	2.88443e-05
UP_KW_CELLULAR_COMPONENT	KW-0963~Cytoplasm	100	15.456	4.34724e-06	ENSBTAG00000013885, ENSBTAG00000010934, ENSBTAG00000012957, ENSBTAG00000002591, ENSBTAG00000004258, ENSBTAG00000023840, ENSBTAG00000047810, ENSBTAG00000015268, ENSBTAG00000014334, ENSBTAG00000018773, ENSBTAG00000018706, ENSBTAG00000010662, ENSBTAG00000014628, ENSBTAG00000003690, ENSBTAG00000023730, ENSBTAG00000005078, ENSBTAG00000002363, ENSBTAG00000004945, ENSBTAG00000002407, ENSBTAG00000015271,…	361	2562	14236	1.53922	5.07178e-05
UP_KW_PTM	KW-0488~Methylation	26	4.01855	3.52064e-05	ENSBTAG00000055153, ENSBTAG00000021789, ENSBTAG00000052609, ENSBTAG00000008523, ENSBTAG00000026199, ENSBTAG00000020412, ENSBTAG00000004258, ENSBTAG00000000892, ENSBTAG00000048666, ENSBTAG00000040277, ENSBTAG00000017380, ENSBTAG00000054933, ENSBTAG00000046332, ENSBTAG00000000778, ENSBTAG00000008967, ENSBTAG00000012170, ENSBTAG00000030973, ENSBTAG00000052895, ENSBTAG00000004905, ENSBTAG00000018773,…	213	403	8259	2.50159	0.000119702
GOTERM_CC_DIRECT	GO:0000786~nucleosome	19	2.93663	1.08443e-06	ENSBTAG00000039657, ENSBTAG00000055153, ENSBTAG00000052609, ENSBTAG00000026199, ENSBTAG00000048666, ENSBTAG00000047206, ENSBTAG00000040277, ENSBTAG00000054548, ENSBTAG00000054933, ENSBTAG00000046992, ENSBTAG00000031774, ENSBTAG00000052895, ENSBTAG00000011671, ENSBTAG00000053621	570	169	20602	4.06351	0.000122541
UP_KW_CELLULAR_COMPONENT	KW-0544~Nucleosome core	11	1.70015	6.69345e-05	ENSBTAG00000054933, ENSBTAG00000055153, ENSBTAG00000052609, ENSBTAG00000052895, ENSBTAG00000048666, ENSBTAG00000040277	361	87	14236	4.98602	0.000585677
UP_KW_PTM	KW-0379~Hydroxylation	12	1.85471	0.000305565	ENSBTAG00000054933, ENSBTAG00000020935, ENSBTAG00000052609, ENSBTAG00000052895, ENSBTAG00000035587, ENSBTAG00000048666, ENSBTAG00000040277	213	123	8259	3.78289	0.000865767
GOTERM_CC_DIRECT	GO:0005739~mitochondrion	50	7.72798	1.55647e-05	ENSBTAG00000012037, ENSBTAG00000014898, ENSBTAG00000013885, ENSBTAG00000014536, ENSBTAG00000012557, ENSBTAG00000004290, ENSBTAG00000004498, ENSBTAG00000053789, ENSBTAG00000000778, ENSBTAG00000031834, ENSBTAG00000032848, ENSBTAG00000030669, ENSBTAG00000006759, ENSBTAG00000018332, ENSBTAG00000019345, ENSBTAG00000012156, ENSBTAG00000011757, ENSBTAG00000043563, ENSBTAG00000002363, ENSBTAG00000000222,…	570	939	20602	1.92459	0.00140705
GOTERM_MF_DIRECT	GO:0046872~metal ion binding	79	12.2102	2.21959e-06	ENSBTAG00000011588, ENSBTAG00000012557, ENSBTAG00000013725, ENSBTAG00000021789, ENSBTAG00000005588, ENSBTAG00000000892, ENSBTAG00000006034, ENSBTAG00000018691, ENSBTAG00000003885, ENSBTAG00000018456, ENSBTAG00000015264, ENSBTAG00000018332, ENSBTAG00000016077, ENSBTAG00000038541, ENSBTAG00000015268, ENSBTAG00000014334, ENSBTAG00000013322, ENSBTAG00000010662, ENSBTAG00000009151, ENSBTAG00000014628,…	515	1635	18313	1.71815	0.00142719
UP_KW_DOMAIN	KW-0175~Coiled coil	81	12.5193	0.000122216	ENSBTAG00000017845, ENSBTAG00000015106, ENSBTAG00000009260, ENSBTAG00000011549, ENSBTAG00000020975, ENSBTAG00000023840, ENSBTAG00000000097, ENSBTAG00000007961, ENSBTAG00000000295, ENSBTAG00000047810, ENSBTAG00000019385, ENSBTAG00000032527, ENSBTAG00000003928, ENSBTAG00000031950, ENSBTAG00000018216, ENSBTAG00000014334, ENSBTAG00000013563, ENSBTAG00000006040, ENSBTAG00000009471, ENSBTAG00000019639,…	334	2158	13324	1.49734	0.00142786
UP_KW_DOMAIN	KW-0677~Repeat	84	12.983	0.000178483	ENSBTAG00000015789, ENSBTAG00000015106, ENSBTAG00000021905, ENSBTAG00000003160, ENSBTAG00000020935, ENSBTAG00000015307, ENSBTAG00000018936, ENSBTAG00000004970, ENSBTAG00000021789, ENSBTAG00000010934, ENSBTAG00000008699, ENSBTAG00000002591, ENSBTAG00000004571, ENSBTAG00000020054, ENSBTAG00000019385, ENSBTAG00000017283, ENSBTAG00000018052, ENSBTAG00000018456, ENSBTAG00000015264, ENSBTAG00000003928,…	334	2286	13324	1.46586	0.00142786
UP_KW_MOLECULAR_FUNCTION	KW-0808~Transferase	58	8.96445	0.000347153	ENSBTAG00000012037, ENSBTAG00000014898, ENSBTAG00000006273, ENSBTAG00000021905, ENSBTAG00000037452, ENSBTAG00000007288, ENSBTAG00000000892, ENSBTAG00000006034, ENSBTAG00000008938, ENSBTAG00000039552, ENSBTAG00000017440, ENSBTAG00000015268, ENSBTAG00000019345, ENSBTAG00000013322, ENSBTAG00000006481, ENSBTAG00000010662, ENSBTAG00000017019, ENSBTAG00000014628, ENSBTAG00000017618, ENSBTAG00000053909,…	254	1493	10301	1.57548	0.0109353
UP_KW_PTM	KW-1017~Isopeptide bond	26	4.01855	0.0107839	ENSBTAG00000014605, ENSBTAG00000016619, ENSBTAG00000020935, ENSBTAG00000003264, ENSBTAG00000052609, ENSBTAG00000001592, ENSBTAG00000008523, ENSBTAG00000006589, ENSBTAG00000004258, ENSBTAG00000000892, ENSBTAG00000023730, ENSBTAG00000040277, ENSBTAG00000007961, ENSBTAG00000002363, ENSBTAG00000014090, ENSBTAG00000004989, ENSBTAG00000000222, ENSBTAG00000054933, ENSBTAG00000015271, ENSBTAG00000031869,…	213	600	8259	1.68023	0.0261894
UP_KW_MOLECULAR_FUNCTION	KW-0378~Hydrolase	51	7.88253	0.001248	ENSBTAG00000009067, ENSBTAG00000009382, ENSBTAG00000004290, ENSBTAG00000020777, ENSBTAG00000005588, ENSBTAG00000008934, ENSBTAG00000018052, ENSBTAG00000033413, ENSBTAG00000018332, ENSBTAG00000016990, ENSBTAG00000011998, ENSBTAG00000011757, ENSBTAG00000007896, ENSBTAG00000020301, ENSBTAG00000026199, ENSBTAG00000005314, ENSBTAG00000005078, ENSBTAG00000006848, ENSBTAG00000006768, ENSBTAG00000001956,…	254	1331	10301	1.55395	0.0262081
GOTERM_MF_DIRECT	GO:0003677~DNA binding	45	6.95518	8.16532e-05	ENSBTAG00000039657, ENSBTAG00000013029, ENSBTAG00000010533, ENSBTAG00000008591, ENSBTAG00000022539, ENSBTAG00000052609, ENSBTAG00000020777, ENSBTAG00000002294, ENSBTAG00000021289, ENSBTAG00000000892, ENSBTAG00000048666, ENSBTAG00000014090, ENSBTAG00000006618, ENSBTAG00000002810, ENSBTAG00000054933, ENSBTAG00000032527, ENSBTAG00000017283, ENSBTAG00000024726, ENSBTAG00000016550, ENSBTAG00000052895,…	515	855	18313	1.87154	0.0262515
GOTERM_MF_DIRECT	GO:0005524~ATP binding	65	10.0464	0.000159341	ENSBTAG00000012037, ENSBTAG00000014898, ENSBTAG00000008098, ENSBTAG00000009067, ENSBTAG00000021905, ENSBTAG00000004290, ENSBTAG00000020777, ENSBTAG00000007288, ENSBTAG00000000892, ENSBTAG00000008938, ENSBTAG00000003325, ENSBTAG00000000778, ENSBTAG00000032527, ENSBTAG00000005426, ENSBTAG00000006759, ENSBTAG00000008936, ENSBTAG00000033413, ENSBTAG00000039552, ENSBTAG00000034987, ENSBTAG00000019345,…	515	1440	18313	1.6051	0.0341521
GOTERM_BP_DIRECT	GO:0032008~positive regulation of TOR signaling	7	1.08192	0.000626698	ENSBTAG00000015009, ENSBTAG00000018438, ENSBTAG00000032848, ENSBTAG00000006697, ENSBTAG00000013781, ENSBTAG00000033313, ENSBTAG00000012980	547	33	16666	6.46291	0.040351
UP_KW_CELLULAR_COMPONENT	KW-0206~Cytoskeleton	27	4.17311	0.00631441	ENSBTAG00000010312, ENSBTAG00000010934, ENSBTAG00000023840, ENSBTAG00000047810, ENSBTAG00000011081, ENSBTAG00000039552, ENSBTAG00000015268, ENSBTAG00000014334, ENSBTAG00000018216, ENSBTAG00000018773, ENSBTAG00000010662, ENSBTAG00000011439, ENSBTAG00000012704, ENSBTAG00000026199, ENSBTAG00000020940, ENSBTAG00000021696, ENSBTAG00000023730, ENSBTAG00000004945, ENSBTAG00000001774, ENSBTAG00000046332,…	361	607	14236	1.75411	0.0442009
KEGG_PATHWAY	bta04150:mTOR signaling pathway	11	1.70015	0.014615	ENSBTAG00000017160, ENSBTAG00000015009, ENSBTAG00000010312, ENSBTAG00000018438, ENSBTAG00000006697, ENSBTAG00000005763, ENSBTAG00000013781, ENSBTAG00000033313, ENSBTAG00000002363, ENSBTAG00000012980, ENSBTAG00000004100	258	158	9038	2.43887	0.0476699

## Sheet: Cluster C
Category	Term	Count	%	PValue	Genes	List Total	Pop Hits	Pop Total	Fold Enrichment	FDR
UP_KW_PTM	KW-0597~Phosphoprotein	144	20.2817	1.39093e-11	ENSBTAG00000014579, ENSBTAG00000009661, ENSBTAG00000009024, ENSBTAG00000007484, ENSBTAG00000014858, ENSBTAG00000006797, ENSBTAG00000008338, ENSBTAG00000006671, ENSBTAG00000009026, ENSBTAG00000019341, ENSBTAG00000002516, ENSBTAG00000001948, ENSBTAG00000018897, ENSBTAG00000017722, ENSBTAG00000014972, ENSBTAG00000011583, ENSBTAG00000009310, ENSBTAG00000010664, ENSBTAG00000005196, ENSBTAG00000007897,…	248	3065	8259	1.56462	3.33823e-10
UP_KW_PTM	KW-0007~Acetylation	84	11.831	2.28623e-07	ENSBTAG00000009661, ENSBTAG00000016679, ENSBTAG00000007484, ENSBTAG00000016315, ENSBTAG00000014858, ENSBTAG00000012755, ENSBTAG00000037493, ENSBTAG00000005664, ENSBTAG00000005142, ENSBTAG00000021301, ENSBTAG00000030503, ENSBTAG00000001948, ENSBTAG00000018897, ENSBTAG00000018579, ENSBTAG00000018694, ENSBTAG00000032089, ENSBTAG00000011583, ENSBTAG00000046919, ENSBTAG00000007097, ENSBTAG00000013259,…	248	1649	8259	1.69642	2.74347e-06
UP_KW_CELLULAR_COMPONENT	KW-0963~Cytoplasm	116	16.338	2.17141e-07	ENSBTAG00000013247, ENSBTAG00000006395, ENSBTAG00000040507, ENSBTAG00000002072, ENSBTAG00000007480, ENSBTAG00000008338, ENSBTAG00000002479, ENSBTAG00000002996, ENSBTAG00000001306, ENSBTAG00000002515, ENSBTAG00000005868, ENSBTAG00000018897, ENSBTAG00000011583, ENSBTAG00000007097, ENSBTAG00000007253, ENSBTAG00000004024, ENSBTAG00000020227, ENSBTAG00000009676, ENSBTAG00000022489, ENSBTAG00000002485,…	410	2562	14236	1.57211	8.4685e-06
UP_KW_DOMAIN	KW-0175~Coiled coil	98	13.8028	1.40498e-06	ENSBTAG00000008571, ENSBTAG00000013884, ENSBTAG00000019868, ENSBTAG00000002072, ENSBTAG00000008338, ENSBTAG00000000292, ENSBTAG00000026684, ENSBTAG00000019341, ENSBTAG00000003049, ENSBTAG00000002516, ENSBTAG00000001948, ENSBTAG00000017564, ENSBTAG00000016593, ENSBTAG00000018549, ENSBTAG00000001030, ENSBTAG00000040053, ENSBTAG00000004148, ENSBTAG00000009676, ENSBTAG00000007817, ENSBTAG00000020340,…	380	2158	13324	1.5923	2.80996e-05
UP_KW_CELLULAR_COMPONENT	KW-0539~Nucleus	118	16.6197	1.49271e-06	ENSBTAG00000009661, ENSBTAG00000013247, ENSBTAG00000011224, ENSBTAG00000002072, ENSBTAG00000007480, ENSBTAG00000006951, ENSBTAG00000004136, ENSBTAG00000008338, ENSBTAG00000006671, ENSBTAG00000052736, ENSBTAG00000019341, ENSBTAG00000002516, ENSBTAG00000018897, ENSBTAG00000018534, ENSBTAG00000034332, ENSBTAG00000011113, ENSBTAG00000013259, ENSBTAG00000014505, ENSBTAG00000012607, ENSBTAG00000006321,…	410	2718	14236	1.50743	2.91078e-05
GOTERM_CC_DIRECT	GO:0005829~cytosol	128	18.0282	2.29053e-06	ENSBTAG00000009661, ENSBTAG00000013247, ENSBTAG00000012797, ENSBTAG00000019868, ENSBTAG00000002072, ENSBTAG00000008338, ENSBTAG00000026684, ENSBTAG00000002479, ENSBTAG00000044023, ENSBTAG00000015381, ENSBTAG00000019181, ENSBTAG00000000856, ENSBTAG00000001948, ENSBTAG00000018897, ENSBTAG00000016593, ENSBTAG00000011583, ENSBTAG00000006680, ENSBTAG00000020227, ENSBTAG00000022489, ENSBTAG00000000581,…	610	2898	20602	1.49173	0.000633004
GOTERM_CC_DIRECT	GO:0005737~cytoplasm	158	22.2535	2.83223e-06	ENSBTAG00000013247, ENSBTAG00000013884, ENSBTAG00000006395, ENSBTAG00000019868, ENSBTAG00000040507, ENSBTAG00000002072, ENSBTAG00000014858, ENSBTAG00000020979, ENSBTAG00000008338, ENSBTAG00000002479, ENSBTAG00000002996, ENSBTAG00000015381, ENSBTAG00000002515, ENSBTAG00000053706, ENSBTAG00000005868, ENSBTAG00000018015, ENSBTAG00000033656, ENSBTAG00000010493, ENSBTAG00000034985, ENSBTAG00000007097,…	610	3788	20602	1.40873	0.000633004
UP_KW_MOLECULAR_FUNCTION	KW-0560~Oxidoreductase	29	4.08451	3.51435e-05	ENSBTAG00000019927, ENSBTAG00000016679, ENSBTAG00000007484, ENSBTAG00000010913, ENSBTAG00000012937, ENSBTAG00000009842, ENSBTAG00000009125, ENSBTAG00000018394, ENSBTAG00000001306, ENSBTAG00000002559, ENSBTAG00000003989, ENSBTAG00000007946, ENSBTAG00000019603, ENSBTAG00000015487, ENSBTAG00000014127, ENSBTAG00000003072, ENSBTAG00000051030, ENSBTAG00000021779, ENSBTAG00000025540, ENSBTAG00000001793,…	253	500	10301	2.36149	0.00238976
UP_KW_DOMAIN	KW-0809~Transit peptide	25	3.52113	0.000309947	ENSBTAG00000014579, ENSBTAG00000016679, ENSBTAG00000007484, ENSBTAG00000052272, ENSBTAG00000007787, ENSBTAG00000010318, ENSBTAG00000012937, ENSBTAG00000021301, ENSBTAG00000003303, ENSBTAG00000001306, ENSBTAG00000018155, ENSBTAG00000018694, ENSBTAG00000039138, ENSBTAG00000003072, ENSBTAG00000016903, ENSBTAG00000021832, ENSBTAG00000047768, ENSBTAG00000014729, ENSBTAG00000005754, ENSBTAG00000025540,…	380	388	13324	2.25922	0.00309947
UP_KW_DOMAIN	KW-0677~Repeat	88	12.3944	0.00203806	ENSBTAG00000013247, ENSBTAG00000009023, ENSBTAG00000012755, ENSBTAG00000020979, ENSBTAG00000037493, ENSBTAG00000006951, ENSBTAG00000004653, ENSBTAG00000008014, ENSBTAG00000002430, ENSBTAG00000020892, ENSBTAG00000025434, ENSBTAG00000052736, ENSBTAG00000001301, ENSBTAG00000006999, ENSBTAG00000001229, ENSBTAG00000018334, ENSBTAG00000019622, ENSBTAG00000017002, ENSBTAG00000050395, ENSBTAG00000050991,…	380	2286	13324	1.34976	0.013587
GOTERM_CC_DIRECT	GO:0016607~nuclear speck	24	3.38028	0.000173468	ENSBTAG00000011266, ENSBTAG00000009486, ENSBTAG00000012787, ENSBTAG00000032132, ENSBTAG00000011368, ENSBTAG00000019868, ENSBTAG00000009129, ENSBTAG00000008338, ENSBTAG00000007981, ENSBTAG00000025046, ENSBTAG00000046336, ENSBTAG00000020340, ENSBTAG00000019472, ENSBTAG00000019341, ENSBTAG00000015381, ENSBTAG00000044083, ENSBTAG00000009969, ENSBTAG00000018037, ENSBTAG00000017770, ENSBTAG00000038620,…	610	335	20602	2.41961	0.0210055
GOTERM_CC_DIRECT	GO:0005634~nucleus	155	21.831	0.000187968	ENSBTAG00000008571, ENSBTAG00000011224, ENSBTAG00000002072, ENSBTAG00000013008, ENSBTAG00000006951, ENSBTAG00000004136, ENSBTAG00000008338, ENSBTAG00000000292, ENSBTAG00000020053, ENSBTAG00000002479, ENSBTAG00000052736, ENSBTAG00000019341, ENSBTAG00000044023, ENSBTAG00000000856, ENSBTAG00000018897, ENSBTAG00000050395, ENSBTAG00000010493, ENSBTAG00000034985, ENSBTAG00000017219, ENSBTAG00000011113,…	610	4000	20602	1.30873	0.0210055
UP_KW_CELLULAR_COMPONENT	KW-0496~Mitochondrion	40	5.6338	0.00185816	ENSBTAG00000013247, ENSBTAG00000014579, ENSBTAG00000016679, ENSBTAG00000007484, ENSBTAG00000052272, ENSBTAG00000007787, ENSBTAG00000010318, ENSBTAG00000012937, ENSBTAG00000021301, ENSBTAG00000018073, ENSBTAG00000003303, ENSBTAG00000002599, ENSBTAG00000001306, ENSBTAG00000001229, ENSBTAG00000007900, ENSBTAG00000018155, ENSBTAG00000019603, ENSBTAG00000018694, ENSBTAG00000015401, ENSBTAG00000013025,…	410	834	14236	1.66532	0.024156

## Sheet: Cluster D
Category	Term	Count	%	PValue	Genes	List Total	Pop Hits	Pop Total	Fold Enrichment	FDR
UP_KW_PTM	KW-0007~Acetylation	116	15.956	4.3615e-15	ENSBTAG00000011623, ENSBTAG00000023607, ENSBTAG00000013924, ENSBTAG00000010658, ENSBTAG00000003043, ENSBTAG00000005620, ENSBTAG00000027654, ENSBTAG00000005349, ENSBTAG00000018775, ENSBTAG00000011182, ENSBTAG00000030302, ENSBTAG00000031231, ENSBTAG00000013761, ENSBTAG00000013533, ENSBTAG00000013411, ENSBTAG00000015677, ENSBTAG00000010701, ENSBTAG00000019915, ENSBTAG00000023218, ENSBTAG00000006843,…	292	1649	8259	1.98967	1.17761e-13
UP_KW_PTM	KW-0597~Phosphoprotein	171	23.5213	5.00335e-14	ENSBTAG00000011189, ENSBTAG00000014459, ENSBTAG00000025191, ENSBTAG00000011105, ENSBTAG00000009383, ENSBTAG00000013924, ENSBTAG00000010658, ENSBTAG00000011505, ENSBTAG00000005620, ENSBTAG00000020455, ENSBTAG00000005340, ENSBTAG00000004495, ENSBTAG00000027654, ENSBTAG00000002510, ENSBTAG00000005349, ENSBTAG00000018775, ENSBTAG00000011182, ENSBTAG00000030302, ENSBTAG00000031231, ENSBTAG00000032289,…	292	3065	8259	1.57801	6.75453e-13
UP_KW_CELLULAR_COMPONENT	KW-0963~Cytoplasm	144	19.8074	8.4016e-11	ENSBTAG00000014459, ENSBTAG00000010658, ENSBTAG00000011505, ENSBTAG00000005620, ENSBTAG00000020455, ENSBTAG00000009665, ENSBTAG00000005340, ENSBTAG00000005462, ENSBTAG00000002750, ENSBTAG00000004495, ENSBTAG00000006712, ENSBTAG00000005349, ENSBTAG00000018775, ENSBTAG00000011182, ENSBTAG00000030302, ENSBTAG00000019585, ENSBTAG00000031231, ENSBTAG00000032289, ENSBTAG00000013761, ENSBTAG00000013533,…	480	2562	14236	1.66698	3.78072e-09
UP_KW_PTM	KW-1017~Isopeptide bond	51	7.01513	6.28102e-09	ENSBTAG00000025191, ENSBTAG00000005620, ENSBTAG00000020455, ENSBTAG00000006755, ENSBTAG00000003642, ENSBTAG00000007840, ENSBTAG00000027654, ENSBTAG00000001225, ENSBTAG00000031837, ENSBTAG00000002038, ENSBTAG00000009906, ENSBTAG00000020490, ENSBTAG00000018775, ENSBTAG00000031231, ENSBTAG00000016710, ENSBTAG00000010692, ENSBTAG00000016278, ENSBTAG00000015910, ENSBTAG00000016208, ENSBTAG00000013411,…	292	600	8259	2.40416	5.65292e-08
UP_KW_PTM	KW-0832~Ubl conjugation	64	8.8033	1.53396e-08	ENSBTAG00000025191, ENSBTAG00000011105, ENSBTAG00000005620, ENSBTAG00000020455, ENSBTAG00000006755, ENSBTAG00000003642, ENSBTAG00000007840, ENSBTAG00000027654, ENSBTAG00000001225, ENSBTAG00000031837, ENSBTAG00000002038, ENSBTAG00000009906, ENSBTAG00000020490, ENSBTAG00000018775, ENSBTAG00000031231, ENSBTAG00000016710, ENSBTAG00000010692, ENSBTAG00000011143, ENSBTAG00000016278, ENSBTAG00000019225,…	292	874	8259	2.07116	1.03542e-07
UP_KW_CELLULAR_COMPONENT	KW-0256~Endoplasmic reticulum	46	6.32737	1.86946e-06	ENSBTAG00000010135, ENSBTAG00000011620, ENSBTAG00000006296, ENSBTAG00000017129, ENSBTAG00000012931, ENSBTAG00000011623, ENSBTAG00000023607, ENSBTAG00000010337, ENSBTAG00000006214, ENSBTAG00000020455, ENSBTAG00000022731, ENSBTAG00000003388, ENSBTAG00000004495, ENSBTAG00000007840, ENSBTAG00000002018, ENSBTAG00000018471, ENSBTAG00000002457, ENSBTAG00000006713, ENSBTAG00000007704, ENSBTAG00000015000,…	480	635	14236	2.14848	4.20629e-05
UP_KW_DOMAIN	KW-0677~Repeat	110	15.1307	6.79353e-06	ENSBTAG00000008053, ENSBTAG00000017448, ENSBTAG00000015942, ENSBTAG00000010018, ENSBTAG00000016913, ENSBTAG00000004014, ENSBTAG00000020455, ENSBTAG00000009665, ENSBTAG00000005340, ENSBTAG00000005462, ENSBTAG00000002750, ENSBTAG00000024545, ENSBTAG00000006712, ENSBTAG00000019585, ENSBTAG00000034501, ENSBTAG00000018499, ENSBTAG00000005072, ENSBTAG00000010543, ENSBTAG00000018669, ENSBTAG00000025182,…	429	2286	13324	1.49449	0.000176632
GOTERM_CC_DIRECT	GO:0005783~endoplasmic reticulum	48	6.60248	7.9046e-07	ENSBTAG00000015228, ENSBTAG00000008078, ENSBTAG00000017129, ENSBTAG00000011623, ENSBTAG00000023607, ENSBTAG00000011626, ENSBTAG00000006214, ENSBTAG00000005620, ENSBTAG00000020378, ENSBTAG00000007602, ENSBTAG00000004555, ENSBTAG00000048107, ENSBTAG00000022731, ENSBTAG00000007840, ENSBTAG00000018471, ENSBTAG00000006713, ENSBTAG00000017085, ENSBTAG00000007704, ENSBTAG00000015000, ENSBTAG00000018655,…	658	686	20602	2.19079	0.000405506
GOTERM_CC_DIRECT	GO:0005634~nucleus	176	24.2091	2.89885e-06	ENSBTAG00000025191, ENSBTAG00000046607, ENSBTAG00000009383, ENSBTAG00000002472, ENSBTAG00000010659, ENSBTAG00000005620, ENSBTAG00000005462, ENSBTAG00000004495, ENSBTAG00000022991, ENSBTAG00000054517, ENSBTAG00000003606, ENSBTAG00000012390, ENSBTAG00000018775, ENSBTAG00000015386, ENSBTAG00000030302, ENSBTAG00000035437, ENSBTAG00000014053, ENSBTAG00000031231, ENSBTAG00000013533, ENSBTAG00000011872,…	658	4000	20602	1.37764	0.000743555
INTERPRO	IPR016024:Armadillo-type fold	30	4.12655	1.06918e-06	ENSBTAG00000013941, ENSBTAG00000048707, ENSBTAG00000018616, ENSBTAG00000020455, ENSBTAG00000011529, ENSBTAG00000022991, ENSBTAG00000038181, ENSBTAG00000006712, ENSBTAG00000030966, ENSBTAG00000035437, ENSBTAG00000053188, ENSBTAG00000018315, ENSBTAG00000011143, ENSBTAG00000018851, ENSBTAG00000011333, ENSBTAG00000012443, ENSBTAG00000005272, ENSBTAG00000009351, ENSBTAG00000012225, ENSBTAG00000010008,…	667	351	22088	2.83038	0.00141239
GOTERM_CC_DIRECT	GO:0005737~cytoplasm	165	22.696	1.25193e-05	ENSBTAG00000025191, ENSBTAG00000011105, ENSBTAG00000046607, ENSBTAG00000016913, ENSBTAG00000004092, ENSBTAG00000002472, ENSBTAG00000009665, ENSBTAG00000005462, ENSBTAG00000002750, ENSBTAG00000004495, ENSBTAG00000027654, ENSBTAG00000003965, ENSBTAG00000054517, ENSBTAG00000003326, ENSBTAG00000006712, ENSBTAG00000018775, ENSBTAG00000015386, ENSBTAG00000014053, ENSBTAG00000053303, ENSBTAG00000031231,…	658	3788	20602	1.36382	0.00161097
GOTERM_CC_DIRECT	GO:0016020~membrane	61	8.39065	1.25612e-05	ENSBTAG00000011189, ENSBTAG00000015942, ENSBTAG00000011623, ENSBTAG00000008371, ENSBTAG00000010337, ENSBTAG00000010658, ENSBTAG00000003043, ENSBTAG00000000253, ENSBTAG00000005462, ENSBTAG00000026247, ENSBTAG00000022991, ENSBTAG00000001862, ENSBTAG00000032603, ENSBTAG00000000578, ENSBTAG00000000936, ENSBTAG00000011382, ENSBTAG00000034501, ENSBTAG00000032289, ENSBTAG00000015910, ENSBTAG00000015955,…	658	1061	20602	1.80011	0.00161097
UP_KW_CELLULAR_COMPONENT	KW-0539~Nucleus	125	17.1939	0.000127919	ENSBTAG00000005620, ENSBTAG00000005340, ENSBTAG00000004495, ENSBTAG00000012390, ENSBTAG00000018775, ENSBTAG00000030302, ENSBTAG00000031231, ENSBTAG00000013533, ENSBTAG00000007093, ENSBTAG00000019913, ENSBTAG00000025182, ENSBTAG00000010701, ENSBTAG00000006843, ENSBTAG00000007651, ENSBTAG00000022520, ENSBTAG00000007498, ENSBTAG00000045582, ENSBTAG00000046394, ENSBTAG00000000629, ENSBTAG00000013254,…	480	2718	14236	1.36398	0.00191879
GOTERM_CC_DIRECT	GO:0005789~endoplasmic reticulum membrane	38	5.22696	1.98629e-05	ENSBTAG00000010135, ENSBTAG00000006296, ENSBTAG00000017129, ENSBTAG00000012931, ENSBTAG00000011623, ENSBTAG00000023607, ENSBTAG00000010337, ENSBTAG00000020455, ENSBTAG00000048107, ENSBTAG00000022731, ENSBTAG00000004495, ENSBTAG00000007840, ENSBTAG00000001021, ENSBTAG00000002018, ENSBTAG00000018471, ENSBTAG00000001548, ENSBTAG00000006713, ENSBTAG00000014312, ENSBTAG00000019443, ENSBTAG00000008120,…	658	553	20602	2.1515	0.00203794
GOTERM_CC_DIRECT	GO:0033290~eukaryotic 48S preinitiation complex	6	0.825309	5.11862e-05	ENSBTAG00000006702, ENSBTAG00000000359, ENSBTAG00000004861, ENSBTAG00000006543, ENSBTAG00000007474, ENSBTAG00000016311	658	14	20602	13.4186	0.00437642
GOTERM_CC_DIRECT	GO:0005730~nucleolus	39	5.36451	0.000352024	ENSBTAG00000014558, ENSBTAG00000021927, ENSBTAG00000011623, ENSBTAG00000012518, ENSBTAG00000005620, ENSBTAG00000020455, ENSBTAG00000002590, ENSBTAG00000008772, ENSBTAG00000005166, ENSBTAG00000005244, ENSBTAG00000003228, ENSBTAG00000001225, ENSBTAG00000019262, ENSBTAG00000009906, ENSBTAG00000016174, ENSBTAG00000020490, ENSBTAG00000003922, ENSBTAG00000003229, ENSBTAG00000015042, ENSBTAG00000030302,…	658	660	20602	1.85014	0.0257984
GOTERM_CC_DIRECT	GO:0005829~cytosol	124	17.0564	0.000468619	ENSBTAG00000021829, ENSBTAG00000015942, ENSBTAG00000025191, ENSBTAG00000009383, ENSBTAG00000002590, ENSBTAG00000005340, ENSBTAG00000005462, ENSBTAG00000004495, ENSBTAG00000027654, ENSBTAG00000022991, ENSBTAG00000001548, ENSBTAG00000015144, ENSBTAG00000030302, ENSBTAG00000019866, ENSBTAG00000015677, ENSBTAG00000012448, ENSBTAG00000025182, ENSBTAG00000010548, ENSBTAG00000008105, ENSBTAG00000004786,…	658	2898	20602	1.3397	0.0300502
UP_KW_DOMAIN	KW-0853~WD repeat	13	1.78817	0.0026278	ENSBTAG00000014843, ENSBTAG00000008053, ENSBTAG00000011872, ENSBTAG00000019648, ENSBTAG00000006843, ENSBTAG00000007474, ENSBTAG00000002563, ENSBTAG00000004242, ENSBTAG00000022991, ENSBTAG00000001862, ENSBTAG00000009819, ENSBTAG00000004635, ENSBTAG00000015042	429	146	13324	2.76546	0.0324729
UP_KW_DOMAIN	KW-1133~Transmembrane helix	141	19.3948	0.00374687	ENSBTAG00000010135, ENSBTAG00000011105, ENSBTAG00000011623, ENSBTAG00000023607, ENSBTAG00000010812, ENSBTAG00000011626, ENSBTAG00000020455, ENSBTAG00000008218, ENSBTAG00000048107, ENSBTAG00000021780, ENSBTAG00000004815, ENSBTAG00000024545, ENSBTAG00000006713, ENSBTAG00000000578, ENSBTAG00000046160, ENSBTAG00000013881, ENSBTAG00000054599, ENSBTAG00000019225, ENSBTAG00000013533, ENSBTAG00000014744,…	429	3579	13324	1.22359	0.0324729
GOTERM_CC_DIRECT	GO:0005852~eukaryotic translation initiation factor 3 complex	4	0.550206	0.00903559	ENSBTAG00000006702, ENSBTAG00000000359, ENSBTAG00000006543, ENSBTAG00000007474	658	14	20602	8.94572	0.0357514
GOTERM_CC_DIRECT	GO:0005794~Golgi apparatus	42	5.77717	0.00067877	ENSBTAG00000015228, ENSBTAG00000006472, ENSBTAG00000010018, ENSBTAG00000011626, ENSBTAG00000009867, ENSBTAG00000010659, ENSBTAG00000020378, ENSBTAG00000011529, ENSBTAG00000004555, ENSBTAG00000031709, ENSBTAG00000004495, ENSBTAG00000006713, ENSBTAG00000018655, ENSBTAG00000012031, ENSBTAG00000010271, ENSBTAG00000012099, ENSBTAG00000019365, ENSBTAG00000014312, ENSBTAG00000018598, ENSBTAG00000005072,…	658	755	20602	1.74175	0.0386899
KEGG_PATHWAY	bta04218:Cellular senescence	13	1.78817	0.012312	ENSBTAG00000015875, ENSBTAG00000010349, ENSBTAG00000011529, ENSBTAG00000020455, ENSBTAG00000003111, ENSBTAG00000027654, ENSBTAG00000004815, ENSBTAG00000017582, ENSBTAG00000004735, ENSBTAG00000011252, ENSBTAG00000031861, ENSBTAG00000014023, ENSBTAG00000014068	315	165	9038	2.26059	0.0393887
INTERPRO	IPR011989:Armadillo-like helical	19	2.61348	5.98344e-05	ENSBTAG00000011333, ENSBTAG00000012443, ENSBTAG00000005272, ENSBTAG00000009351, ENSBTAG00000012225, ENSBTAG00000048707, ENSBTAG00000018616, ENSBTAG00000010008, ENSBTAG00000010208, ENSBTAG00000011529, ENSBTAG00000021653, ENSBTAG00000020262, ENSBTAG00000006712, ENSBTAG00000016260, ENSBTAG00000002707, ENSBTAG00000018546, ENSBTAG00000013254, ENSBTAG00000011143	667	207	22088	3.03958	0.0395206
KEGG_PATHWAY	bta01212:Fatty acid metabolism	9	1.23796	0.00081841	ENSBTAG00000007031, ENSBTAG00000020927, ENSBTAG00000012885, ENSBTAG00000023607, ENSBTAG00000010579, ENSBTAG00000007704, ENSBTAG00000022449, ENSBTAG00000004344, ENSBTAG00000017258	315	58	9038	4.45222	0.0403577
GOTERM_CC_DIRECT	GO:0016282~eukaryotic 43S preinitiation complex	5	0.687758	0.0013733	ENSBTAG00000006702, ENSBTAG00000000359, ENSBTAG00000004861, ENSBTAG00000006543, ENSBTAG00000007474	658	16	20602	9.78438	0.0440456
UP_KW_MOLECULAR_FUNCTION	KW-0687~Ribonucleoprotein	22	3.02613	0.00076047	ENSBTAG00000019648, ENSBTAG00000013866, ENSBTAG00000013627, ENSBTAG00000011514, ENSBTAG00000013924, ENSBTAG00000005620, ENSBTAG00000003294, ENSBTAG00000003228, ENSBTAG00000005726, ENSBTAG00000002038, ENSBTAG00000031723, ENSBTAG00000005349, ENSBTAG00000001648, ENSBTAG00000007606, ENSBTAG00000053419, ENSBTAG00000046394, ENSBTAG00000003229, ENSBTAG00000015473, ENSBTAG00000013461, ENSBTAG00000000825,…	302	333	10301	2.25347	0.0444688
UP_KW_MOLECULAR_FUNCTION	KW-0560~Oxidoreductase	28	3.85144	0.00151572	ENSBTAG00000010135, ENSBTAG00000016810, ENSBTAG00000006175, ENSBTAG00000021902, ENSBTAG00000006214, ENSBTAG00000020037, ENSBTAG00000003642, ENSBTAG00000001288, ENSBTAG00000007840, ENSBTAG00000001021, ENSBTAG00000031837, ENSBTAG00000010297, ENSBTAG00000020927, ENSBTAG00000054260, ENSBTAG00000005272, ENSBTAG00000012501, ENSBTAG00000034193, ENSBTAG00000022449, ENSBTAG00000003495, ENSBTAG00000006029,…	302	500	10301	1.91012	0.0444688
UP_KW_MOLECULAR_FUNCTION	KW-0689~Ribosomal protein	18	2.47593	0.00168869	ENSBTAG00000019648, ENSBTAG00000013866, ENSBTAG00000011514, ENSBTAG00000013924, ENSBTAG00000005620, ENSBTAG00000003294, ENSBTAG00000003228, ENSBTAG00000002038, ENSBTAG00000031723, ENSBTAG00000005349, ENSBTAG00000053419, ENSBTAG00000046394, ENSBTAG00000003229, ENSBTAG00000015473, ENSBTAG00000013461, ENSBTAG00000000825, ENSBTAG00000015285, ENSBTAG00000016278	302	261	10301	2.35236	0.0444688
KEGG_PATHWAY	bta03010:Ribosome	14	1.92572	0.00566107	ENSBTAG00000013866, ENSBTAG00000013924, ENSBTAG00000005620, ENSBTAG00000003228, ENSBTAG00000002038, ENSBTAG00000031723, ENSBTAG00000005349, ENSBTAG00000001648, ENSBTAG00000046394, ENSBTAG00000003229, ENSBTAG00000015473, ENSBTAG00000013461, ENSBTAG00000015285, ENSBTAG00000016278	315	168	9038	2.39101	0.0467001
UP_KW_DOMAIN	KW-0809~Transit peptide	23	3.16369	0.00725063	ENSBTAG00000007031, ENSBTAG00000018339, ENSBTAG00000012885, ENSBTAG00000010579, ENSBTAG00000011514, ENSBTAG00000020108, ENSBTAG00000009603, ENSBTAG00000014918, ENSBTAG00000003294, ENSBTAG00000021776, ENSBTAG00000006029, ENSBTAG00000000550, ENSBTAG00000020541, ENSBTAG00000002463, ENSBTAG00000021780, ENSBTAG00000003965, ENSBTAG00000002203, ENSBTAG00000018483, ENSBTAG00000020480, ENSBTAG00000009508,…	429	388	13324	1.84108	0.0471291
GOTERM_CC_DIRECT	GO:0005654~nucleoplasm	95	13.0674	0.000969645	ENSBTAG00000008132, ENSBTAG00000016717, ENSBTAG00000018616, ENSBTAG00000012518, ENSBTAG00000010659, ENSBTAG00000002590, ENSBTAG00000017090, ENSBTAG00000009665, ENSBTAG00000005340, ENSBTAG00000008772, ENSBTAG00000019262, ENSBTAG00000002510, ENSBTAG00000001548, ENSBTAG00000009508, ENSBTAG00000017120, ENSBTAG00000007606, ENSBTAG00000008937, ENSBTAG00000004735, ENSBTAG00000003922, ENSBTAG00000018775,…	658	2151	20602	1.38282	0.0497428

## Sheet: Cluster E
Category	Term	Count	%	PValue	Genes	List Total	Pop Hits	Pop Total	Fold Enrichment	FDR
UP_KW_PTM	KW-0597~Phosphoprotein	80	22.0386	3.53586e-11	ENSBTAG00000016912, ENSBTAG00000014337, ENSBTAG00000017967, ENSBTAG00000011225, ENSBTAG00000015628, ENSBTAG00000006633, ENSBTAG00000003565, ENSBTAG00000020498, ENSBTAG00000006199, ENSBTAG00000011709, ENSBTAG00000007202, ENSBTAG00000003089, ENSBTAG00000007806, ENSBTAG00000001586, ENSBTAG00000002676, ENSBTAG00000007609, ENSBTAG00000000894, ENSBTAG00000001942, ENSBTAG00000014653, ENSBTAG00000017721,…	119	3065	8259	1.81151	5.65737e-10
GOTERM_CC_DIRECT	GO:0005634~nucleus	96	26.4463	6.77007e-06	ENSBTAG00000017967, ENSBTAG00000006434, ENSBTAG00000020457, ENSBTAG00000021668, ENSBTAG00000005225, ENSBTAG00000006633, ENSBTAG00000006199, ENSBTAG00000026962, ENSBTAG00000002033, ENSBTAG00000007806, ENSBTAG00000001586, ENSBTAG00000021140, ENSBTAG00000003687, ENSBTAG00000026008, ENSBTAG00000000811, ENSBTAG00000018256, ENSBTAG00000039035, ENSBTAG00000019305, ENSBTAG00000016230, ENSBTAG00000017007,…	322	4000	20602	1.53555	0.00214611
UP_KW_CELLULAR_COMPONENT	KW-0496~Mitochondrion	28	7.7135	7.7462e-05	ENSBTAG00000016912, ENSBTAG00000018918, ENSBTAG00000043559, ENSBTAG00000002094, ENSBTAG00000018813, ENSBTAG00000006633, ENSBTAG00000001780, ENSBTAG00000007201, ENSBTAG00000022530, ENSBTAG00000004199, ENSBTAG00000043550, ENSBTAG00000014653, ENSBTAG00000017721, ENSBTAG00000033015, ENSBTAG00000021319, ENSBTAG00000009372, ENSBTAG00000015519, ENSBTAG00000043546, ENSBTAG00000006227, ENSBTAG00000007799,…	208	834	14236	2.29782	0.00247879
UP_KW_PTM	KW-0007~Acetylation	40	11.0193	0.000526717	ENSBTAG00000014337, ENSBTAG00000017967, ENSBTAG00000002094, ENSBTAG00000018813, ENSBTAG00000020316, ENSBTAG00000000050, ENSBTAG00000045857, ENSBTAG00000007662, ENSBTAG00000003201, ENSBTAG00000020498, ENSBTAG00000009963, ENSBTAG00000001780, ENSBTAG00000007202, ENSBTAG00000007806, ENSBTAG00000030529, ENSBTAG00000002676, ENSBTAG00000027317, ENSBTAG00000019045, ENSBTAG00000000894, ENSBTAG00000031335,…	119	1649	8259	1.68353	0.00421374
KEGG_PATHWAY	bta04714:Thermogenesis	14	3.85675	3.61148e-05	ENSBTAG00000014426, ENSBTAG00000010576, ENSBTAG00000018918, ENSBTAG00000002094, ENSBTAG00000043559, ENSBTAG00000043546, ENSBTAG00000004302, ENSBTAG00000007015, ENSBTAG00000005474, ENSBTAG00000043564, ENSBTAG00000043560, ENSBTAG00000043550, ENSBTAG00000016266, ENSBTAG00000054199	130	240	9038	4.05551	0.00765633
UP_KW_CELLULAR_COMPONENT	KW-0539~Nucleus	60	16.5289	0.000618813	ENSBTAG00000006633, ENSBTAG00000006199, ENSBTAG00000026962, ENSBTAG00000007806, ENSBTAG00000001586, ENSBTAG00000002676, ENSBTAG00000003687, ENSBTAG00000017007, ENSBTAG00000017721, ENSBTAG00000032763, ENSBTAG00000039435, ENSBTAG00000010131, ENSBTAG00000015878, ENSBTAG00000008182, ENSBTAG00000039709, ENSBTAG00000012803, ENSBTAG00000009956, ENSBTAG00000011837, ENSBTAG00000040450, ENSBTAG00000009877,…	208	2718	14236	1.51087	0.00990101
UP_KW_CELLULAR_COMPONENT	KW-0968~Cytoplasmic vesicle	14	3.85675	0.00113041	ENSBTAG00000021319, ENSBTAG00000009372, ENSBTAG00000020316, ENSBTAG00000007976, ENSBTAG00000007305, ENSBTAG00000005397, ENSBTAG00000019550, ENSBTAG00000019045, ENSBTAG00000025856, ENSBTAG00000006957, ENSBTAG00000016331, ENSBTAG00000001407, ENSBTAG00000015841, ENSBTAG00000018247	208	331	14236	2.89484	0.0120577
UP_KW_CELLULAR_COMPONENT	KW-0963~Cytoplasm	55	15.1515	0.00225583	ENSBTAG00000017967, ENSBTAG00000006633, ENSBTAG00000003565, ENSBTAG00000020498, ENSBTAG00000011709, ENSBTAG00000026962, ENSBTAG00000003089, ENSBTAG00000007806, ENSBTAG00000001586, ENSBTAG00000021140, ENSBTAG00000000894, ENSBTAG00000001942, ENSBTAG00000017721, ENSBTAG00000016598, ENSBTAG00000032763, ENSBTAG00000033015, ENSBTAG00000009034, ENSBTAG00000003291, ENSBTAG00000014824, ENSBTAG00000007413,…	208	2562	14236	1.46929	0.0180467
UP_KW_BIOLOGICAL_PROCESS	KW-0816~Tricarboxylic acid cycle	5	1.37741	0.00063518	ENSBTAG00000019295, ENSBTAG00000018813, ENSBTAG00000016266, ENSBTAG00000006227, ENSBTAG00000019852	114	23	6385	12.1758	0.024482
UP_KW_BIOLOGICAL_PROCESS	KW-0653~Protein transport	17	4.6832	0.000777208	ENSBTAG00000009034, ENSBTAG00000009167, ENSBTAG00000018824, ENSBTAG00000020316, ENSBTAG00000010832, ENSBTAG00000019805, ENSBTAG00000035030, ENSBTAG00000050948, ENSBTAG00000007413, ENSBTAG00000007305, ENSBTAG00000004203, ENSBTAG00000020321, ENSBTAG00000037819, ENSBTAG00000001942, ENSBTAG00000003614, ENSBTAG00000001407, ENSBTAG00000008091	114	372	6385	2.55954	0.024482
GOTERM_CC_DIRECT	GO:0005829~cytosol	70	19.2837	0.000175104	ENSBTAG00000014337, ENSBTAG00000017967, ENSBTAG00000006471, ENSBTAG00000006434, ENSBTAG00000021668, ENSBTAG00000006479, ENSBTAG00000009305, ENSBTAG00000006633, ENSBTAG00000026962, ENSBTAG00000002033, ENSBTAG00000007806, ENSBTAG00000007609, ENSBTAG00000000894, ENSBTAG00000001942, ENSBTAG00000000974, ENSBTAG00000054158, ENSBTAG00000039035, ENSBTAG00000013641, ENSBTAG00000032763, ENSBTAG00000033015,…	322	2898	20602	1.54544	0.027754
UP_KW_CELLULAR_COMPONENT	KW-0458~Lysosome	9	2.47934	0.00534159	ENSBTAG00000009167, ENSBTAG00000007609, ENSBTAG00000015628, ENSBTAG00000011754, ENSBTAG00000019161, ENSBTAG00000018202, ENSBTAG00000007305, ENSBTAG00000015841, ENSBTAG00000012442	208	183	14236	3.36602	0.0341862
KEGG_PATHWAY	bta01100:Metabolic pathways	40	11.0193	0.000351125	ENSBTAG00000017967, ENSBTAG00000015628, ENSBTAG00000043559, ENSBTAG00000002094, ENSBTAG00000018813, ENSBTAG00000002010, ENSBTAG00000007863, ENSBTAG00000020498, ENSBTAG00000011709, ENSBTAG00000003068, ENSBTAG00000043550, ENSBTAG00000000894, ENSBTAG00000054158, ENSBTAG00000002419, ENSBTAG00000033015, ENSBTAG00000010265, ENSBTAG00000007272, ENSBTAG00000019819, ENSBTAG00000003291, ENSBTAG00000043546,…	130	1607	9038	1.73051	0.0372193
UP_KW_MOLECULAR_FUNCTION	KW-0808~Transferase	33	9.09091	0.000727319	ENSBTAG00000012575, ENSBTAG00000010576, ENSBTAG00000006197, ENSBTAG00000002010, ENSBTAG00000052708, ENSBTAG00000004597, ENSBTAG00000048308, ENSBTAG00000003201, ENSBTAG00000021140, ENSBTAG00000027317, ENSBTAG00000000894, ENSBTAG00000006817, ENSBTAG00000054158, ENSBTAG00000002419, ENSBTAG00000016456, ENSBTAG00000017721, ENSBTAG00000010265, ENSBTAG00000014426, ENSBTAG00000019819, ENSBTAG00000002081,…	126	1493	10301	1.80702	0.0385479
KEGG_PATHWAY	bta00020:Citrate cycle (TCA cycle)	5	1.37741	0.000924563	ENSBTAG00000019295, ENSBTAG00000018813, ENSBTAG00000016266, ENSBTAG00000006227, ENSBTAG00000019852	130	31	9038	11.2134	0.0421099
KEGG_PATHWAY	bta00190:Oxidative phosphorylation	9	2.47934	0.000983205	ENSBTAG00000007272, ENSBTAG00000043560, ENSBTAG00000043550, ENSBTAG00000002094, ENSBTAG00000043559, ENSBTAG00000016266, ENSBTAG00000043546, ENSBTAG00000007015, ENSBTAG00000043564	130	143	9038	4.37558	0.0421099
GOTERM_CC_DIRECT	GO:0070469~respiratory chain	3	0.826446	0.02821	ENSBTAG00000043550, ENSBTAG00000043559, ENSBTAG00000043546	322	17	20602	11.2908	0.0452143

## Sheet: Cluster F
Category	Term	Count	%	PValue	Genes	List Total	Pop Hits	Pop Total	Fold Enrichment	FDR
UP_KW_CELLULAR_COMPONENT	KW-0256~Endoplasmic reticulum	38	9.31373	5.63272e-10	ENSBTAG00000008075, ENSBTAG00000015900, ENSBTAG00000017922, ENSBTAG00000011147, ENSBTAG00000012117, ENSBTAG00000026283, ENSBTAG00000047719, ENSBTAG00000005444, ENSBTAG00000006177, ENSBTAG00000008453, ENSBTAG00000020031, ENSBTAG00000021660, ENSBTAG00000020073, ENSBTAG00000019264, ENSBTAG00000016075, ENSBTAG00000031797, ENSBTAG00000019204, ENSBTAG00000015023, ENSBTAG00000031435, ENSBTAG00000039630,…	265	635	14236	3.21479	2.08411e-08
UP_KW_CELLULAR_COMPONENT	KW-0333~Golgi apparatus	24	5.88235	5.7823e-06	ENSBTAG00000012664, ENSBTAG00000006690, ENSBTAG00000008075, ENSBTAG00000033891, ENSBTAG00000013218, ENSBTAG00000000081, ENSBTAG00000022989, ENSBTAG00000010009, ENSBTAG00000001394, ENSBTAG00000006556, ENSBTAG00000006177, ENSBTAG00000001013, ENSBTAG00000020031, ENSBTAG00000001405, ENSBTAG00000016481, ENSBTAG00000009517, ENSBTAG00000003109, ENSBTAG00000020180, ENSBTAG00000019204, ENSBTAG00000015991,…	265	432	14236	2.98449	0.000106973
UP_KW_PTM	KW-0597~Phosphoprotein	92	22.549	1.98076e-05	ENSBTAG00000018739, ENSBTAG00000015107, ENSBTAG00000012235, ENSBTAG00000006272, ENSBTAG00000009780, ENSBTAG00000039958, ENSBTAG00000010931, ENSBTAG00000026283, ENSBTAG00000010657, ENSBTAG00000002075, ENSBTAG00000004531, ENSBTAG00000011628, ENSBTAG00000005940, ENSBTAG00000004379, ENSBTAG00000007766, ENSBTAG00000013927, ENSBTAG00000008696, ENSBTAG00000005660, ENSBTAG00000008731, ENSBTAG00000008533,…	174	3065	8259	1.42474	0.00030541
UP_KW_PTM	KW-0007~Acetylation	58	14.2157	3.39344e-05	ENSBTAG00000018739, ENSBTAG00000009780, ENSBTAG00000010931, ENSBTAG00000020776, ENSBTAG00000004531, ENSBTAG00000004379, ENSBTAG00000006556, ENSBTAG00000007766, ENSBTAG00000008696, ENSBTAG00000005660, ENSBTAG00000008731, ENSBTAG00000003887, ENSBTAG00000013081, ENSBTAG00000008978, ENSBTAG00000007605, ENSBTAG00000016079, ENSBTAG00000019069, ENSBTAG00000010386, ENSBTAG00000009470, ENSBTAG00000001394,…	174	1649	8259	1.6695	0.00030541
GOTERM_CC_DIRECT	GO:0005794~Golgi apparatus	34	8.33333	3.23429e-06	ENSBTAG00000013449, ENSBTAG00000012778, ENSBTAG00000004334, ENSBTAG00000006177, ENSBTAG00000020031, ENSBTAG00000001269, ENSBTAG00000008718, ENSBTAG00000021182, ENSBTAG00000001405, ENSBTAG00000003109, ENSBTAG00000003208, ENSBTAG00000019204, ENSBTAG00000010170, ENSBTAG00000016694, ENSBTAG00000039630, ENSBTAG00000014691, ENSBTAG00000011121, ENSBTAG00000012664, ENSBTAG00000013218, ENSBTAG00000000081,…	375	755	20602	2.47406	0.000652044
GOTERM_CC_DIRECT	GO:0005789~endoplasmic reticulum membrane	28	6.86275	3.59253e-06	ENSBTAG00000011147, ENSBTAG00000016239, ENSBTAG00000012117, ENSBTAG00000026283, ENSBTAG00000047719, ENSBTAG00000004059, ENSBTAG00000046649, ENSBTAG00000006177, ENSBTAG00000008453, ENSBTAG00000020031, ENSBTAG00000021660, ENSBTAG00000030706, ENSBTAG00000019204, ENSBTAG00000031435, ENSBTAG00000039630, ENSBTAG00000011121, ENSBTAG00000019500, ENSBTAG00000013981, ENSBTAG00000016648, ENSBTAG00000013218,…	375	553	20602	2.7817	0.000652044
UP_KW_BIOLOGICAL_PROCESS	KW-0813~Transport	61	14.951	9.06137e-06	ENSBTAG00000015107, ENSBTAG00000008692, ENSBTAG00000008493, ENSBTAG00000016359, ENSBTAG00000012117, ENSBTAG00000011700, ENSBTAG00000015704, ENSBTAG00000006556, ENSBTAG00000006033, ENSBTAG00000003764, ENSBTAG00000015100, ENSBTAG00000019867, ENSBTAG00000014691, ENSBTAG00000039630, ENSBTAG00000019500, ENSBTAG00000011112, ENSBTAG00000009552, ENSBTAG00000031461, ENSBTAG00000009470, ENSBTAG00000001394,…	146	1597	6385	1.67045	0.000652419
GOTERM_CC_DIRECT	GO:0005783~endoplasmic reticulum	31	7.59804	9.19108e-06	ENSBTAG00000006690, ENSBTAG00000008075, ENSBTAG00000015900, ENSBTAG00000011147, ENSBTAG00000026283, ENSBTAG00000005444, ENSBTAG00000004334, ENSBTAG00000006177, ENSBTAG00000020031, ENSBTAG00000008719, ENSBTAG00000020073, ENSBTAG00000031797, ENSBTAG00000019204, ENSBTAG00000014099, ENSBTAG00000015023, ENSBTAG00000031435, ENSBTAG00000039630, ENSBTAG00000013981, ENSBTAG00000013357, ENSBTAG00000000081,…	375	686	20602	2.48265	0.0011062
GOTERM_CC_DIRECT	GO:0005829~cytosol	84	20.5882	1.21896e-05	ENSBTAG00000018739, ENSBTAG00000012235, ENSBTAG00000011147, ENSBTAG00000013524, ENSBTAG00000016239, ENSBTAG00000039958, ENSBTAG00000005542, ENSBTAG00000007247, ENSBTAG00000006556, ENSBTAG00000007766, ENSBTAG00000009346, ENSBTAG00000008696, ENSBTAG00000049516, ENSBTAG00000008731, ENSBTAG00000003887, ENSBTAG00000020173, ENSBTAG00000016075, ENSBTAG00000021182, ENSBTAG00000013081, ENSBTAG00000003966,…	375	2898	20602	1.59243	0.0011062
UP_KW_MOLECULAR_FUNCTION	KW-0418~Kinase	24	5.88235	2.5195e-05	ENSBTAG00000011046, ENSBTAG00000011784, ENSBTAG00000011763, ENSBTAG00000026290, ENSBTAG00000013636, ENSBTAG00000011953, ENSBTAG00000014119, ENSBTAG00000016737, ENSBTAG00000017639, ENSBTAG00000005940, ENSBTAG00000011628, ENSBTAG00000007766, ENSBTAG00000008124, ENSBTAG00000021420, ENSBTAG00000008719, ENSBTAG00000005847, ENSBTAG00000020272, ENSBTAG00000001505, ENSBTAG00000047186, ENSBTAG00000017662,…	168	549	10301	2.68046	0.00163767
GOTERM_CC_DIRECT	GO:0016324~apical plasma membrane	16	3.92157	3.0647e-05	ENSBTAG00000015107, ENSBTAG00000014119, ENSBTAG00000006474, ENSBTAG00000046026, ENSBTAG00000001013, ENSBTAG00000001246, ENSBTAG00000009959, ENSBTAG00000001912, ENSBTAG00000002703, ENSBTAG00000001788, ENSBTAG00000004515, ENSBTAG00000013240, ENSBTAG00000010062, ENSBTAG00000018474, ENSBTAG00000019125, ENSBTAG00000016234	375	237	20602	3.70894	0.00181107
GOTERM_CC_DIRECT	GO:0000139~Golgi membrane	19	4.65686	3.29772e-05	ENSBTAG00000012664, ENSBTAG00000006690, ENSBTAG00000008075, ENSBTAG00000011147, ENSBTAG00000033891, ENSBTAG00000013218, ENSBTAG00000010009, ENSBTAG00000001394, ENSBTAG00000006556, ENSBTAG00000006177, ENSBTAG00000002303, ENSBTAG00000008718, ENSBTAG00000000025, ENSBTAG00000001405, ENSBTAG00000003109, ENSBTAG00000019204, ENSBTAG00000014691, ENSBTAG00000015354, ENSBTAG00000019500	375	327	20602	3.19215	0.00181107
GOTERM_CC_DIRECT	GO:0010008~endosome membrane	11	2.69608	3.49242e-05	ENSBTAG00000001269, ENSBTAG00000032719, ENSBTAG00000011831, ENSBTAG00000003935, ENSBTAG00000012117, ENSBTAG00000003506, ENSBTAG00000003109, ENSBTAG00000019867, ENSBTAG00000015098, ENSBTAG00000007111, ENSBTAG00000011121	375	111	20602	5.44437	0.00181107
UP_KW_CELLULAR_COMPONENT	KW-0967~Endosome	16	3.92157	0.000202365	ENSBTAG00000007460, ENSBTAG00000011147, ENSBTAG00000011831, ENSBTAG00000046026, ENSBTAG00000007111, ENSBTAG00000008731, ENSBTAG00000007399, ENSBTAG00000003506, ENSBTAG00000003109, ENSBTAG00000002658, ENSBTAG00000004515, ENSBTAG00000015991, ENSBTAG00000015098, ENSBTAG00000019867, ENSBTAG00000019125, ENSBTAG00000054545	265	276	14236	3.11425	0.00249583
INTERPRO	IPR003137:Protease-associated domain, PA	6	1.47059	8.47572e-06	ENSBTAG00000011147, ENSBTAG00000019264, ENSBTAG00000032719, ENSBTAG00000011831, ENSBTAG00000004856, ENSBTAG00000022920	389	17	22088	20.0405	0.00481983
INTERPRO	IPR011009:Protein kinase-like domain	26	6.37255	1.15169e-05	ENSBTAG00000011046, ENSBTAG00000011784, ENSBTAG00000011763, ENSBTAG00000014119, ENSBTAG00000016737, ENSBTAG00000011628, ENSBTAG00000007766, ENSBTAG00000009346, ENSBTAG00000001164, ENSBTAG00000021420, ENSBTAG00000008719, ENSBTAG00000005847, ENSBTAG00000020272, ENSBTAG00000001505, ENSBTAG00000017662, ENSBTAG00000014393, ENSBTAG00000013023, ENSBTAG00000016532, ENSBTAG00000026290, ENSBTAG00000011953,…	389	539	22088	2.739	0.00481983
UP_KW_DOMAIN	KW-0809~Transit peptide	19	4.65686	0.000334656	ENSBTAG00000007570, ENSBTAG00000006272, ENSBTAG00000012586, ENSBTAG00000010931, ENSBTAG00000004379, ENSBTAG00000006441, ENSBTAG00000003279, ENSBTAG00000008731, ENSBTAG00000002462, ENSBTAG00000018072, ENSBTAG00000030942, ENSBTAG00000008648, ENSBTAG00000004118, ENSBTAG00000002944, ENSBTAG00000016079, ENSBTAG00000017267, ENSBTAG00000018469, ENSBTAG00000014460, ENSBTAG00000012890	248	388	13324	2.6309	0.00568915
UP_KW_MOLECULAR_FUNCTION	KW-0808~Transferase	43	10.5392	0.000179096	ENSBTAG00000011046, ENSBTAG00000011784, ENSBTAG00000011147, ENSBTAG00000011763, ENSBTAG00000033891, ENSBTAG00000039958, ENSBTAG00000014119, ENSBTAG00000016737, ENSBTAG00000021767, ENSBTAG00000005444, ENSBTAG00000005940, ENSBTAG00000004059, ENSBTAG00000011628, ENSBTAG00000007766, ENSBTAG00000009346, ENSBTAG00000006177, ENSBTAG00000003421, ENSBTAG00000007784, ENSBTAG00000021420, ENSBTAG00000008719,…	168	1493	10301	1.76595	0.00582063
GOTERM_CC_DIRECT	GO:0016323~basolateral plasma membrane	12	2.94118	0.000135564	ENSBTAG00000020031, ENSBTAG00000016648, ENSBTAG00000009552, ENSBTAG00000008493, ENSBTAG00000001246, ENSBTAG00000032719, ENSBTAG00000000668, ENSBTAG00000019759, ENSBTAG00000001788, ENSBTAG00000011628, ENSBTAG00000013240, ENSBTAG00000006474	375	156	20602	4.22605	0.00615123
UP_KW_BIOLOGICAL_PROCESS	KW-0406~Ion transport	24	5.88235	0.000190371	ENSBTAG00000011112, ENSBTAG00000009552, ENSBTAG00000016359, ENSBTAG00000009470, ENSBTAG00000012117, ENSBTAG00000011700, ENSBTAG00000017706, ENSBTAG00000010009, ENSBTAG00000006441, ENSBTAG00000046026, ENSBTAG00000007111, ENSBTAG00000001013, ENSBTAG00000004078, ENSBTAG00000020031, ENSBTAG00000001246, ENSBTAG00000000668, ENSBTAG00000009959, ENSBTAG00000001912, ENSBTAG00000002703, ENSBTAG00000003506,…	146	452	6385	2.3221	0.00685336
GOTERM_CC_DIRECT	GO:0016328~lateral plasma membrane	7	1.71569	0.000310776	ENSBTAG00000015107, ENSBTAG00000016648, ENSBTAG00000009552, ENSBTAG00000001246, ENSBTAG00000015991, ENSBTAG00000009459, ENSBTAG00000006474	375	51	20602	7.5406	0.0125346
UP_KW_MOLECULAR_FUNCTION	KW-0378~Hydrolase	38	9.31373	0.00060787	ENSBTAG00000019949, ENSBTAG00000018739, ENSBTAG00000006272, ENSBTAG00000017922, ENSBTAG00000012778, ENSBTAG00000032083, ENSBTAG00000006675, ENSBTAG00000008633, ENSBTAG00000002075, ENSBTAG00000007865, ENSBTAG00000002575, ENSBTAG00000005782, ENSBTAG00000001022, ENSBTAG00000020073, ENSBTAG00000019264, ENSBTAG00000020173, ENSBTAG00000001246, ENSBTAG00000013081, ENSBTAG00000008978, ENSBTAG00000003966,…	168	1331	10301	1.75055	0.0131705
GOTERM_MF_DIRECT	GO:0005524~ATP binding	49	12.0098	2.87453e-05	ENSBTAG00000011784, ENSBTAG00000012117, ENSBTAG00000032083, ENSBTAG00000004531, ENSBTAG00000011628, ENSBTAG00000007766, ENSBTAG00000009346, ENSBTAG00000021420, ENSBTAG00000001626, ENSBTAG00000001505, ENSBTAG00000014099, ENSBTAG00000009552, ENSBTAG00000011953, ENSBTAG00000019759, ENSBTAG00000005678, ENSBTAG00000005997, ENSBTAG00000000827, ENSBTAG00000012761, ENSBTAG00000011046, ENSBTAG00000011763,…	333	1440	18313	1.87132	0.0153787
UP_KW_DOMAIN	KW-1133~Transmembrane helix	88	21.5686	0.00217599	ENSBTAG00000018739, ENSBTAG00000015107, ENSBTAG00000008692, ENSBTAG00000008493, ENSBTAG00000011147, ENSBTAG00000033891, ENSBTAG00000012117, ENSBTAG00000011700, ENSBTAG00000026283, ENSBTAG00000009061, ENSBTAG00000002075, ENSBTAG00000004334, ENSBTAG00000005263, ENSBTAG00000006474, ENSBTAG00000006033, ENSBTAG00000049516, ENSBTAG00000021420, ENSBTAG00000021660, ENSBTAG00000001788, ENSBTAG00000004856,…	248	3579	13324	1.321	0.0184959
UP_KW_CELLULAR_COMPONENT	KW-0963~Cytoplasm	67	16.4216	0.00252099	ENSBTAG00000018739, ENSBTAG00000012235, ENSBTAG00000009780, ENSBTAG00000013449, ENSBTAG00000004531, ENSBTAG00000004379, ENSBTAG00000006556, ENSBTAG00000007766, ENSBTAG00000013927, ENSBTAG00000008696, ENSBTAG00000008453, ENSBTAG00000008731, ENSBTAG00000003887, ENSBTAG00000003764, ENSBTAG00000020173, ENSBTAG00000013081, ENSBTAG00000007605, ENSBTAG00000019867, ENSBTAG00000014691, ENSBTAG00000017689,…	265	2562	14236	1.40488	0.0233191
GOTERM_CC_DIRECT	GO:0070985~TFIIK complex	3	0.735294	0.00097419	ENSBTAG00000011046, ENSBTAG00000030801, ENSBTAG00000009566	375	3	20602	54.9387	0.0321483
GOTERM_CC_DIRECT	GO:0019907~cyclin-dependent protein kinase activating kinase holoenzyme complex	3	0.735294	0.00097419	ENSBTAG00000011046, ENSBTAG00000030801, ENSBTAG00000009566	375	3	20602	54.9387	0.0321483
GOTERM_CC_DIRECT	GO:0005768~endosome	12	2.94118	0.00106584	ENSBTAG00000007460, ENSBTAG00000010386, ENSBTAG00000026290, ENSBTAG00000011567, ENSBTAG00000003506, ENSBTAG00000014119, ENSBTAG00000003208, ENSBTAG00000015991, ENSBTAG00000019867, ENSBTAG00000045785, ENSBTAG00000007111, ENSBTAG00000038116	375	199	20602	3.31288	0.0321771
GOTERM_CC_DIRECT	GO:0070062~extracellular exosome	7	1.71569	0.00115235	ENSBTAG00000014764, ENSBTAG00000032719, ENSBTAG00000027924, ENSBTAG00000015683, ENSBTAG00000010062, ENSBTAG00000006189, ENSBTAG00000007399	375	65	20602	5.91647	0.0321771
GOTERM_CC_DIRECT	GO:0005769~early endosome	9	2.20588	0.0255806	ENSBTAG00000032719, ENSBTAG00000011567, ENSBTAG00000003506, ENSBTAG00000002075, ENSBTAG00000019867, ENSBTAG00000045785, ENSBTAG00000011121, ENSBTAG00000008731, ENSBTAG00000054545	375	194	20602	2.5487	0.0331635
UP_KW_PTM	KW-0564~Palmitate	10	2.45098	0.00586907	ENSBTAG00000011784, ENSBTAG00000014764, ENSBTAG00000032719, ENSBTAG00000008648, ENSBTAG00000047719, ENSBTAG00000016573, ENSBTAG00000006177, ENSBTAG00000015354, ENSBTAG00000008731, ENSBTAG00000054545	174	158	8259	3.00415	0.0352144
GOTERM_CC_DIRECT	GO:0070516~CAK-ERCC2 complex	3	0.735294	0.00192496	ENSBTAG00000011046, ENSBTAG00000030801, ENSBTAG00000009566	375	4	20602	41.204	0.0485895
GOTERM_CC_DIRECT	GO:0033116~endoplasmic reticulum-Golgi intermediate compartment membrane	5	1.22549	0.00201639	ENSBTAG00000012117, ENSBTAG00000020180, ENSBTAG00000001394, ENSBTAG00000039630, ENSBTAG00000006177	375	30	20602	9.15644	0.0485895
GOTERM_CC_DIRECT	GO:0005802~trans-Golgi network	10	2.45098	0.00214168	ENSBTAG00000050962, ENSBTAG00000053390, ENSBTAG00000000025, ENSBTAG00000015991, ENSBTAG00000015023, ENSBTAG00000002075, ENSBTAG00000009513, ENSBTAG00000020994, ENSBTAG00000014691, ENSBTAG00000038116	375	155	20602	3.54443	0.0485895
KEGG_PATHWAY	bta05012:Parkinson disease	17	4.16667	0.000569238	ENSBTAG00000008692, ENSBTAG00000011953, ENSBTAG00000017706, ENSBTAG00000047719, ENSBTAG00000022613, ENSBTAG00000006441, ENSBTAG00000003279, ENSBTAG00000006033, ENSBTAG00000005660, ENSBTAG00000046026, ENSBTAG00000001575, ENSBTAG00000003830, ENSBTAG00000002944, ENSBTAG00000005119, ENSBTAG00000016079, ENSBTAG00000017267, ENSBTAG00000016782	203	282	9038	2.68396	0.0489545
UP_KW_CELLULAR_COMPONENT	KW-0496~Mitochondrion	27	6.61765	0.00663131	ENSBTAG00000008692, ENSBTAG00000006272, ENSBTAG00000005482, ENSBTAG00000010931, ENSBTAG00000022613, ENSBTAG00000016819, ENSBTAG00000004379, ENSBTAG00000006033, ENSBTAG00000008731, ENSBTAG00000018072, ENSBTAG00000030942, ENSBTAG00000004118, ENSBTAG00000007605, ENSBTAG00000016079, ENSBTAG00000017267, ENSBTAG00000012890, ENSBTAG00000007570, ENSBTAG00000012586, ENSBTAG00000012705, ENSBTAG00000008124,…	265	834	14236	1.73916	0.0490717
UP_KW_PTM	KW-0449~Lipoprotein	17	4.16667	0.0214782	ENSBTAG00000053390, ENSBTAG00000011784, ENSBTAG00000014764, ENSBTAG00000011953, ENSBTAG00000047719, ENSBTAG00000012705, ENSBTAG00000002075, ENSBTAG00000005940, ENSBTAG00000006177, ENSBTAG00000002882, ENSBTAG00000008731, ENSBTAG00000032719, ENSBTAG00000008648, ENSBTAG00000016573, ENSBTAG00000004806, ENSBTAG00000015354, ENSBTAG00000054545	174	439	8259	1.83807	0.056652
